# Supplementary material for: Upregulated Matrisomal Proteins and Extracellular Matrix Mechanosignaling Underlie Obesity-Associated Promotion of Pancreatic Ductal Adenocarcinoma
Source: Cancers (Basel). 2024 Apr 21;16(8):1593. doi: 10.3390/cancers16081593 (PMC11048773; doi:10.3390/cancers16081593)
Supplement: Supplementary file 1 [file cancers-16-01593-s001.zip]

Archive with 2 entries (2 files):
- Waldron Supplementary Figures.pdf
- Waldron Supplementary Tables S1-S5.xlsx
