# Supplementary material for: Upregulated Matrisomal Proteins and Extracellular Matrix Mechanosignaling Underlie Obesity-Associated Promotion of Pancreatic Ductal Adenocarcinoma
Source: Cancers (Basel). 2024 Apr 21;16(8):1593. doi: 10.3390/cancers16081593 (PMC11048773; doi:10.3390/cancers16081593)
Supplement: Supplementary file 1 [file cancers-16-01593-s001.zip › Waldron Supplementary Tables S1-S5.xlsx]

## Sheet: List of Figures
Fig 1A is a scheme of the experiment showing the CD- and HFCD-feeding of KC mice to ages of three, six, and nine months.
Supplementary Table 1 for the complete lists of CD- and HFCD-fed KC mice proteins at ages of three, six, and nine months as shown in Fig1A
Supplementary Table 2 and Supplementary Table 5 provide DAVID gene ontology reports on our 5610-protein pancreas proteome from KC and the assembled KRasWT reference proteome, respectively.
Supplementary Figures 1 and 2 represent ReVigo maps to illustrate the biological pathways identified by the proteomes in Suppl Tables 4 and 5
Fig. 1B represents the Venn diagram of KrasWT and KC mice proteins
Supplementary Table 6 represents DAVID analysis of the unique proteins in the KC mice pancreas
Supplementary Figure 3 is a ReVigo map of the biological processes associated with the unique proteins in the KC mice pancreas in Suppl. Table 6.
Supplementary Table 7 represents DAVID analysis of the unique proteins in the KRasWT mice pancreas
Supplementary Figure 4 is a ReVigo map of the biological processes associated with the unique proteins in the KRasWT mice pancreas in Suppl. Table 7.
Fig. 1C represents a bar graph comparing ordinary cellular compartments from DAVID analysis of the KrasWT and KC mice proteins, as in Suppl. Tables 4 and 5.
Supplementary Figure 5A, 5B and 5C represent the CHEA Transcription factors, KEA Kinases and X2K iNetwork, respectively results of predictive proteogenomics analysis of the unique proteins in the KRasWT mice pancreas in Suppl. Table 7.
Fig. 2A represents H&E histology of the male and female KC mice at 3, 6 and 9 mo under control and DIO feeding regimens to show DIO-induced PDAC development.
Fig. 2B depicts log transformation of the proteomic data obtained from KC mice, expressing the HFCD/CD ratio to obtain the DEG increased and decreased by DIO
Fig. 2C depicts a volcano plot indicating the data shown in Fig. 2B to illustrate selected significant proteins elevated and reduced by DIO in KC mice pancreas
Fig. 2D shows ReVigo maps of the biological processes associated with the DAVID analysis of proteins elevated and reduced by DIO in KC mice pancreas as in Fig. 2C.
Fig 2E illustrates a representative network obtained by Ingenuity Pathway analysis of data shown in Fig. 2B and 2C, depicting ECM signaling to Yap.

## Sheet: Suppl Table 1. 3,6,9mo Proteins
Supplementary Table S1. Proteins detected in KC mice pancreas tissue at three, six and nine months, females and males combined
KC mice pancreas proteins at 3 mo (4200 proteins):
Uniprot	Description	Name	Coverage [%]	# Peptides	# PSMs	# Unique Peptides	# AAs	MW [kDa]	calc. pI
P07724	Serum albumin OS=Mus musculus GN=Alb PE=1 SV=3	Alb	77	53	786	53	608	68.6	6.07
Q8VDD5	Myosin-9 OS=Mus musculus GN=Myh9 PE=1 SV=4	Myh9	60	131	727	108	1960	226.2	5.66
P00688	Pancreatic alpha-amylase OS=Mus musculus GN=Amy2 PE=1 SV=2	Amy2	69	30	646	21	508	57.3	7.28
E9Q616	Protein Ahnak OS=Mus musculus GN=Ahnak PE=1 SV=1	Ahnak	74	231	549	231	5656	603.9	6.3
Q99PL5	Ribosome-binding protein 1 OS=Mus musculus GN=Rrbp1 PE=1 SV=2	Rrbp1	78	108	519	108	1605	172.8	9.33
O08638	Myosin-11 OS=Mus musculus GN=Myh11 PE=1 SV=1	Myh11	54	114	510	93	1972	226.9	5.45
P60710	Actin, cytoplasmic 1 OS=Mus musculus GN=Actb PE=1 SV=1	Actb	65	21	418	8	375	41.7	5.48
Q9QXS1	Plectin OS=Mus musculus GN=Plec PE=1 SV=3	Plec	45	189	350	185	4691	533.9	5.96
P20029	78 kDa glucose-regulated protein OS=Mus musculus GN=Hspa5 PE=1 SV=3	Hspa5	60	46	310	43	655	72.4	5.16
P62737	Actin, aortic smooth muscle OS=Mus musculus GN=Acta2 PE=1 SV=1	Acta2	61	20	296	8	377	42	5.39
P11679	Keratin, type II cytoskeletal 8 OS=Mus musculus GN=Krt8 PE=1 SV=4	Krt8	73	41	288	32	490	54.5	5.82
P05784	Keratin, type I cytoskeletal 18 OS=Mus musculus GN=Krt18 PE=1 SV=5	Krt18	70	29	275	26	423	47.5	5.33
Q8BTM8	Filamin-A OS=Mus musculus GN=Flna PE=1 SV=5	Flna	52	109	263	98	2647	281	6.04
P63017	Heat shock cognate 71 kDa protein OS=Mus musculus GN=Hspa8 PE=1 SV=1	Hspa8	59	35	259	22	646	70.8	5.52
P26039	Talin-1 OS=Mus musculus GN=Tln1 PE=1 SV=2	Tln1	53	99	249	90	2541	269.7	6.18
P09103	Protein disulfide-isomerase OS=Mus musculus GN=P4hb PE=1 SV=2	P4hb	75	38	249	38	509	57	4.88
P08113	Endoplasmin OS=Mus musculus GN=Hsp90b1 PE=1 SV=2	Hsp90b1	40	35	235	33	802	92.4	4.82
P20152	Vimentin OS=Mus musculus GN=Vim PE=1 SV=3	Vim	74	42	232	34	466	53.7	5.12
P16546	Spectrin alpha chain, non-erythrocytic 1 OS=Mus musculus GN=Sptan1 PE=1 SV=4	Sptan1	51	110	226	110	2472	284.4	5.33
P19001	Keratin, type I cytoskeletal 19 OS=Mus musculus GN=Krt19 PE=1 SV=1	Krt19	88	39	217	32	403	44.5	5.39
P10126	Elongation factor 1-alpha 1 OS=Mus musculus GN=Eef1a1 PE=1 SV=3	Eef1a1	56	20	206	20	462	50.1	9.01
Q9JHU4	Cytoplasmic dynein 1 heavy chain 1 OS=Mus musculus GN=Dync1h1 PE=1 SV=2	Dync1h1	27	113	205	113	4644	531.7	6.42
Q68FD5	Clathrin heavy chain 1 OS=Mus musculus GN=Cltc PE=1 SV=3	Cltc	38	56	201	56	1675	191.4	5.69
Q9CR35	Chymotrypsinogen B OS=Mus musculus GN=Ctrb1 PE=1 SV=1	Ctrb1	65	12	196	12	263	27.8	5.07
E9Q035	Protein Gm20425 OS=Mus musculus GN=Gm20425 PE=4 SV=1	Gm20425	57	56	196	11	978	107.7	7.77
Q921I1	Serotransferrin OS=Mus musculus GN=Tf PE=1 SV=1	Tf	67	48	195	3	697	76.7	7.18
P28653	Biglycan OS=Mus musculus GN=Bgn PE=1 SV=1	Bgn	41	12	192	11	369	41.6	7.27
Q62261	Spectrin beta chain, non-erythrocytic 1 OS=Mus musculus GN=Sptbn1 PE=1 SV=2	Sptbn1	41	85	190	77	2363	274.1	5.58
E9PWQ3	Protein Col6a3 OS=Mus musculus GN=Col6a3 PE=1 SV=2	Col6a3	30	83	190	83	3284	353.7	6.93
Q80X90	Filamin-B OS=Mus musculus GN=Flnb PE=1 SV=3	Flnb	48	101	186	91	2602	277.7	5.71
P01027	Complement C3 OS=Mus musculus GN=C3 PE=1 SV=3	C3	46	71	181	71	1663	186.4	6.73
P17182	Alpha-enolase OS=Mus musculus GN=Eno1 PE=1 SV=3	Eno1	69	27	177	27	434	47.1	6.8
P10854	Histone H2B type 1-M OS=Mus musculus GN=Hist1h2bm PE=1 SV=2	Hist1h2bm	63	10	175	1	126	13.9	10.32
P10853	Histone H2B type 1-F/J/L OS=Mus musculus GN=Hist1h2bf PE=1 SV=2	Hist1h2bf	63	10	175	1	126	13.9	10.32
Q9QUK9	MCG15083 OS=Mus musculus GN=Try5 PE=1 SV=1	Try5	51	9	172	4	246	26.3	5.3
Q9DCV7	Keratin, type II cytoskeletal 7 OS=Mus musculus GN=Krt7 PE=1 SV=1	Krt7	68	33	169	27	457	50.7	5.87
Q06890	Clusterin OS=Mus musculus GN=Clu PE=1 SV=1	Clu	44	21	166	21	448	51.6	5.67
Q61233	Plastin-2 OS=Mus musculus GN=Lcp1 PE=1 SV=4	Lcp1	63	34	166	31	627	70.1	5.33
P14824	Annexin A6 OS=Mus musculus GN=Anxa6 PE=1 SV=3	Anxa6	66	43	166	41	673	75.8	5.5
A8DUK4	Beta-globin OS=Mus musculus GN=Hbbt1 PE=1 SV=1	Hbbt1	78	11	165	3	147	15.7	7.69
P99024	Tubulin beta-5 chain OS=Mus musculus GN=Tubb5 PE=1 SV=1	Tubb5	59	20	165	2	444	49.6	4.89
P58252	Elongation factor 2 OS=Mus musculus GN=Eef2 PE=1 SV=2	Eef2	52	42	162	41	858	95.3	6.83
Q5BKQ4	Inactive pancreatic lipase-related protein 1 OS=Mus musculus GN=Pnliprp1 PE=1 SV=2	Pnliprp1	61	23	162	23	473	52.7	6.34
P02088	Hemoglobin subunit beta-1 OS=Mus musculus GN=Hbb-b1 PE=1 SV=2	Hbb-b1	79	12	161	2	147	15.8	7.65
P48678	Prelamin-A/C OS=Mus musculus GN=Lmna PE=1 SV=2	Lmna	65	50	161	47	665	74.2	6.98
P26041	Moesin OS=Mus musculus GN=Msn PE=1 SV=3	Msn	65	49	160	36	577	67.7	6.6
Q8BFZ3	Beta-actin-like protein 2 OS=Mus musculus GN=Actbl2 PE=1 SV=1	Actbl2	33	11	158	3	376	42	5.49
P68372	Tubulin beta-4B chain OS=Mus musculus GN=Tubb4b PE=1 SV=1	Tubb4b	62	21	157	2	445	49.8	4.89
Q61879	Myosin-10 OS=Mus musculus GN=Myh10 PE=1 SV=2	Myh10	27	48	156	28	1976	228.9	5.54
P11499	Heat shock protein HSP 90-beta OS=Mus musculus GN=Hsp90ab1 PE=1 SV=3	Hsp90ab1	51	40	156	23	724	83.2	5.03
Q01853	Transitional endoplasmic reticulum ATPase OS=Mus musculus GN=Vcp PE=1 SV=4	Vcp	63	41	155	41	806	89.3	5.26
Q9JKF1	Ras GTPase-activating-like protein IQGAP1 OS=Mus musculus GN=Iqgap1 PE=1 SV=2	Iqgap1	44	57	154	53	1657	188.6	6.48
Q64285	Bile salt-activated lipase OS=Mus musculus GN=Cel PE=1 SV=1	Cel	39	23	148	23	599	65.8	6.3
Q64727	Vinculin OS=Mus musculus GN=Vcl PE=1 SV=4	Vcl	56	52	144	52	1066	116.6	6
P62204	Calmodulin OS=Mus musculus GN=Calm1 PE=1 SV=2	Calm1	74	9	142	9	149	16.8	4.22
Q9JKR6	Hypoxia up-regulated protein 1 OS=Mus musculus GN=Hyou1 PE=1 SV=1	Hyou1	43	39	142	39	999	111.1	5.19
P52480	Pyruvate kinase PKM OS=Mus musculus GN=Pkm PE=1 SV=4	Pkm	53	25	140	24	531	57.8	7.47
Q7TPR4	Alpha-actinin-1 OS=Mus musculus GN=Actn1 PE=1 SV=1	Actn1	57	44	139	30	892	103	5.38
Q7TMM9	Tubulin beta-2A chain OS=Mus musculus GN=Tubb2a PE=1 SV=1	Tubb2a	55	19	133	1	445	49.9	4.89
Q9CWF2	Tubulin beta-2B chain OS=Mus musculus GN=Tubb2b PE=1 SV=1	Tubb2b	55	19	132	1	445	49.9	4.89
P50247	Adenosylhomocysteinase OS=Mus musculus GN=Ahcy PE=1 SV=3	Ahcy	56	23	130	21	432	47.7	6.54
P68369	Tubulin alpha-1A chain OS=Mus musculus GN=Tuba1a PE=1 SV=1	Tuba1a	53	21	129	6	451	50.1	5.06
P48036	Annexin A5 OS=Mus musculus GN=Anxa5 PE=1 SV=1	Anxa5	72	23	129	22	319	35.7	4.96
P63038	60 kDa heat shock protein, mitochondrial OS=Mus musculus GN=Hspd1 PE=1 SV=1	Hspd1	74	32	129	32	573	60.9	6.18
Q9CQ52	Chymotrypsin-like elastase family member 3B OS=Mus musculus GN=Cela3b PE=1 SV=1	Cela3b	57	10	129	9	269	28.9	5.87
Q03265	ATP synthase subunit alpha, mitochondrial OS=Mus musculus GN=Atp5a1 PE=1 SV=1	Atp5a1	53	29	128	29	553	59.7	9.19
P57780	Alpha-actinin-4 OS=Mus musculus GN=Actn4 PE=1 SV=1	Actn4	60	49	126	35	912	104.9	5.41
P27773	Protein disulfide-isomerase A3 OS=Mus musculus GN=Pdia3 PE=1 SV=2	Pdia3	61	38	126	38	505	56.6	6.21
Q6P8U6	Pancreatic triacylglycerol lipase OS=Mus musculus GN=Pnlip PE=1 SV=1	Pnlip	56	18	124	17	465	51.4	6.83
Q8VDJ3	Vigilin OS=Mus musculus GN=Hdlbp PE=1 SV=1	Hdlbp	45	50	124	50	1268	141.7	6.87
P16858	Glyceraldehyde-3-phosphate dehydrogenase OS=Mus musculus GN=Gapdh PE=1 SV=2	Gapdh	65	19	123	2	333	35.8	8.25
P56480	ATP synthase subunit beta, mitochondrial OS=Mus musculus GN=Atp5b PE=1 SV=2	Atp5b	60	22	123	22	529	56.3	5.34
B2RS76	Carboxypeptidase B1 (Tissue) OS=Mus musculus GN=Cpb1 PE=1 SV=1	Cpb1	70	24	123	24	415	47.5	5.36
Q78PY7	Staphylococcal nuclease domain-containing protein 1 OS=Mus musculus GN=Snd1 PE=1 SV=1	Snd1	44	36	122	36	910	102	7.43
P11276	Fibronectin OS=Mus musculus GN=Fn1 PE=1 SV=4	Fn1	35	62	121	62	2477	272.4	5.59
P07356	Annexin A2 OS=Mus musculus GN=Anxa2 PE=1 SV=2	Anxa2	70	28	121	28	339	38.7	7.69
Q02053	Ubiquitin-like modifier-activating enzyme 1 OS=Mus musculus GN=Uba1 PE=1 SV=1	Uba1	41	35	121	35	1058	117.7	5.66
P17742	Peptidyl-prolyl cis-trans isomerase A OS=Mus musculus GN=Ppia PE=1 SV=2	Ppia	64	12	119	12	164	18	7.9
Q61838	Pregnancy zone protein OS=Mus musculus GN=Pzp PE=1 SV=3	Pzp	38	44	119	44	1495	165.7	6.68
D3Z2H9	Protein Tpm3-rs7 OS=Mus musculus GN=Tpm3-rs7 PE=3 SV=1	Tpm3-rs7	62	25	117	13	248	29	4.81
Q60847	Collagen alpha-1(XII) chain OS=Mus musculus GN=Col12a1 PE=2 SV=3	Col12a1	24	63	114	63	3120	340	5.64
S4R1W1	Glyceraldehyde-3-phosphate dehydrogenase OS=Mus musculus GN=Gm3839 PE=1 SV=1	Gm3839	62	18	114	1	333	35.8	8.03
P07901	Heat shock protein HSP 90-alpha OS=Mus musculus GN=Hsp90aa1 PE=1 SV=4	Hsp90aa1	43	33	113	18	733	84.7	5.01
P17156	Heat shock-related 70 kDa protein 2 OS=Mus musculus GN=Hspa2 PE=1 SV=2	Hspa2	29	19	111	6	633	69.6	5.67
P62259	14-3-3 protein epsilon OS=Mus musculus GN=Ywhae PE=1 SV=1	Ywhae	73	23	111	20	255	29.2	4.74
Q80X19	Collagen alpha-1(XIV) chain OS=Mus musculus GN=Col14a1 PE=1 SV=2	Col14a1	29	40	111	40	1797	192.9	5.1
Q6IRU2	Tropomyosin alpha-4 chain OS=Mus musculus GN=Tpm4 PE=1 SV=3	Tpm4	60	21	109	18	248	28.5	4.68
P40142	Transketolase OS=Mus musculus GN=Tkt PE=1 SV=1	Tkt	47	28	109	28	623	67.6	7.5
P68368	Tubulin alpha-4A chain OS=Mus musculus GN=Tuba4a PE=1 SV=1	Tuba4a	48	20	107	5	448	49.9	5.06
D3Z6P0	Protein disulfide-isomerase A2 OS=Mus musculus GN=Pdia2 PE=1 SV=1	Pdia2	44	25	106	25	527	58.3	4.96
O55143	Sarcoplasmic/endoplasmic reticulum calcium ATPase 2 OS=Mus musculus GN=Atp2a2 PE=1 SV=2	Atp2a2	38	37	106	33	1044	114.8	5.34
Q6GSS7	Histone H2A type 2-A OS=Mus musculus GN=Hist2h2aa1 PE=1 SV=3	Hist2h2aa1	35	6	105	1	130	14.1	10.9
P62806	Histone H4 OS=Mus musculus GN=Hist1h4a PE=1 SV=2	Hist1h4a	53	9	105	9	103	11.4	11.36
P07758	Alpha-1-antitrypsin 1-1 OS=Mus musculus GN=Serpina1a PE=1 SV=4	Serpina1a	30	11	102	4	413	46	5.72
P09411	Phosphoglycerate kinase 1 OS=Mus musculus GN=Pgk1 PE=1 SV=4	Pgk1	63	24	101	24	417	44.5	7.9
P08003	Protein disulfide-isomerase A4 OS=Mus musculus GN=Pdia4 PE=1 SV=3	Pdia4	46	32	101	32	638	71.9	5.31
Q7TPZ8	Carboxypeptidase A1 OS=Mus musculus GN=Cpa1 PE=1 SV=1	Cpa1	41	15	101	15	419	47.4	5.67
Q9D8E6	60S ribosomal protein L4 OS=Mus musculus GN=Rpl4 PE=1 SV=3	Rpl4	45	20	100	20	419	47.1	11
P22599	Alpha-1-antitrypsin 1-2 OS=Mus musculus GN=Serpina1b PE=1 SV=2	Serpina1b	31	11	100	4	413	45.9	5.54
P14733	Lamin-B1 OS=Mus musculus GN=Lmnb1 PE=1 SV=3	Lmnb1	48	32	99	28	588	66.7	5.16
Q8VDN2	Sodium/potassium-transporting ATPase subunit alpha-1 OS=Mus musculus GN=Atp1a1 PE=1 SV=1	Atp1a1	40	36	99	22	1023	112.9	5.45
P40124	Adenylyl cyclase-associated protein 1 OS=Mus musculus GN=Cap1 PE=1 SV=4	Cap1	66	26	98	26	474	51.5	7.52
Q8VEK3	Heterogeneous nuclear ribonucleoprotein U OS=Mus musculus GN=Hnrnpu PE=1 SV=1	Hnrnpu	38	30	98	30	800	87.9	6.24
Q9ERD7	Tubulin beta-3 chain OS=Mus musculus GN=Tubb3 PE=1 SV=1	Tubb3	33	13	97	2	450	50.4	4.93
Q91X72	Hemopexin OS=Mus musculus GN=Hpx PE=1 SV=2	Hpx	49	21	97	21	460	51.3	7.8
P07146	Anionic trypsin-2 OS=Mus musculus GN=Prss2 PE=1 SV=1	Prss2	44	6	97	4	246	26.2	4.63
Q62009	Periostin OS=Mus musculus GN=Postn PE=1 SV=2	Postn	35	24	96	24	838	93.1	7.53
Q91VI7	Ribonuclease inhibitor OS=Mus musculus GN=Rnh1 PE=1 SV=1	Rnh1	75	24	96	24	456	49.8	4.78
Q8CGC7	Bifunctional glutamate/proline--tRNA ligase OS=Mus musculus GN=Eprs PE=1 SV=4	Eprs	34	41	96	41	1512	170	7.66
P05208	Chymotrypsin-like elastase family member 2A OS=Mus musculus GN=Cela2a PE=1 SV=1	Cela2a	58	9	96	9	271	28.9	8.62
Q9CPN9	Protein 2210010C04Rik OS=Mus musculus GN=2210010C04Rik PE=1 SV=1	2210010C04Rik	64	9	95	8	247	26.4	7.93
P07759	Serine protease inhibitor A3K OS=Mus musculus GN=Serpina3k PE=1 SV=2	Serpina3k	31	12	95	6	418	46.9	5.16
P27546	Microtubule-associated protein 4 OS=Mus musculus GN=Map4 PE=1 SV=3	Map4	52	42	94	42	1125	117.4	4.98
P09405	Nucleolin OS=Mus musculus GN=Ncl PE=1 SV=2	Ncl	44	41	94	41	707	76.7	4.75
Q00897	Alpha-1-antitrypsin 1-4 OS=Mus musculus GN=Serpina1d PE=1 SV=1	Serpina1d	25	10	94	4	413	46	5.44
Q9WVA4	Transgelin-2 OS=Mus musculus GN=Tagln2 PE=1 SV=4	Tagln2	74	15	93	15	199	22.4	8.24
P22752	Histone H2A type 1 OS=Mus musculus GN=Hist1h2ab PE=1 SV=3	Hist1h2ab	35	6	93	1	130	14.1	11.05
P61979	Heterogeneous nuclear ribonucleoprotein K OS=Mus musculus GN=Hnrnpk PE=1 SV=1	Hnrnpk	52	18	92	18	463	50.9	5.54
P31001	Desmin OS=Mus musculus GN=Des PE=1 SV=3	Des	64	29	91	24	469	53.5	5.27
Q99KI0	Aconitate hydratase, mitochondrial OS=Mus musculus GN=Aco2 PE=1 SV=1	Aco2	50	32	91	32	780	85.4	7.93
Q922Q8	Leucine-rich repeat-containing protein 59 OS=Mus musculus GN=Lrrc59 PE=1 SV=1	Lrrc59	44	15	90	15	307	34.9	9.52
P24369	Peptidyl-prolyl cis-trans isomerase B OS=Mus musculus GN=Ppib PE=1 SV=2	Ppib	55	14	89	14	216	23.7	9.55
P62962	Profilin-1 OS=Mus musculus GN=Pfn1 PE=1 SV=2	Pfn1	74	10	88	10	140	14.9	8.28
Q6URW6	Myosin-14 OS=Mus musculus GN=Myh14 PE=1 SV=1	Myh14	10	19	88	11	2000	228.4	5.55
P26231	Catenin alpha-1 OS=Mus musculus GN=Ctnna1 PE=1 SV=1	Ctnna1	51	36	87	30	906	100	6.23
P00687	Alpha-amylase 1 OS=Mus musculus GN=Amy1 PE=1 SV=2	Amy1	22	10	87	1	511	57.6	6.96
P38647	Stress-70 protein, mitochondrial OS=Mus musculus GN=Hspa9 PE=1 SV=3	Hspa9	50	32	87	32	679	73.4	6.07
P51885	Lumican OS=Mus musculus GN=Lum PE=1 SV=2	Lum	45	13	87	13	338	38.2	6.43
P14211	Calreticulin OS=Mus musculus GN=Calr PE=1 SV=1	Calr	50	22	86	22	416	48	4.49
P05064	Fructose-bisphosphate aldolase A OS=Mus musculus GN=Aldoa PE=1 SV=2	Aldoa	71	25	86	19	364	39.3	8.09
P06151	L-lactate dehydrogenase A chain OS=Mus musculus GN=Ldha PE=1 SV=3	Ldha	51	17	86	16	332	36.5	7.74
P63101	14-3-3 protein zeta/delta OS=Mus musculus GN=Ywhaz PE=1 SV=1	Ywhaz	66	15	85	10	245	27.8	4.79
Q61598	Rab GDP dissociation inhibitor beta OS=Mus musculus GN=Gdi2 PE=1 SV=1	Gdi2	64	24	85	18	445	50.5	6.25
P10107	Annexin A1 OS=Mus musculus GN=Anxa1 PE=1 SV=2	Anxa1	73	27	84	26	346	38.7	7.37
Q922F4	Tubulin beta-6 chain OS=Mus musculus GN=Tubb6 PE=1 SV=1	Tubb6	38	15	84	5	447	50.1	4.89
P08249	Malate dehydrogenase, mitochondrial OS=Mus musculus GN=Mdh2 PE=1 SV=3	Mdh2	66	18	84	18	338	35.6	8.68
P32921	Tryptophan--tRNA ligase, cytoplasmic OS=Mus musculus GN=Wars PE=1 SV=2	Wars	48	24	84	24	481	54.3	6.89
Q80YX1	Tenascin OS=Mus musculus GN=Tnc PE=1 SV=1	Tnc	25	42	83	42	2110	231.7	4.89
Q91X79	Chymotrypsin-like elastase family member 1 OS=Mus musculus GN=Cela1 PE=1 SV=1	Cela1	52	10	83	9	266	28.9	8.24
P19096	Fatty acid synthase OS=Mus musculus GN=Fasn PE=1 SV=2	Fasn	25	51	83	51	2504	272.3	6.58
P19324	Serpin H1 OS=Mus musculus GN=Serpinh1 PE=1 SV=3	Serpinh1	53	22	82	22	417	46.5	8.82
P27659	60S ribosomal protein L3 OS=Mus musculus GN=Rpl3 PE=1 SV=3	Rpl3	52	28	82	28	403	46.1	10.21
P47738	Aldehyde dehydrogenase, mitochondrial OS=Mus musculus GN=Aldh2 PE=1 SV=1	Aldh2	52	25	82	22	519	56.5	7.62
P19157	Glutathione S-transferase P 1 OS=Mus musculus GN=Gstp1 PE=1 SV=2	Gstp1	46	8	82	8	210	23.6	7.87
P61982	14-3-3 protein gamma OS=Mus musculus GN=Ywhag PE=1 SV=2	Ywhag	58	14	81	9	247	28.3	4.89
P17225	Polypyrimidine tract-binding protein 1 OS=Mus musculus GN=Ptbp1 PE=1 SV=2	Ptbp1	42	13	81	10	527	56.4	8.34
Q61316	Heat shock 70 kDa protein 4 OS=Mus musculus GN=Hspa4 PE=1 SV=1	Hspa4	53	38	81	36	841	94.1	5.24
E9QA15	Protein Cald1 OS=Mus musculus GN=Cald1 PE=1 SV=1	Cald1	33	36	80	36	768	89.2	5.5
P43277	Histone H1.3 OS=Mus musculus GN=Hist1h1d PE=1 SV=2	Hist1h1d	48	20	80	2	221	22.1	11.03
Q8BMS1	Trifunctional enzyme subunit alpha, mitochondrial OS=Mus musculus GN=Hadha PE=1 SV=1	Hadha	49	27	79	27	763	82.6	9.14
Q91YQ5	Dolichyl-diphosphooligosaccharide--protein glycosyltransferase subunit 1 OS=Mus musculus GN=Rpn1 PE=1 SV=1	Rpn1	42	27	79	27	608	68.5	6.46
O88569	Heterogeneous nuclear ribonucleoproteins A2/B1 OS=Mus musculus GN=Hnrnpa2b1 PE=1 SV=2	Hnrnpa2b1	47	16	77	14	353	37.4	8.95
Q9D154	Leukocyte elastase inhibitor A OS=Mus musculus GN=Serpinb1a PE=1 SV=1	Serpinb1a	54	21	77	20	379	42.5	6.21
Q9Z1Q9	Valine--tRNA ligase OS=Mus musculus GN=Vars PE=1 SV=1	Vars	34	37	77	37	1263	140.1	7.77
Q8BMK4	Cytoskeleton-associated protein 4 OS=Mus musculus GN=Ckap4 PE=1 SV=2	Ckap4	54	30	76	30	575	63.7	5.64
P06728	Apolipoprotein A-IV OS=Mus musculus GN=Apoa4 PE=1 SV=3	Apoa4	69	25	75	25	395	45	5.47
P68040	Receptor of activated protein C kinase 1 OS=Mus musculus GN=Rack1 PE=1 SV=3	Rack1	62	17	75	17	317	35.1	7.69
Q9DBG6	Dolichyl-diphosphooligosaccharide--protein glycosyltransferase subunit 2 OS=Mus musculus GN=Rpn2 PE=1 SV=1	Rpn2	35	17	75	17	631	69	5.81
P58771	Tropomyosin alpha-1 chain OS=Mus musculus GN=Tpm1 PE=1 SV=1	Tpm1	54	22	74	7	284	32.7	4.74
P21107	Tropomyosin alpha-3 chain OS=Mus musculus GN=Tpm3 PE=1 SV=3	Tpm3	52	18	74	3	285	33	4.72
Q9ER05	Chymopasin OS=Mus musculus GN=Ctrl PE=1 SV=1	Ctrl	58	9	74	9	264	28.1	8.35
P43274	Histone H1.4 OS=Mus musculus GN=Hist1h1e PE=1 SV=2	Hist1h1e	48	19	73	5	219	22	11.11
P97351	40S ribosomal protein S3a OS=Mus musculus GN=Rps3a PE=1 SV=3	Rps3a	69	21	73	21	264	29.9	9.73
P15864	Histone H1.2 OS=Mus musculus GN=Hist1h1c PE=1 SV=2	Hist1h1c	45	19	72	6	212	21.3	11
P35700	Peroxiredoxin-1 OS=Mus musculus GN=Prdx1 PE=1 SV=1	Prdx1	58	13	72	11	199	22.2	8.12
Q9CQV8	14-3-3 protein beta/alpha OS=Mus musculus GN=Ywhab PE=1 SV=3	Ywhab	61	13	72	6	246	28.1	4.83
P97429	Annexin A4 OS=Mus musculus GN=Anxa4 PE=1 SV=4	Anxa4	63	22	72	21	319	35.9	5.57
Q8QZT1	Acetyl-CoA acetyltransferase, mitochondrial OS=Mus musculus GN=Acat1 PE=1 SV=1	Acat1	55	17	72	17	424	44.8	8.51
P58774	Tropomyosin beta chain OS=Mus musculus GN=Tpm2 PE=1 SV=1	Tpm2	48	23	71	11	284	32.8	4.7
P14148	60S ribosomal protein L7 OS=Mus musculus GN=Rpl7 PE=1 SV=2	Rpl7	55	24	71	24	270	31.4	10.89
P62908	40S ribosomal protein S3 OS=Mus musculus GN=Rps3 PE=1 SV=1	Rps3	73	18	71	18	243	26.7	9.66
Q00623	Apolipoprotein A-I OS=Mus musculus GN=Apoa1 PE=1 SV=2	Apoa1	55	19	71	19	264	30.6	5.73
P16045	Galectin-1 OS=Mus musculus GN=Lgals1 PE=1 SV=3	Lgals1	61	9	70	9	135	14.9	5.49
P26040	Ezrin OS=Mus musculus GN=Ezr PE=1 SV=3	Ezr	47	31	70	18	586	69.4	6.1
E9PVA8	eIF-2-alpha kinase activator GCN1 OS=Mus musculus GN=Gcn1 PE=1 SV=1	Gcn1	22	49	70	49	2671	292.8	7.36
P14869	60S acidic ribosomal protein P0 OS=Mus musculus GN=Rplp0 PE=1 SV=3	Rplp0	46	12	70	12	317	34.2	6.25
P68510	14-3-3 protein eta OS=Mus musculus GN=Ywhah PE=1 SV=2	Ywhah	64	16	69	12	246	28.2	4.89
P62821	Ras-related protein Rab-1A OS=Mus musculus GN=Rab1A PE=1 SV=3	Rab1A	52	11	69	6	205	22.7	6.21
O88844	Isocitrate dehydrogenase [NADP] cytoplasmic OS=Mus musculus GN=Idh1 PE=1 SV=2	Idh1	59	27	69	25	414	46.6	7.17
E9Q7G0	Protein Numa1 OS=Mus musculus GN=Numa1 PE=1 SV=1	Numa1	29	54	69	54	2094	235.5	5.87
Q8CIE6	Coatomer subunit alpha OS=Mus musculus GN=Copa PE=1 SV=2	Copa	34	35	69	35	1224	138.3	7.65
P26043	Radixin OS=Mus musculus GN=Rdx PE=1 SV=3	Rdx	39	30	68	16	583	68.5	6.2
P60843	Eukaryotic initiation factor 4A-I OS=Mus musculus GN=Eif4a1 PE=1 SV=1	Eif4a1	50	19	68	10	406	46.1	5.48
Q91V92	ATP-citrate synthase OS=Mus musculus GN=Acly PE=1 SV=1	Acly	32	33	68	33	1091	119.7	7.44
Q9JIF7	Coatomer subunit beta OS=Mus musculus GN=Copb1 PE=1 SV=1	Copb1	29	25	68	25	953	107	6
Q69ZN7	Myoferlin OS=Mus musculus GN=Myof PE=1 SV=2	Myof	25	46	67	44	2048	233.2	6.16
P10649	Glutathione S-transferase Mu 1 OS=Mus musculus GN=Gstm1 PE=1 SV=2	Gstm1	61	14	67	11	218	26	7.94
P17751	Triosephosphate isomerase OS=Mus musculus GN=Tpi1 PE=1 SV=4	Tpi1	70	14	67	14	299	32.2	5.74
P35564	Calnexin OS=Mus musculus GN=Canx PE=1 SV=1	Canx	39	26	67	26	591	67.2	4.64
Q76MZ3	Serine/threonine-protein phosphatase 2A 65 kDa regulatory subunit A alpha isoform OS=Mus musculus GN=Ppp2r1a PE=1 SV=3	Ppp2r1a	42	22	67	17	589	65.3	5.11
P26443	Glutamate dehydrogenase 1, mitochondrial OS=Mus musculus GN=Glud1 PE=1 SV=1	Glud1	45	23	67	23	558	61.3	8
P62702	40S ribosomal protein S4, X isoform OS=Mus musculus GN=Rps4x PE=1 SV=2	Rps4x	52	14	67	14	263	29.6	10.15
O55029	Coatomer subunit beta' OS=Mus musculus GN=Copb2 PE=1 SV=2	Copb2	30	27	67	27	905	102.4	5.3
P63276	40S ribosomal protein S17 OS=Mus musculus GN=Rps17 PE=1 SV=2	Rps17	60	8	67	8	135	15.5	9.85
P06745	Glucose-6-phosphate isomerase OS=Mus musculus GN=Gpi PE=1 SV=4	Gpi	44	23	66	23	558	62.7	8.13
P97449	Aminopeptidase N OS=Mus musculus GN=Anpep PE=1 SV=4	Anpep	26	25	66	25	966	109.6	5.9
P28654	Decorin OS=Mus musculus GN=Dcn PE=1 SV=1	Dcn	39	15	66	14	354	39.8	8.68
Q60997	Deleted in malignant brain tumors 1 protein OS=Mus musculus GN=Dmbt1 PE=1 SV=2	Dmbt1	18	23	66	23	2085	226.7	4.97
Q60864	Stress-induced-phosphoprotein 1 OS=Mus musculus GN=Stip1 PE=1 SV=1	Stip1	51	31	65	31	543	62.5	6.8
Q9EQK5	Major vault protein OS=Mus musculus GN=Mvp PE=1 SV=4	Mvp	36	25	65	25	861	95.9	5.59
P17879	Heat shock 70 kDa protein 1B OS=Mus musculus GN=Hspa1b PE=1 SV=3	Hspa1b	42	22	65	15	642	70.1	5.72
Q8K009	Mitochondrial 10-formyltetrahydrofolate dehydrogenase OS=Mus musculus GN=Aldh1l2 PE=1 SV=2	Aldh1l2	41	32	65	27	923	101.5	6.29
Q60605	Myosin light polypeptide 6 OS=Mus musculus GN=Myl6 PE=1 SV=3	Myl6	63	10	64	10	151	16.9	4.65
Q9D1A2	Cytosolic non-specific dipeptidase OS=Mus musculus GN=Cndp2 PE=1 SV=1	Cndp2	45	19	64	19	475	52.7	5.66
Q8VHX6	Filamin-C OS=Mus musculus GN=Flnc PE=1 SV=3	Flnc	21	46	64	31	2726	290.9	5.95
P23116	Eukaryotic translation initiation factor 3 subunit A OS=Mus musculus GN=Eif3a PE=1 SV=5	Eif3a	24	37	64	37	1344	161.8	6.77
Q9DBG3	AP-2 complex subunit beta OS=Mus musculus GN=Ap2b1 PE=1 SV=1	Ap2b1	28	21	64	10	937	104.5	5.38
P15626	Glutathione S-transferase Mu 2 OS=Mus musculus GN=Gstm2 PE=1 SV=2	Gstm2	67	18	64	12	218	25.7	7.39
P13020	Gelsolin OS=Mus musculus GN=Gsn PE=1 SV=3	Gsn	39	23	63	23	780	85.9	6.18
Q8VCM7	Fibrinogen gamma chain OS=Mus musculus GN=Fgg PE=1 SV=1	Fgg	46	19	63	19	436	49.4	5.86
F6ZDS4	Nucleoprotein TPR OS=Mus musculus GN=Tpr PE=1 SV=1	Tpr	24	49	62	49	2431	273.8	5.03
P12970	60S ribosomal protein L7a OS=Mus musculus GN=Rpl7a PE=1 SV=2	Rpl7a	45	16	62	16	266	30	10.56
O09131	Glutathione S-transferase omega-1 OS=Mus musculus GN=Gsto1 PE=1 SV=2	Gsto1	58	19	62	19	240	27.5	7.36
E9PYB0	Protein Ahnak2 (Fragment) OS=Mus musculus GN=Ahnak2 PE=1 SV=7	Ahnak2	51	17	61	17	1739	182.6	7.08
Q6PDN3	Myosin light chain kinase, smooth muscle OS=Mus musculus GN=Mylk PE=1 SV=3	Mylk	21	37	60	36	1941	212.8	6.25
O70318	Band 4.1-like protein 2 OS=Mus musculus GN=Epb41l2 PE=1 SV=2	Epb41l2	39	32	60	30	988	109.9	5.43
P68254	14-3-3 protein theta OS=Mus musculus GN=Ywhaq PE=1 SV=1	Ywhaq	64	17	60	11	245	27.8	4.78
Q8BL66	Early endosome antigen 1 OS=Mus musculus GN=Eea1 PE=1 SV=2	Eea1	35	46	60	46	1411	160.8	5.77
P29341	Polyadenylate-binding protein 1 OS=Mus musculus GN=Pabpc1 PE=1 SV=2	Pabpc1	40	25	60	19	636	70.6	9.5
P80314	T-complex protein 1 subunit beta OS=Mus musculus GN=Cct2 PE=1 SV=4	Cct2	51	23	60	23	535	57.4	6.4
P80313	T-complex protein 1 subunit eta OS=Mus musculus GN=Cct7 PE=1 SV=1	Cct7	45	19	60	19	544	59.6	7.84
Q5XJY5	Coatomer subunit delta OS=Mus musculus GN=Arcn1 PE=1 SV=2	Arcn1	40	24	60	24	511	57.2	6.21
P54071	Isocitrate dehydrogenase [NADP], mitochondrial OS=Mus musculus GN=Idh2 PE=1 SV=3	Idh2	45	21	60	19	452	50.9	8.69
Q922R8	Protein disulfide-isomerase A6 OS=Mus musculus GN=Pdia6 PE=1 SV=3	Pdia6	45	19	60	19	440	48.1	5.14
P99029	Peroxiredoxin-5, mitochondrial OS=Mus musculus GN=Prdx5 PE=1 SV=2	Prdx5	60	12	59	12	210	21.9	8.85
P80318	T-complex protein 1 subunit gamma OS=Mus musculus GN=Cct3 PE=1 SV=1	Cct3	45	24	59	24	545	60.6	6.7
Q9WU78	Programmed cell death 6-interacting protein OS=Mus musculus GN=Pdcd6ip PE=1 SV=3	Pdcd6ip	49	34	58	34	869	96	6.52
Q3UPL0	Protein transport protein Sec31A OS=Mus musculus GN=Sec31a PE=1 SV=2	Sec31a	28	27	58	27	1230	133.5	6.76
Q9JK88	Serpin I2 OS=Mus musculus GN=Serpini2 PE=1 SV=1	Serpini2	33	15	58	14	405	45.7	6.15
Q61207	Prosaposin OS=Mus musculus GN=Psap PE=1 SV=2	Psap	27	14	57	14	557	61.4	5.19
O88342	WD repeat-containing protein 1 OS=Mus musculus GN=Wdr1 PE=1 SV=3	Wdr1	38	23	57	23	606	66.4	6.6
Q8CAQ8	MICOS complex subunit Mic60 OS=Mus musculus GN=Immt PE=1 SV=1	Immt	46	32	57	32	757	83.8	6.61
Q9CZX8	40S ribosomal protein S19 OS=Mus musculus GN=Rps19 PE=1 SV=3	Rps19	62	13	57	13	145	16.1	10.4
Q9D8N0	Elongation factor 1-gamma OS=Mus musculus GN=Eef1g PE=1 SV=3	Eef1g	34	21	57	21	437	50	6.74
Q9QZE5	Coatomer subunit gamma-1 OS=Mus musculus GN=Copg1 PE=1 SV=1	Copg1	41	24	57	21	874	97.5	5.35
Q61171	Peroxiredoxin-2 OS=Mus musculus GN=Prdx2 PE=1 SV=3	Prdx2	39	8	56	8	198	21.8	5.41
E9PV24	Fibrinogen alpha chain OS=Mus musculus GN=Fga PE=1 SV=1	Fga	28	18	56	18	789	87.4	6.11
P42932	T-complex protein 1 subunit theta OS=Mus musculus GN=Cct8 PE=1 SV=3	Cct8	58	29	56	29	548	59.5	5.62
P14152	Malate dehydrogenase, cytoplasmic OS=Mus musculus GN=Mdh1 PE=1 SV=3	Mdh1	43	15	56	15	334	36.5	6.58
Q04447	Creatine kinase B-type OS=Mus musculus GN=Ckb PE=1 SV=1	Ckb	45	13	55	12	381	42.7	5.67
P62983	Ubiquitin-40S ribosomal protein S27a OS=Mus musculus GN=Rps27a PE=1 SV=2	Rps27a	56	9	55	3	156	17.9	9.64
P50544	Very long-chain specific acyl-CoA dehydrogenase, mitochondrial OS=Mus musculus GN=Acadvl PE=1 SV=3	Acadvl	47	23	55	23	656	70.8	8.75
P21981	Protein-glutamine gamma-glutamyltransferase 2 OS=Mus musculus GN=Tgm2 PE=1 SV=4	Tgm2	37	23	55	23	686	77	5.1
Q792Z1	MCG140784 OS=Mus musculus GN=Try10 PE=1 SV=1	Try10	21	5	55	2	246	26.2	5.83
O35643	AP-1 complex subunit beta-1 OS=Mus musculus GN=Ap1b1 PE=1 SV=2	Ap1b1	27	22	55	11	943	103.9	5.17
Q99K51	Plastin-3 OS=Mus musculus GN=Pls3 PE=1 SV=3	Pls3	42	23	54	17	630	70.7	5.62
Q9CR36	Gastrokine-1 OS=Mus musculus GN=Gkn1 PE=2 SV=2	Gkn1	44	10	54	10	201	21.9	6.52
Q61768	Kinesin-1 heavy chain OS=Mus musculus GN=Kif5b PE=1 SV=3	Kif5b	42	35	54	35	963	109.5	6.44
Q8R0Y6	Cytosolic 10-formyltetrahydrofolate dehydrogenase OS=Mus musculus GN=Aldh1l1 PE=1 SV=1	Aldh1l1	41	32	54	27	902	98.6	5.91
Q9CQC2	Colipase OS=Mus musculus GN=Clps PE=1 SV=1	Clps	66	6	54	6	113	12.4	7.8
Q61554	Fibrillin-1 OS=Mus musculus GN=Fbn1 PE=1 SV=1	Fbn1	16	38	54	37	2871	312.1	4.92
Q8VIJ6	Splicing factor, proline- and glutamine-rich OS=Mus musculus GN=Sfpq PE=1 SV=1	Sfpq	28	19	53	18	699	75.4	9.44
O70251	Elongation factor 1-beta OS=Mus musculus GN=Eef1b PE=1 SV=5	Eef1b	56	10	53	9	225	24.7	4.69
Q99JY9	Actin-related protein 3 OS=Mus musculus GN=Actr3 PE=1 SV=3	Actr3	52	18	53	18	418	47.3	5.88
E9PZF0	Nucleoside diphosphate kinase OS=Mus musculus GN=Gm20390 PE=3 SV=1	Gm20390	64	12	53	5	267	30.2	8.72
Q9D312	Keratin, type I cytoskeletal 20 OS=Mus musculus GN=Krt20 PE=1 SV=1	Krt20	62	24	53	22	431	49	5.38
O88986	2-amino-3-ketobutyrate coenzyme A ligase, mitochondrial OS=Mus musculus GN=Gcat PE=1 SV=2	Gcat	41	12	53	12	416	44.9	7.33
P62918	60S ribosomal protein L8 OS=Mus musculus GN=Rpl8 PE=1 SV=2	Rpl8	35	9	52	9	257	28	11.03
Q61656	Probable ATP-dependent RNA helicase DDX5 OS=Mus musculus GN=Ddx5 PE=1 SV=2	Ddx5	41	26	52	21	614	69.2	8.92
Q05793	Basement membrane-specific heparan sulfate proteoglycan core protein OS=Mus musculus GN=Hspg2 PE=1 SV=1	Hspg2	14	38	52	38	3707	398	6.32
Q91ZX7	Prolow-density lipoprotein receptor-related protein 1 OS=Mus musculus GN=Lrp1 PE=1 SV=1	Lrp1	9	36	52	36	4545	504.4	5.36
Q62468	Villin-1 OS=Mus musculus GN=Vil1 PE=1 SV=3	Vil1	45	31	52	30	827	92.7	6.04
P02468	Laminin subunit gamma-1 OS=Mus musculus GN=Lamc1 PE=1 SV=2	Lamc1	21	30	52	30	1607	177.2	5.21
Q6NZJ6	Eukaryotic translation initiation factor 4 gamma 1 OS=Mus musculus GN=Eif4g1 PE=1 SV=1	Eif4g1	22	31	52	27	1600	176	5.4
P02089	Hemoglobin subunit beta-2 OS=Mus musculus GN=Hbb-b2 PE=1 SV=2	Hbb-b2	75	12	52	5	147	15.9	8.05
P51125	Calpastatin OS=Mus musculus GN=Cast PE=1 SV=2	Cast	38	22	51	22	788	84.9	5.52
Q9D1G1	Ras-related protein Rab-1B OS=Mus musculus GN=Rab1b PE=1 SV=1	Rab1b	51	10	51	5	201	22.2	5.73
O08553	Dihydropyrimidinase-related protein 2 OS=Mus musculus GN=Dpysl2 PE=1 SV=2	Dpysl2	48	19	51	17	572	62.2	6.38
Q61830	Macrophage mannose receptor 1 OS=Mus musculus GN=Mrc1 PE=1 SV=2	Mrc1	21	30	51	30	1456	164.9	6.83
Q8BH61	Coagulation factor XIII A chain OS=Mus musculus GN=F13a1 PE=1 SV=3	F13a1	28	20	51	20	732	83.2	5.92
P53026	60S ribosomal protein L10a OS=Mus musculus GN=Rpl10a PE=1 SV=3	Rpl10a	31	9	51	9	217	24.9	9.98
Q9Z1Z0	General vesicular transport factor p115 OS=Mus musculus GN=Uso1 PE=1 SV=2	Uso1	37	29	51	29	959	106.9	4.93
Q792Z0	Protein Prss3 OS=Mus musculus GN=Prss3 PE=1 SV=1	Prss3	35	6	51	2	246	26.2	5.03
O35639	Annexin A3 OS=Mus musculus GN=Anxa3 PE=1 SV=4	Anxa3	49	20	50	18	323	36.4	5.76
P47962	60S ribosomal protein L5 OS=Mus musculus GN=Rpl5 PE=1 SV=3	Rpl5	46	15	50	15	297	34.4	9.77
P62843	40S ribosomal protein S15 OS=Mus musculus GN=Rps15 PE=1 SV=2	Rps15	37	4	50	4	145	17	10.39
O08709	Peroxiredoxin-6 OS=Mus musculus GN=Prdx6 PE=1 SV=3	Prdx6	54	12	50	12	224	24.9	6.01
P62242	40S ribosomal protein S8 OS=Mus musculus GN=Rps8 PE=1 SV=2	Rps8	55	11	50	11	208	24.2	10.32
P80316	T-complex protein 1 subunit epsilon OS=Mus musculus GN=Cct5 PE=1 SV=1	Cct5	37	19	50	18	541	59.6	6.02
Q6P5E4	UDP-glucose:glycoprotein glucosyltransferase 1 OS=Mus musculus GN=Uggt1 PE=1 SV=4	Uggt1	20	29	50	29	1551	176.3	5.62
P32261	Antithrombin-III OS=Mus musculus GN=Serpinc1 PE=1 SV=1	Serpinc1	37	17	50	17	465	52	6.46
Q9D0E1	Heterogeneous nuclear ribonucleoprotein M OS=Mus musculus GN=Hnrnpm PE=1 SV=3	Hnrnpm	38	24	49	24	729	77.6	8.63
Q9D8U3	Endoplasmic reticulum resident protein 27 OS=Mus musculus GN=Erp27 PE=1 SV=1	Erp27	20	6	49	6	272	30.7	5
O35737	Heterogeneous nuclear ribonucleoprotein H OS=Mus musculus GN=Hnrnph1 PE=1 SV=3	Hnrnph1	30	10	49	3	449	49.2	6.3
Q99LX0	Protein deglycase DJ-1 OS=Mus musculus GN=Park7 PE=1 SV=1	Park7	63	11	49	11	189	20	6.77
Q9D0F9	Phosphoglucomutase-1 OS=Mus musculus GN=Pgm1 PE=1 SV=4	Pgm1	46	23	49	22	562	61.4	6.57
P14206	40S ribosomal protein SA OS=Mus musculus GN=Rpsa PE=1 SV=4	Rpsa	34	8	49	8	295	32.8	4.87
Q8BH04	Phosphoenolpyruvate carboxykinase [GTP], mitochondrial OS=Mus musculus GN=Pck2 PE=1 SV=1	Pck2	31	15	49	15	640	70.5	7.28
Q792Y9	MCG140783 OS=Mus musculus GN=Gm5771 PE=1 SV=1	Gm5771	39	6	49	1	245	26	5.33
P01029	Complement C4-B OS=Mus musculus GN=C4b PE=1 SV=3	C4b	19	30	49	30	1738	192.8	7.53
Q9Z1R9	MCG124046 OS=Mus musculus GN=Prss1 PE=1 SV=1	Prss1	32	6	49	1	246	26.1	4.94
Q61646	Haptoglobin OS=Mus musculus GN=Hp PE=1 SV=1	Hp	39	15	48	15	347	38.7	6.29
Q99LC5	Electron transfer flavoprotein subunit alpha, mitochondrial OS=Mus musculus GN=Etfa PE=1 SV=2	Etfa	56	14	48	14	333	35	8.38
Q71LX4	Talin-2 OS=Mus musculus GN=Tln2 PE=1 SV=3	Tln2	15	29	48	19	2375	253.5	5.8
P50396	Rab GDP dissociation inhibitor alpha OS=Mus musculus GN=Gdi1 PE=1 SV=3	Gdi1	35	13	48	7	447	50.5	5.08
Q6PHQ9	Polyadenylate-binding protein OS=Mus musculus GN=Pabpc4 PE=1 SV=1	Pabpc4	32	24	48	18	660	72.2	9.39
O70456	14-3-3 protein sigma OS=Mus musculus GN=Sfn PE=1 SV=2	Sfn	53	11	47	7	248	27.7	4.78
Q8BWT1	3-ketoacyl-CoA thiolase, mitochondrial OS=Mus musculus GN=Acaa2 PE=1 SV=3	Acaa2	67	18	47	18	397	41.8	8.09
Q60932	Voltage-dependent anion-selective channel protein 1 OS=Mus musculus GN=Vdac1 PE=1 SV=3	Vdac1	48	13	47	12	296	32.3	8.43
P63242	Eukaryotic translation initiation factor 5A-1 OS=Mus musculus GN=Eif5a PE=1 SV=2	Eif5a	73	13	47	13	154	16.8	5.24
P05202	Aspartate aminotransferase, mitochondrial OS=Mus musculus GN=Got2 PE=1 SV=1	Got2	41	17	47	17	430	47.4	9
Q00898	Alpha-1-antitrypsin 1-5 OS=Mus musculus GN=Serpina1e PE=1 SV=1	Serpina1e	22	9	46	3	413	45.9	5.73
Q61941	NAD(P) transhydrogenase, mitochondrial OS=Mus musculus GN=Nnt PE=1 SV=2	Nnt	27	28	46	28	1086	113.8	7.64
P21619	Lamin-B2 OS=Mus musculus GN=Lmnb2 PE=1 SV=2	Lmnb2	41	24	46	20	596	67.3	5.5
Q60930	Voltage-dependent anion-selective channel protein 2 OS=Mus musculus GN=Vdac2 PE=1 SV=2	Vdac2	47	12	46	12	295	31.7	7.49
Q9DB77	Cytochrome b-c1 complex subunit 2, mitochondrial OS=Mus musculus GN=Uqcrc2 PE=1 SV=1	Uqcrc2	43	17	46	17	453	48.2	9.25
Q9R1P0	Proteasome subunit alpha type-4 OS=Mus musculus GN=Psma4 PE=1 SV=1	Psma4	52	14	46	14	261	29.5	7.72
Q62167	ATP-dependent RNA helicase DDX3X OS=Mus musculus GN=Ddx3x PE=1 SV=3	Ddx3x	37	24	46	23	662	73.1	7.18
Q6ZWN5	40S ribosomal protein S9 OS=Mus musculus GN=Rps9 PE=1 SV=3	Rps9	52	15	46	15	194	22.6	10.65
P50580	Proliferation-associated protein 2G4 OS=Mus musculus GN=Pa2g4 PE=1 SV=3	Pa2g4	41	15	46	15	394	43.7	6.86
P62984	Ubiquitin-60S ribosomal protein L40 OS=Mus musculus GN=Uba52 PE=1 SV=2	Uba52	46	7	46	1	128	14.7	9.83
Q8K0E8	Fibrinogen beta chain OS=Mus musculus GN=Fgb PE=1 SV=1	Fgb	42	19	46	19	481	54.7	7.08
Q02788	Collagen alpha-2(VI) chain OS=Mus musculus GN=Col6a2 PE=1 SV=3	Col6a2	17	19	46	19	1034	110.3	6.42
P11087	Collagen alpha-1(I) chain OS=Mus musculus GN=Col1a1 PE=1 SV=4	Col1a1	15	18	46	18	1453	137.9	5.85
Q9R0P5	Destrin OS=Mus musculus GN=Dstn PE=1 SV=3	Dstn	55	11	45	10	165	18.5	7.97
P50543	Protein S100-A11 OS=Mus musculus GN=S100a11 PE=1 SV=1	S100a11	41	4	45	4	98	11.1	5.45
Q62318	Transcription intermediary factor 1-beta OS=Mus musculus GN=Trim28 PE=1 SV=3	Trim28	33	20	45	20	834	88.8	5.77
P47911	60S ribosomal protein L6 OS=Mus musculus GN=Rpl6 PE=1 SV=3	Rpl6	49	16	45	16	296	33.5	10.7
Q9Z2I8	Succinyl-CoA ligase [GDP-forming] subunit beta, mitochondrial OS=Mus musculus GN=Suclg2 PE=1 SV=3	Suclg2	52	19	45	19	433	46.8	7.02
P06909	Complement factor H OS=Mus musculus GN=Cfh PE=1 SV=2	Cfh	26	24	45	23	1234	139	6.99
P28271	Cytoplasmic aconitate hydratase OS=Mus musculus GN=Aco1 PE=1 SV=3	Aco1	29	23	45	23	889	98.1	7.5
P24527	Leukotriene A-4 hydrolase OS=Mus musculus GN=Lta4h PE=1 SV=4	Lta4h	39	20	45	20	611	69	6.42
P80315	T-complex protein 1 subunit delta OS=Mus musculus GN=Cct4 PE=1 SV=3	Cct4	48	20	45	19	539	58	8.02
Q6ZQ38	Cullin-associated NEDD8-dissociated protein 1 OS=Mus musculus GN=Cand1 PE=1 SV=2	Cand1	24	28	45	28	1230	136.2	5.78
P43276	Histone H1.5 OS=Mus musculus GN=Hist1h1b PE=1 SV=2	Hist1h1b	40	15	44	11	223	22.6	10.92
Q93092	Transaldolase OS=Mus musculus GN=Taldo1 PE=1 SV=2	Taldo1	34	14	44	14	337	37.4	7.03
P99027	60S acidic ribosomal protein P2 OS=Mus musculus GN=Rplp2 PE=1 SV=3	Rplp2	81	9	44	9	115	11.6	4.54
Q8R081	Heterogeneous nuclear ribonucleoprotein L OS=Mus musculus GN=Hnrnpl PE=1 SV=2	Hnrnpl	37	16	44	16	586	63.9	8.1
Q6PIE5	Sodium/potassium-transporting ATPase subunit alpha-2 OS=Mus musculus GN=Atp1a2 PE=1 SV=1	Atp1a2	20	15	44	1	1020	112.1	5.55
Q07076	Annexin A7 OS=Mus musculus GN=Anxa7 PE=1 SV=2	Anxa7	31	14	44	14	463	49.9	6.18
P20918	Plasminogen OS=Mus musculus GN=Plg PE=1 SV=3	Plg	35	25	44	25	812	90.7	6.6
P02469	Laminin subunit beta-1 OS=Mus musculus GN=Lamb1 PE=1 SV=3	Lamb1	16	27	44	27	1786	197	4.94
P70168	Importin subunit beta-1 OS=Mus musculus GN=Kpnb1 PE=1 SV=2	Kpnb1	28	19	44	19	876	97.1	4.78
Q9CXI5	Mesencephalic astrocyte-derived neurotrophic factor OS=Mus musculus GN=Manf PE=1 SV=1	Manf	43	11	44	11	179	20.4	8.07
P17427	AP-2 complex subunit alpha-2 OS=Mus musculus GN=Ap2a2 PE=1 SV=2	Ap2a2	35	30	44	22	938	104	6.93
Q922D8	C-1-tetrahydrofolate synthase, cytoplasmic OS=Mus musculus GN=Mthfd1 PE=1 SV=4	Mthfd1	33	27	44	27	935	101.1	7.14
Q00519	Xanthine dehydrogenase/oxidase OS=Mus musculus GN=Xdh PE=1 SV=5	Xdh	19	21	44	21	1335	146.5	7.56
Q922U2	Keratin, type II cytoskeletal 5 OS=Mus musculus GN=Krt5 PE=1 SV=1	Krt5	18	14	44	6	580	61.7	7.75
Q61599	Rho GDP-dissociation inhibitor 2 OS=Mus musculus GN=Arhgdib PE=1 SV=3	Arhgdib	50	11	43	11	200	22.8	5.11
Q9CQ19	Myosin regulatory light polypeptide 9 OS=Mus musculus GN=Myl9 PE=1 SV=3	Myl9	62	8	43	4	172	19.8	4.92
P09055	Integrin beta-1 OS=Mus musculus GN=Itgb1 PE=1 SV=1	Itgb1	30	23	43	23	798	88.2	5.94
O89053	Coronin-1A OS=Mus musculus GN=Coro1a PE=1 SV=5	Coro1a	37	17	43	16	461	51	6.48
P10922	Histone H1.0 OS=Mus musculus GN=H1f0 PE=2 SV=4	H1f0	25	6	43	6	194	20.8	10.9
Q9QZQ8	Core histone macro-H2A.1 OS=Mus musculus GN=H2afy PE=1 SV=3	H2afy	43	15	43	13	372	39.7	9.8
Q7TMK9	Heterogeneous nuclear ribonucleoprotein Q OS=Mus musculus GN=Syncrip PE=1 SV=2	Syncrip	29	16	43	11	623	69.6	8.59
Q60854	Serpin B6 OS=Mus musculus GN=Serpinb6 PE=1 SV=1	Serpinb6	43	14	43	14	378	42.6	5.74
Q7TPV4	Myb-binding protein 1A OS=Mus musculus GN=Mybbp1a PE=1 SV=2	Mybbp1a	23	24	43	24	1344	151.9	8.95
Q9Z1Q5	Chloride intracellular channel protein 1 OS=Mus musculus GN=Clic1 PE=1 SV=3	Clic1	59	11	43	11	241	27	5.17
Q04857	Collagen alpha-1(VI) chain OS=Mus musculus GN=Col6a1 PE=1 SV=1	Col6a1	21	20	43	20	1025	108.4	5.36
Q9EQ20	Methylmalonate-semialdehyde dehydrogenase [acylating], mitochondrial OS=Mus musculus GN=Aldh6a1 PE=1 SV=1	Aldh6a1	37	19	43	19	535	57.9	8.07
P15947	Kallikrein-1 OS=Mus musculus GN=Klk1 PE=1 SV=3	Klk1	42	9	43	9	261	28.8	5.12
P27661	Histone H2AX OS=Mus musculus GN=H2afx PE=1 SV=2	H2afx	45	9	42	5	143	15.1	10.74
Q9R111	Guanine deaminase OS=Mus musculus GN=Gda PE=1 SV=1	Gda	45	18	42	18	454	51	5.53
P62082	40S ribosomal protein S7 OS=Mus musculus GN=Rps7 PE=2 SV=1	Rps7	61	10	42	10	194	22.1	10.1
P57776	Elongation factor 1-delta OS=Mus musculus GN=Eef1d PE=1 SV=3	Eef1d	53	12	42	11	281	31.3	5.02
P62301	40S ribosomal protein S13 OS=Mus musculus GN=Rps13 PE=1 SV=2	Rps13	56	12	42	12	151	17.2	10.54
P11983	T-complex protein 1 subunit alpha OS=Mus musculus GN=Tcp1 PE=1 SV=3	Tcp1	49	21	42	21	556	60.4	6.16
Q8R1B4	Eukaryotic translation initiation factor 3 subunit C OS=Mus musculus GN=Eif3c PE=1 SV=1	Eif3c	26	26	42	26	911	105.5	5.78
P24472	Glutathione S-transferase A4 OS=Mus musculus GN=Gsta4 PE=1 SV=3	Gsta4	49	11	42	9	222	25.5	7.39
P51881	ADP/ATP translocase 2 OS=Mus musculus GN=Slc25a5 PE=1 SV=3	Slc25a5	52	16	42	7	298	32.9	9.73
P00920	Carbonic anhydrase 2 OS=Mus musculus GN=Ca2 PE=1 SV=4	Ca2	45	8	42	8	260	29	7.01
Q60597	2-oxoglutarate dehydrogenase, mitochondrial OS=Mus musculus GN=Ogdh PE=1 SV=3	Ogdh	31	25	42	25	1023	116.4	6.83
Q3UQ44	Ras GTPase-activating-like protein IQGAP2 OS=Mus musculus GN=Iqgap2 PE=1 SV=2	Iqgap2	22	31	42	27	1575	180.4	5.64
Q61753	D-3-phosphoglycerate dehydrogenase OS=Mus musculus GN=Phgdh PE=1 SV=3	Phgdh	38	18	42	18	533	56.5	6.54
Q9JK53	Prolargin OS=Mus musculus GN=Prelp PE=1 SV=2	Prelp	43	14	42	14	378	43.3	9.54
E9QAQ8	Protein Muc5ac OS=Mus musculus GN=Muc5ac PE=1 SV=4	Muc5ac	11	30	42	30	3455	371.9	5.95
P28665	Murinoglobulin-1 OS=Mus musculus GN=Mug1 PE=1 SV=3	Mug1	20	24	42	24	1476	165.2	6.42
Q9CY58	Plasminogen activator inhibitor 1 RNA-binding protein OS=Mus musculus GN=Serbp1 PE=1 SV=2	Serbp1	41	18	41	18	407	44.7	8.54
Q80UG5	Septin-9 OS=Mus musculus GN=Sept9 PE=1 SV=1	Septin9	33	18	41	18	583	65.5	8.9
Q8BP67	60S ribosomal protein L24 OS=Mus musculus GN=Rpl24 PE=1 SV=2	Rpl24	43	12	41	12	157	17.8	11.25
P60335	Poly(rC)-binding protein 1 OS=Mus musculus GN=Pcbp1 PE=1 SV=1	Pcbp1	44	11	41	7	356	37.5	7.09
P00683	Ribonuclease pancreatic OS=Mus musculus GN=Rnase1 PE=1 SV=2	Rnase1	52	5	41	5	149	16.8	8.29
P25444	40S ribosomal protein S2 OS=Mus musculus GN=Rps2 PE=1 SV=3	Rps2	45	14	41	14	293	31.2	10.24
Q02248	Catenin beta-1 OS=Mus musculus GN=Ctnnb1 PE=1 SV=1	Ctnnb1	30	21	41	17	781	85.4	5.86
Q9CYN2	Signal peptidase complex subunit 2 OS=Mus musculus GN=Spcs2 PE=1 SV=1	Spcs2	50	12	41	12	226	25	8.57
P62830	60S ribosomal protein L23 OS=Mus musculus GN=Rpl23 PE=1 SV=1	Rpl23	49	6	41	6	140	14.9	10.51
P51410	60S ribosomal protein L9 OS=Mus musculus GN=Rpl9 PE=1 SV=2	Rpl9	57	9	41	9	192	21.9	9.95
Q91VR5	ATP-dependent RNA helicase DDX1 OS=Mus musculus GN=Ddx1 PE=1 SV=1	Ddx1	33	20	41	20	740	82.4	7.21
Q9CPY7	Cytosol aminopeptidase OS=Mus musculus GN=Lap3 PE=1 SV=3	Lap3	40	17	41	17	519	56.1	7.72
Q9D0R2	Threonine--tRNA ligase, cytoplasmic OS=Mus musculus GN=Tars PE=1 SV=2	Tars	36	22	41	22	722	83.3	7.36
Q62418	Drebrin-like protein OS=Mus musculus GN=Dbnl PE=1 SV=2	Dbnl	33	12	40	12	436	48.7	4.92
P26645	Myristoylated alanine-rich C-kinase substrate OS=Mus musculus GN=Marcks PE=1 SV=2	Marcks	56	9	40	9	309	29.6	4.34
Q9Z204	Heterogeneous nuclear ribonucleoproteins C1/C2 OS=Mus musculus GN=Hnrnpc PE=1 SV=1	Hnrnpc	36	14	40	14	313	34.4	5.05
Q9Z2X1	Heterogeneous nuclear ribonucleoprotein F OS=Mus musculus GN=Hnrnpf PE=1 SV=3	Hnrnpf	28	8	40	6	415	45.7	5.49
P23953	Carboxylesterase 1C OS=Mus musculus GN=Ces1c PE=1 SV=4	Ces1c	29	16	40	10	554	61	5.06
O08749	Dihydrolipoyl dehydrogenase, mitochondrial OS=Mus musculus GN=Dld PE=1 SV=2	Dld	31	13	40	13	509	54.2	7.9
Q3TXS7	26S proteasome non-ATPase regulatory subunit 1 OS=Mus musculus GN=Psmd1 PE=1 SV=1	Psmd1	37	26	40	26	953	105.7	5.39
Q9CZ13	Cytochrome b-c1 complex subunit 1, mitochondrial OS=Mus musculus GN=Uqcrc1 PE=1 SV=2	Uqcrc1	40	15	40	15	480	52.8	6.21
Q6ZWV3	60S ribosomal protein L10 OS=Mus musculus GN=Rpl10 PE=1 SV=3	Rpl10	42	9	40	9	214	24.6	10.08
Q91WQ3	Tyrosine--tRNA ligase, cytoplasmic OS=Mus musculus GN=Yars PE=1 SV=3	Yars	48	26	40	26	528	59.1	7.01
Q9D7Z6	Calcium-activated chloride channel regulator 1 OS=Mus musculus GN=Clca1 PE=1 SV=2	Clca1	35	24	40	24	913	100	6.01
Q61792	LIM and SH3 domain protein 1 OS=Mus musculus GN=Lasp1 PE=1 SV=1	Lasp1	52	15	39	15	263	30	7.05
Q99PT1	Rho GDP-dissociation inhibitor 1 OS=Mus musculus GN=Arhgdia PE=1 SV=3	Arhgdia	50	10	39	10	204	23.4	5.2
P47757	F-actin-capping protein subunit beta OS=Mus musculus GN=Capzb PE=1 SV=3	Capzb	54	13	39	13	277	31.3	5.74
Q62148	Retinal dehydrogenase 2 OS=Mus musculus GN=Aldh1a2 PE=1 SV=2	Aldh1a2	46	19	39	14	518	56.6	5.74
P30999	Catenin delta-1 OS=Mus musculus GN=Ctnnd1 PE=1 SV=2	Ctnnd1	32	25	39	25	938	104.9	6.87
Q9CPV4	Glyoxalase domain-containing protein 4 OS=Mus musculus GN=Glod4 PE=1 SV=1	Glod4	52	13	39	13	298	33.3	5.47
D3YVN7	Elongation factor Tu OS=Mus musculus GN=Gm9755 PE=3 SV=1	Gm9755	39	18	39	18	452	49.5	7.56
P08752	Guanine nucleotide-binding protein G(i) subunit alpha-2 OS=Mus musculus GN=Gnai2 PE=1 SV=5	Gnai2	52	14	39	8	355	40.5	5.45
P26638	Serine--tRNA ligase, cytoplasmic OS=Mus musculus GN=Sars PE=1 SV=3	Sars	41	16	39	16	512	58.4	6.3
F8VQC1	Signal recognition particle subunit SRP72 OS=Mus musculus GN=Srp72 PE=1 SV=1	Srp72	44	23	39	23	671	74.6	9.23
Q9D662	Protein transport protein Sec23B OS=Mus musculus GN=Sec23b PE=1 SV=1	Sec23b	27	16	39	14	767	86.4	6.96
Q8BMJ2	Leucine--tRNA ligase, cytoplasmic OS=Mus musculus GN=Lars PE=1 SV=2	Lars	23	25	39	25	1178	134.1	7.05
Q03734	Serine protease inhibitor A3M OS=Mus musculus GN=Serpina3m PE=1 SV=2	Serpina3m	26	11	39	4	418	47	6.1
P37804	Transgelin OS=Mus musculus GN=Tagln PE=1 SV=3	Tagln	68	15	38	15	201	22.6	8.81
P29351	Tyrosine-protein phosphatase non-receptor type 6 OS=Mus musculus GN=Ptpn6 PE=1 SV=2	Ptpn6	38	19	38	19	595	67.5	7.81
Q7M6Y3	Phosphatidylinositol-binding clathrin assembly protein OS=Mus musculus GN=Picalm PE=1 SV=1	Picalm	29	13	38	13	660	71.5	7.91
P11352	Glutathione peroxidase 1 OS=Mus musculus GN=Gpx1 PE=1 SV=2	Gpx1	50	9	38	9	201	22.3	7.21
Q9CVB6	Actin-related protein 2/3 complex subunit 2 OS=Mus musculus GN=Arpc2 PE=1 SV=3	Arpc2	38	12	38	12	300	34.3	7.36
P50446	Keratin, type II cytoskeletal 6A OS=Mus musculus GN=Krt6a PE=1 SV=3	Krt6a	14	10	38	2	553	59.3	7.94
P61205	ADP-ribosylation factor 3 OS=Mus musculus GN=Arf3 PE=2 SV=2	Arf3	48	8	38	5	181	20.6	7.43
Q9D1M7	Peptidyl-prolyl cis-trans isomerase FKBP11 OS=Mus musculus GN=Fkbp11 PE=1 SV=1	Fkbp11	23	5	38	5	201	22.1	9.36
P10630	Eukaryotic initiation factor 4A-II OS=Mus musculus GN=Eif4a2 PE=1 SV=2	Eif4a2	39	14	38	5	407	46.4	5.48
Q91VD9	NADH-ubiquinone oxidoreductase 75 kDa subunit, mitochondrial OS=Mus musculus GN=Ndufs1 PE=1 SV=2	Ndufs1	37	22	38	22	727	79.7	5.72
Q91YW3	DnaJ homolog subfamily C member 3 OS=Mus musculus GN=Dnajc3 PE=1 SV=1	Dnajc3	35	19	38	19	504	57.4	5.85
Q8BGZ7	Keratin, type II cytoskeletal 75 OS=Mus musculus GN=Krt75 PE=1 SV=1	Krt75	13	9	38	1	551	59.7	8.31
Q64442	Sorbitol dehydrogenase OS=Mus musculus GN=Sord PE=1 SV=3	Sord	39	13	38	13	357	38.2	7.02
P08226	Apolipoprotein E OS=Mus musculus GN=Apoe PE=1 SV=2	Apoe	41	14	37	14	311	35.8	5.68
P82198	Transforming growth factor-beta-induced protein ig-h3 OS=Mus musculus GN=Tgfbi PE=1 SV=1	Tgfbi	27	15	37	15	683	74.6	7.06
P06800	Receptor-type tyrosine-protein phosphatase C OS=Mus musculus GN=Ptprc PE=1 SV=3	Ptprc	15	15	37	15	1291	144.5	5.94
O55131	Septin-7 OS=Mus musculus GN=Sept7 PE=1 SV=1	Septin7	39	19	37	17	436	50.5	8.57
Q9DBG5	Perilipin-3 OS=Mus musculus GN=Plin3 PE=1 SV=1	Plin3	49	15	37	15	437	47.2	5.62
Q60710	Deoxynucleoside triphosphate triphosphohydrolase SAMHD1 OS=Mus musculus GN=Samhd1 PE=1 SV=2	Samhd1	30	18	37	18	627	72.6	7.96
Q9R0P3	S-formylglutathione hydrolase OS=Mus musculus GN=Esd PE=1 SV=1	Esd	48	10	37	10	282	31.3	7.12
Q8BGQ7	Alanine--tRNA ligase, cytoplasmic OS=Mus musculus GN=Aars PE=1 SV=1	Aars	23	20	37	20	968	106.8	5.67
Q91XV3	Brain acid soluble protein 1 OS=Mus musculus GN=Basp1 PE=1 SV=3	Basp1	85	14	36	14	226	22.1	4.51
Q6ZWQ9	MCG5400 OS=Mus musculus GN=Myl12a PE=1 SV=1	Myl12a	62	8	36	4	172	19.9	4.81
P18760	Cofilin-1 OS=Mus musculus GN=Cfl1 PE=1 SV=3	Cfl1	58	12	36	10	166	18.5	8.09
Q9CWK8	Sorting nexin-2 OS=Mus musculus GN=Snx2 PE=1 SV=2	Snx2	43	21	36	19	519	58.4	5.12
Q3U0V1	Far upstream element-binding protein 2 OS=Mus musculus GN=Khsrp PE=1 SV=2	Khsrp	34	21	36	17	748	76.7	7.33
Q61595	Kinectin OS=Mus musculus GN=Ktn1 PE=1 SV=1	Ktn1	22	26	36	25	1327	152.5	5.86
P47754	F-actin-capping protein subunit alpha-2 OS=Mus musculus GN=Capza2 PE=1 SV=3	Capza2	51	10	36	9	286	32.9	5.85
P70333	Heterogeneous nuclear ribonucleoprotein H2 OS=Mus musculus GN=Hnrnph2 PE=1 SV=1	Hnrnph2	31	10	36	4	449	49.2	6.3
P62137	Serine/threonine-protein phosphatase PP1-alpha catalytic subunit OS=Mus musculus GN=Ppp1ca PE=1 SV=1	Ppp1ca	38	10	36	10	330	37.5	6.33
Q99KJ8	Dynactin subunit 2 OS=Mus musculus GN=Dctn2 PE=1 SV=3	Dctn2	55	16	36	16	402	44.1	5.26
P62196	26S protease regulatory subunit 8 OS=Mus musculus GN=Psmc5 PE=1 SV=1	Psmc5	38	14	36	13	406	45.6	7.55
P21614	Vitamin D-binding protein OS=Mus musculus GN=Gc PE=1 SV=2	Gc	45	19	36	19	476	53.6	5.5
Q9EQH3	Vacuolar protein sorting-associated protein 35 OS=Mus musculus GN=Vps35 PE=1 SV=1	Vps35	29	17	36	17	796	91.7	5.44
P46460	Vesicle-fusing ATPase OS=Mus musculus GN=Nsf PE=1 SV=2	Nsf	35	24	36	23	744	82.6	6.95
Q01149	Collagen alpha-2(I) chain OS=Mus musculus GN=Col1a2 PE=1 SV=2	Col1a2	14	16	36	16	1372	129.5	9.19
Q99KC8	von Willebrand factor A domain-containing protein 5A OS=Mus musculus GN=Vwa5a PE=1 SV=2	Vwa5a	27	19	36	19	793	87.1	6.58
O70133	ATP-dependent RNA helicase A OS=Mus musculus GN=Dhx9 PE=1 SV=2	Dhx9	22	24	36	24	1380	149.4	6.83
Q8C1A5	Thimet oligopeptidase OS=Mus musculus GN=Thop1 PE=1 SV=1	Thop1	34	18	36	18	687	78	6.06
O08677	Kininogen-1 OS=Mus musculus GN=Kng1 PE=1 SV=1	Kng1	29	16	36	15	661	73.1	6.54
P63158	High mobility group protein B1 OS=Mus musculus GN=Hmgb1 PE=1 SV=2	Hmgb1	34	9	35	9	215	24.9	5.74
P48962	ADP/ATP translocase 1 OS=Mus musculus GN=Slc25a4 PE=1 SV=4	Slc25a4	46	14	35	5	298	32.9	9.72
Q62188	Dihydropyrimidinase-related protein 3 OS=Mus musculus GN=Dpysl3 PE=1 SV=1	Dpysl3	33	14	35	12	570	61.9	6.49
P27005	Protein S100-A8 OS=Mus musculus GN=S100a8 PE=1 SV=3	S100a8	54	3	35	3	89	10.3	5.68
Q61990	Poly(rC)-binding protein 2 OS=Mus musculus GN=Pcbp2 PE=1 SV=1	Pcbp2	31	9	35	4	362	38.2	6.79
P62889	60S ribosomal protein L30 OS=Mus musculus GN=Rpl30 PE=1 SV=2	Rpl30	67	7	35	7	115	12.8	9.63
P97371	Proteasome activator complex subunit 1 OS=Mus musculus GN=Psme1 PE=1 SV=2	Psme1	56	16	35	16	249	28.7	5.97
Q05D44	Eukaryotic translation initiation factor 5B OS=Mus musculus GN=Eif5b PE=1 SV=2	Eif5b	21	24	35	23	1216	137.5	5.59
Q9DCW4	Electron transfer flavoprotein subunit beta OS=Mus musculus GN=Etfb PE=1 SV=3	Etfb	64	14	35	14	255	27.6	8.1
P17426	AP-2 complex subunit alpha-1 OS=Mus musculus GN=Ap2a1 PE=1 SV=1	Ap2a1	25	24	35	16	977	107.6	7.03
Q9D0I9	Arginine--tRNA ligase, cytoplasmic OS=Mus musculus GN=Rars PE=1 SV=2	Rars	38	24	35	24	660	75.6	7.55
Q9D964	Glycine amidinotransferase, mitochondrial OS=Mus musculus GN=Gatm PE=1 SV=1	Gatm	37	13	35	13	423	48.3	7.88
O08807	Peroxiredoxin-4 OS=Mus musculus GN=Prdx4 PE=1 SV=1	Prdx4	46	10	35	8	274	31	7.15
Q9CQI6	Coactosin-like protein OS=Mus musculus GN=Cotl1 PE=1 SV=3	Cotl1	56	10	34	10	142	15.9	5.4
P29391	Ferritin light chain 1 OS=Mus musculus GN=Ftl1 PE=1 SV=2	Ftl1	52	7	34	7	183	20.8	6
Q9DBJ1	Phosphoglycerate mutase 1 OS=Mus musculus GN=Pgam1 PE=1 SV=3	Pgam1	49	11	34	11	254	28.8	7.18
P62317	Small nuclear ribonucleoprotein Sm D2 OS=Mus musculus GN=Snrpd2 PE=1 SV=1	Snrpd2	54	7	34	7	118	13.5	9.91
Q9ERG0	LIM domain and actin-binding protein 1 OS=Mus musculus GN=Lima1 PE=1 SV=3	Lima1	34	23	34	23	753	84	6.6
Q61937	Nucleophosmin OS=Mus musculus GN=Npm1 PE=1 SV=1	Npm1	39	9	34	9	292	32.5	4.77
P61750	ADP-ribosylation factor 4 OS=Mus musculus GN=Arf4 PE=1 SV=2	Arf4	43	6	34	3	180	20.4	7.14
P41105	60S ribosomal protein L28 OS=Mus musculus GN=Rpl28 PE=1 SV=2	Rpl28	46	9	34	9	137	15.7	12.02
P67778	Prohibitin OS=Mus musculus GN=Phb PE=1 SV=1	Phb	51	13	34	13	272	29.8	5.76
P10605	Cathepsin B OS=Mus musculus GN=Ctsb PE=1 SV=2	Ctsb	31	9	34	9	339	37.3	5.91
Q9DCD0	6-phosphogluconate dehydrogenase, decarboxylating OS=Mus musculus GN=Pgd PE=1 SV=3	Pgd	35	15	34	15	483	53.2	7.23
Q8BMA6	Signal recognition particle subunit SRP68 OS=Mus musculus GN=Srp68 PE=1 SV=2	Srp68	28	16	34	16	625	70.5	8.57
Q9CQA3	Succinate dehydrogenase [ubiquinone] iron-sulfur subunit, mitochondrial OS=Mus musculus GN=Sdhb PE=1 SV=1	Sdhb	35	10	34	10	282	31.8	8.68
P24549	Retinal dehydrogenase 1 OS=Mus musculus GN=Aldh1a1 PE=1 SV=5	Aldh1a1	42	19	34	10	501	54.4	7.8
Q9D8Y0	EF-hand domain-containing protein D2 OS=Mus musculus GN=Efhd2 PE=1 SV=1	Efhd2	39	10	33	10	240	26.8	5.06
Q60598	Src substrate cortactin OS=Mus musculus GN=Cttn PE=1 SV=2	Cttn	33	19	33	19	546	61.2	5.4
Q91VM5	RNA binding motif protein, X-linked-like-1 OS=Mus musculus GN=Rbmxl1 PE=2 SV=1	Rbmxl1	37	15	33	15	388	42.1	9.99
Q64012	RNA-binding protein Raly OS=Mus musculus GN=Raly PE=1 SV=3	Raly	44	13	33	13	312	33.2	8.84
P42208	Septin-2 OS=Mus musculus GN=Sept2 PE=1 SV=2	Septin2	41	13	33	13	361	41.5	6.55
P15532	Nucleoside diphosphate kinase A OS=Mus musculus GN=Nme1 PE=1 SV=1	Nme1	55	9	33	2	152	17.2	7.37
A6X935	Inter alpha-trypsin inhibitor, heavy chain 4 OS=Mus musculus GN=Itih4 PE=1 SV=2	Itih4	21	19	33	19	942	104.6	6.4
P84084	ADP-ribosylation factor 5 OS=Mus musculus GN=Arf5 PE=1 SV=2	Arf5	45	6	33	2	180	20.5	6.79
Q9WTQ5	A-kinase anchor protein 12 OS=Mus musculus GN=Akap12 PE=1 SV=1	Akap12	21	24	33	24	1684	180.6	4.44
P11835	Integrin beta-2 OS=Mus musculus GN=Itgb2 PE=1 SV=2	Itgb2	33	21	33	20	771	85	7.12
P68037	Ubiquitin-conjugating enzyme E2 L3 OS=Mus musculus GN=Ube2l3 PE=1 SV=1	Ube2l3	70	9	33	9	154	17.9	8.51
Q8K310	Matrin-3 OS=Mus musculus GN=Matr3 PE=1 SV=1	Matr3	25	18	33	18	846	94.6	6.25
Q922B2	Aspartate--tRNA ligase, cytoplasmic OS=Mus musculus GN=Dars PE=1 SV=2	Dars	41	17	33	17	501	57.1	6.49
Q99KV1	DnaJ homolog subfamily B member 11 OS=Mus musculus GN=Dnajb11 PE=1 SV=1	Dnajb11	38	14	33	14	358	40.5	6.32
P80317	T-complex protein 1 subunit zeta OS=Mus musculus GN=Cct6a PE=1 SV=3	Cct6a	40	17	33	17	531	58	7.08
O54774	AP-3 complex subunit delta-1 OS=Mus musculus GN=Ap3d1 PE=1 SV=1	Ap3d1	19	18	33	18	1199	135	7.37
Q8K2B3	Succinate dehydrogenase [ubiquinone] flavoprotein subunit, mitochondrial OS=Mus musculus GN=Sdha PE=1 SV=1	Sdha	32	16	33	16	664	72.5	7.37
Q8VDM4	26S proteasome non-ATPase regulatory subunit 2 OS=Mus musculus GN=Psmd2 PE=1 SV=1	Psmd2	23	19	33	19	908	100.1	5.17
Q8BP47	Asparagine--tRNA ligase, cytoplasmic OS=Mus musculus GN=Nars PE=1 SV=2	Nars	30	14	33	14	559	64.2	5.86
Q3UW53	Protein Niban OS=Mus musculus GN=Fam129a PE=1 SV=2	Fam129a	24	19	33	19	926	102.6	4.78
Q8BRF7	Sec1 family domain-containing protein 1 OS=Mus musculus GN=Scfd1 PE=1 SV=1	Scfd1	32	16	33	16	639	72.3	6.38
Q80W21	Glutathione S-transferase Mu 7 OS=Mus musculus GN=Gstm7 PE=1 SV=1	Gstm7	37	9	33	3	218	25.7	6.8
P48758	Carbonyl reductase [NADPH] 1 OS=Mus musculus GN=Cbr1 PE=1 SV=3	Cbr1	65	15	33	14	277	30.6	8.31
Q9JHI5	Isovaleryl-CoA dehydrogenase, mitochondrial OS=Mus musculus GN=Ivd PE=1 SV=1	Ivd	35	14	33	14	424	46.3	8.29
Q9JHJ0	Tropomodulin-3 OS=Mus musculus GN=Tmod3 PE=1 SV=1	Tmod3	47	15	32	14	352	39.5	5.14
Q9CPW4	Actin-related protein 2/3 complex subunit 5 OS=Mus musculus GN=Arpc5 PE=1 SV=3	Arpc5	56	8	32	8	151	16.3	5.67
P51859	Hepatoma-derived growth factor OS=Mus musculus GN=Hdgf PE=1 SV=2	Hdgf	56	13	32	12	237	26.3	4.83
P62960	Nuclease-sensitive element-binding protein 1 OS=Mus musculus GN=Ybx1 PE=1 SV=3	Ybx1	45	12	32	9	322	35.7	9.88
Q9WUM4	Coronin-1C OS=Mus musculus GN=Coro1c PE=1 SV=2	Coro1c	33	17	32	16	474	53.1	7.08
Q9WV32	Actin-related protein 2/3 complex subunit 1B OS=Mus musculus GN=Arpc1b PE=1 SV=4	Arpc1b	35	11	32	11	372	41	8.35
P62900	60S ribosomal protein L31 OS=Mus musculus GN=Rpl31 PE=1 SV=1	Rpl31	39	7	32	7	125	14.5	10.54
P62754	40S ribosomal protein S6 OS=Mus musculus GN=Rps6 PE=1 SV=1	Rps6	32	11	32	11	249	28.7	10.84
Q9JII6	Alcohol dehydrogenase [NADP(+)] OS=Mus musculus GN=Akr1a1 PE=1 SV=3	Akr1a1	50	16	32	15	325	36.6	7.39
Q62393	Tumor protein D52 OS=Mus musculus GN=Tpd52 PE=1 SV=2	Tpd52	51	11	32	11	224	24.3	4.72
Q9DB20	ATP synthase subunit O, mitochondrial OS=Mus musculus GN=Atp5o PE=1 SV=1	Atp5o	54	11	32	11	213	23.3	9.99
Q8BHN3	Neutral alpha-glucosidase AB OS=Mus musculus GN=Ganab PE=1 SV=1	Ganab	24	20	32	20	944	106.8	6.06
P14576	Signal recognition particle 54 kDa protein OS=Mus musculus GN=Srp54 PE=1 SV=2	Srp54	41	18	32	18	504	55.7	8.75
P35979	60S ribosomal protein L12 OS=Mus musculus GN=Rpl12 PE=1 SV=2	Rpl12	64	9	32	9	165	17.8	9.42
Q64737	Trifunctional purine biosynthetic protein adenosine-3 OS=Mus musculus GN=Gart PE=1 SV=3	Gart	30	22	32	22	1010	107.4	6.68
Q61035	Histidine--tRNA ligase, cytoplasmic OS=Mus musculus GN=Hars PE=1 SV=2	Hars	40	19	32	19	509	57.4	6
Q8CCJ3	E3 UFM1-protein ligase 1 OS=Mus musculus GN=Ufl1 PE=1 SV=2	Ufl1	27	19	32	18	793	89.5	6.67
Q8BML9	Glutaminyl-tRNA synthetase OS=Mus musculus GN=Qars PE=1 SV=1	Qars	34	21	32	21	775	87.6	7.31
Q61024	Asparagine synthetase [glutamine-hydrolyzing] OS=Mus musculus GN=Asns PE=1 SV=3	Asns	32	14	32	14	561	64.2	6.58
Q05920	Pyruvate carboxylase, mitochondrial OS=Mus musculus GN=Pc PE=1 SV=1	Pc	24	21	32	21	1178	129.6	6.71
P17892	Pancreatic lipase-related protein 2 OS=Mus musculus GN=Pnliprp2 PE=1 SV=2	Pnliprp2	32	13	32	12	482	54	6.64
O08784	Treacle protein OS=Mus musculus GN=Tcof1 PE=1 SV=1	Tcof1	24	28	31	28	1320	134.9	9.35
Q61335	B-cell receptor-associated protein 31 OS=Mus musculus GN=Bcap31 PE=1 SV=4	Bcap31	41	12	31	12	245	27.9	8.7
P32067	Lupus La protein homolog OS=Mus musculus GN=Ssb PE=1 SV=1	Ssb	30	14	31	14	415	47.7	9.77
Q8VHM5	Heterogeneous nuclear ribonucleoprotein R OS=Mus musculus GN=Hnrnpr PE=1 SV=1	Hnrnpr	29	16	31	11	632	70.8	8.13
Q8BSY0	Aspartyl/asparaginyl beta-hydroxylase OS=Mus musculus GN=Asph PE=1 SV=1	Asph	23	13	31	13	741	83	5.08
Q61543	Golgi apparatus protein 1 OS=Mus musculus GN=Glg1 PE=1 SV=1	Glg1	20	22	31	22	1175	133.6	6.84
Q9CW03	Structural maintenance of chromosomes protein 3 OS=Mus musculus GN=Smc3 PE=1 SV=2	Smc3	19	20	31	20	1217	141.5	7.18
Q9D2G2	Dihydrolipoyllysine-residue succinyltransferase component of 2-oxoglutarate dehydrogenase complex, mitochondrial OS=Mus musculus GN=Dlst PE=1 SV=1	Dlst	24	9	31	9	454	49	8.95
P51174	Long-chain specific acyl-CoA dehydrogenase, mitochondrial OS=Mus musculus GN=Acadl PE=1 SV=2	Acadl	29	11	31	11	430	47.9	8.31
O88685	26S protease regulatory subunit 6A OS=Mus musculus GN=Psmc3 PE=1 SV=2	Psmc3	55	17	31	17	442	49.5	5.19
Q8VEM8	Phosphate carrier protein, mitochondrial OS=Mus musculus GN=Slc25a3 PE=1 SV=1	Slc25a3	30	12	31	12	357	39.6	9.26
Q91VR2	ATP synthase subunit gamma, mitochondrial OS=Mus musculus GN=Atp5c1 PE=1 SV=1	Atp5c1	31	9	31	9	298	32.9	9.01
Q99JY0	Trifunctional enzyme subunit beta, mitochondrial OS=Mus musculus GN=Hadhb PE=1 SV=1	Hadhb	39	16	31	16	475	51.4	9.38
Q9WTI7	Unconventional myosin-Ic OS=Mus musculus GN=Myo1c PE=1 SV=2	Myo1c	20	18	31	18	1063	121.9	9.35
Q9CPR4	60S ribosomal protein L17 OS=Mus musculus GN=Rpl17 PE=1 SV=3	Rpl17	59	11	31	10	184	21.4	10.18
Q60931	Voltage-dependent anion-selective channel protein 3 OS=Mus musculus GN=Vdac3 PE=1 SV=1	Vdac3	41	10	31	9	283	30.7	8.79
P62192	26S protease regulatory subunit 4 OS=Mus musculus GN=Psmc1 PE=1 SV=1	Psmc1	43	18	31	17	440	49.2	6.21
Q61147	Ceruloplasmin OS=Mus musculus GN=Cp PE=1 SV=2	Cp	20	18	31	17	1061	121.1	5.85
Q9CWJ9	Bifunctional purine biosynthesis protein PURH OS=Mus musculus GN=Atic PE=1 SV=2	Atic	39	17	31	17	592	64.2	6.76
P47963	60S ribosomal protein L13 OS=Mus musculus GN=Rpl13 PE=1 SV=3	Rpl13	32	11	31	11	211	24.3	11.55
P62281	40S ribosomal protein S11 OS=Mus musculus GN=Rps11 PE=1 SV=3	Rps11	58	13	31	13	158	18.4	10.3
Q9EST5	Acidic leucine-rich nuclear phosphoprotein 32 family member B OS=Mus musculus GN=Anp32b PE=1 SV=1	Anp32b	22	7	31	4	272	31.1	4.01
P43137	Lithostathine-1 OS=Mus musculus GN=Reg1 PE=1 SV=1	Reg1	48	7	31	7	165	18.5	6.51
P55264	Adenosine kinase OS=Mus musculus GN=Adk PE=1 SV=2	Adk	37	13	31	13	361	40.1	6.21
Q8BM55	Transmembrane protein 214 OS=Mus musculus GN=Tmem214 PE=1 SV=1	Tmem214	25	17	31	17	687	76.4	9.29
P14131	40S ribosomal protein S16 OS=Mus musculus GN=Rps16 PE=1 SV=4	Rps16	61	12	31	12	146	16.4	10.21
Q8R0W0	Epiplakin OS=Mus musculus GN=Eppk1 PE=1 SV=2	Eppk1	22	22	31	20	6548	724.2	6.07
P17563	Selenium-binding protein 1 OS=Mus musculus GN=Selenbp1 PE=1 SV=2	Selenbp1	45	17	31	17	472	52.5	6.29
P61161	Actin-related protein 2 OS=Mus musculus GN=Actr2 PE=1 SV=1	Actr2	26	9	30	9	394	44.7	6.74
P70670	Nascent polypeptide-associated complex subunit alpha, muscle-specific form OS=Mus musculus GN=Naca PE=1 SV=2	Naca	3	5	30	5	2187	220.4	9.35
Q8BGD9	Eukaryotic translation initiation factor 4B OS=Mus musculus GN=Eif4b PE=1 SV=1	Eif4b	25	12	30	12	611	68.8	5.67
Q8K4Z5	Splicing factor 3A subunit 1 OS=Mus musculus GN=Sf3a1 PE=1 SV=1	Sf3a1	21	16	30	16	791	88.5	5.22
P08228	Superoxide dismutase [Cu-Zn] OS=Mus musculus GN=Sod1 PE=1 SV=2	Sod1	59	9	30	9	154	15.9	6.51
Q8C1B7	Septin-11 OS=Mus musculus GN=Sept11 PE=1 SV=4	Septin11	28	14	30	6	431	49.7	6.68
P57759	Endoplasmic reticulum resident protein 29 OS=Mus musculus GN=Erp29 PE=1 SV=2	Erp29	42	9	30	9	262	28.8	6.15
Q99L45	Eukaryotic translation initiation factor 2 subunit 2 OS=Mus musculus GN=Eif2s2 PE=1 SV=1	Eif2s2	40	12	30	12	331	38.1	5.8
Q9EQP2	EH domain-containing protein 4 OS=Mus musculus GN=Ehd4 PE=1 SV=1	Ehd4	29	15	30	13	541	61.4	6.76
P45376	Aldose reductase OS=Mus musculus GN=Akr1b1 PE=1 SV=3	Akr1b1	46	16	30	15	316	35.7	7.18
F6YVP7	Protein Gm10260 OS=Mus musculus GN=Gm10260 PE=3 SV=2	Gm10260	45	10	30	10	152	17.7	10.74
P04117	Fatty acid-binding protein, adipocyte OS=Mus musculus GN=Fabp4 PE=1 SV=3	Fabp4	52	8	30	8	132	14.6	8.4
Q6P542	ATP-binding cassette sub-family F member 1 OS=Mus musculus GN=Abcf1 PE=1 SV=1	Abcf1	22	16	30	16	837	94.9	6.51
Q8VCR2	17-beta-hydroxysteroid dehydrogenase 13 OS=Mus musculus GN=Hsd17b13 PE=1 SV=2	Hsd17b13	41	13	30	10	304	33.4	8.88
Q99KK7	Dipeptidyl peptidase 3 OS=Mus musculus GN=Dpp3 PE=1 SV=2	Dpp3	23	15	30	15	738	82.8	5.38
Q91WP6	Serine protease inhibitor A3N OS=Mus musculus GN=Serpina3n PE=1 SV=1	Serpina3n	33	14	30	11	418	46.7	5.82
Q6P4T2	U5 small nuclear ribonucleoprotein 200 kDa helicase OS=Mus musculus GN=Snrnp200 PE=1 SV=1	Snrnp200	13	23	30	23	2136	244.4	6.06
Q99JR1	Sideroflexin-1 OS=Mus musculus GN=Sfxn1 PE=1 SV=3	Sfxn1	56	12	30	10	322	35.6	9.23
P97807	Fumarate hydratase, mitochondrial OS=Mus musculus GN=Fh PE=1 SV=3	Fh	30	14	30	14	507	54.3	9.04
P29699	Alpha-2-HS-glycoprotein OS=Mus musculus GN=Ahsg PE=1 SV=1	Ahsg	37	10	30	10	345	37.3	6.51
Q7TSV4	Phosphoglucomutase-2 OS=Mus musculus GN=Pgm2 PE=1 SV=1	Pgm2	29	20	30	20	620	68.7	6.14
E9Q557	Desmoplakin OS=Mus musculus GN=Dsp PE=1 SV=1	Dsp	11	26	30	26	2883	332.7	6.8
Q9DBF1	Alpha-aminoadipic semialdehyde dehydrogenase OS=Mus musculus GN=Aldh7a1 PE=1 SV=4	Aldh7a1	33	16	30	16	539	58.8	7.47
P37889	Fibulin-2 OS=Mus musculus GN=Fbln2 PE=1 SV=2	Fbln2	17	18	29	18	1221	131.7	4.68
Q3UZ39	Leucine-rich repeat flightless-interacting protein 1 OS=Mus musculus GN=Lrrfip1 PE=1 SV=2	Lrrfip1	32	18	29	17	729	79.2	4.82
Q921M7	Protein FAM49B OS=Mus musculus GN=Fam49b PE=1 SV=1	Fam49b	34	10	29	10	324	36.8	6.06
Q99L47	Hsc70-interacting protein OS=Mus musculus GN=St13 PE=1 SV=1	St13	30	13	29	13	371	41.6	5.26
Q9JIX8	Apoptotic chromatin condensation inducer in the nucleus OS=Mus musculus GN=Acin1 PE=1 SV=3	Acin1	15	18	29	18	1338	150.6	5.91
Q9ET01	Glycogen phosphorylase, liver form OS=Mus musculus GN=Pygl PE=1 SV=4	Pygl	25	20	29	18	850	97.4	7.09
Q9D0T7	Gastrokine-3 OS=Mus musculus GN=Gkn3 PE=1 SV=1	Gkn3	27	5	29	5	191	20.8	6.32
P62245	40S ribosomal protein S15a OS=Mus musculus GN=Rps15a PE=1 SV=2	Rps15a	44	7	29	7	130	14.8	10.13
Q8BG32	26S proteasome non-ATPase regulatory subunit 11 OS=Mus musculus GN=Psmd11 PE=1 SV=3	Psmd11	40	16	29	16	422	47.4	6.48
Q9EPB4	Apoptosis-associated speck-like protein containing a CARD OS=Mus musculus GN=Pycard PE=1 SV=1	Pycard	44	7	29	7	193	21.4	5.43
Q9DCN2	NADH-cytochrome b5 reductase 3 OS=Mus musculus GN=Cyb5r3 PE=1 SV=3	Cyb5r3	40	9	29	9	301	34.1	8.38
P39054	Dynamin-2 OS=Mus musculus GN=Dnm2 PE=1 SV=2	Dnm2	24	17	29	10	870	98.1	7.43
Q02257	Junction plakoglobin OS=Mus musculus GN=Jup PE=1 SV=3	Jup	28	18	29	14	745	81.7	6.14
P30416	Peptidyl-prolyl cis-trans isomerase FKBP4 OS=Mus musculus GN=Fkbp4 PE=1 SV=5	Fkbp4	36	16	29	16	458	51.5	5.72
Q8C0C7	Phenylalanine--tRNA ligase alpha subunit OS=Mus musculus GN=Farsa PE=1 SV=1	Farsa	30	12	29	12	508	57.6	8.28
Q8CI94	Glycogen phosphorylase, brain form OS=Mus musculus GN=Pygb PE=1 SV=3	Pygb	25	18	29	16	843	96.7	6.73
P47856	Glutamine--fructose-6-phosphate aminotransferase [isomerizing] 1 OS=Mus musculus GN=Gfpt1 PE=1 SV=3	Gfpt1	27	17	29	13	697	78.5	6.84
Q9DBG7	Signal recognition particle receptor subunit alpha OS=Mus musculus GN=Srpra PE=1 SV=1	Srpra	35	20	29	20	636	69.6	8.95
Q08731	Lithostathine-2 OS=Mus musculus GN=Reg2 PE=1 SV=1	Reg2	34	6	29	6	173	19.4	6.29
E9Q3T0	Protein Gm10073 OS=Mus musculus GN=Gm10073 PE=1 SV=1	Gm10073	52	2	29	1	114	11.4	4.36
Q08091	Calponin-1 OS=Mus musculus GN=Cnn1 PE=1 SV=1	Cnn1	35	9	28	8	297	33.3	8.97
P01869	Ig gamma-1 chain C region, membrane-bound form OS=Mus musculus GN=Ighg1 PE=1 SV=2	Ighg1	24	6	28	6	393	43.4	6.44
P49312	Heterogeneous nuclear ribonucleoprotein A1 OS=Mus musculus GN=Hnrnpa1 PE=1 SV=2	Hnrnpa1	22	7	28	5	320	34.2	9.23
P51660	Peroxisomal multifunctional enzyme type 2 OS=Mus musculus GN=Hsd17b4 PE=1 SV=3	Hsd17b4	26	16	28	16	735	79.4	8.57
P61028	Ras-related protein Rab-8B OS=Mus musculus GN=Rab8b PE=1 SV=1	Rab8b	42	10	28	4	207	23.6	9.07
Q61301	Catenin alpha-2 OS=Mus musculus GN=Ctnna2 PE=1 SV=3	Ctnna2	11	8	28	2	953	105.2	5.71
Q62523	Zyxin OS=Mus musculus GN=Zyx PE=1 SV=2	Zyx	23	9	28	9	564	60.5	6.4
Q91V41	Ras-related protein Rab-14 OS=Mus musculus GN=Rab14 PE=1 SV=3	Rab14	62	12	28	11	215	23.9	6.21
Q9DBP5	UMP-CMP kinase OS=Mus musculus GN=Cmpk1 PE=1 SV=1	Cmpk1	43	7	28	7	196	22.2	5.83
Q8BTI8	Serine/arginine repetitive matrix protein 2 OS=Mus musculus GN=Srrm2 PE=1 SV=3	Srrm2	10	22	28	22	2703	294.7	12.03
P01872	Ig mu chain C region OS=Mus musculus GN=Ighm PE=1 SV=2	Ighm	40	15	28	15	454	49.9	7.01
Q91ZJ5	UTP--glucose-1-phosphate uridylyltransferase OS=Mus musculus GN=Ugp2 PE=1 SV=3	Ugp2	30	14	28	14	508	56.9	7.61
Q00PI9	Heterogeneous nuclear ribonucleoprotein U-like protein 2 OS=Mus musculus GN=Hnrnpul2 PE=1 SV=2	Hnrnpul2	22	15	28	15	745	84.9	4.89
Q9WVK4	EH domain-containing protein 1 OS=Mus musculus GN=Ehd1 PE=1 SV=1	Ehd1	36	17	28	12	534	60.6	6.83
P56399	Ubiquitin carboxyl-terminal hydrolase 5 OS=Mus musculus GN=Usp5 PE=1 SV=1	Usp5	22	15	28	15	858	95.8	5.01
Q9D8U8	Sorting nexin-5 OS=Mus musculus GN=Snx5 PE=1 SV=1	Snx5	36	15	28	14	404	46.8	6.62
P60766	Cell division control protein 42 homolog OS=Mus musculus GN=Cdc42 PE=1 SV=2	Cdc42	36	6	28	5	191	21.2	6.55
Q6P8X1	Sorting nexin-6 OS=Mus musculus GN=Snx6 PE=1 SV=2	Snx6	26	11	28	10	406	46.6	6.16
Q9JLJ2	4-trimethylaminobutyraldehyde dehydrogenase OS=Mus musculus GN=Aldh9a1 PE=1 SV=1	Aldh9a1	30	13	28	13	494	53.5	6.98
P23492	Purine nucleoside phosphorylase OS=Mus musculus GN=Pnp PE=1 SV=2	Pnp	43	10	28	10	289	32.3	6.16
P17710	Hexokinase-1 OS=Mus musculus GN=Hk1 PE=1 SV=3	Hk1	22	19	28	19	974	108.2	6.8
Q01405	Protein transport protein Sec23A OS=Mus musculus GN=Sec23a PE=1 SV=2	Sec23a	23	15	28	13	765	86.1	7.08
P61961	Ubiquitin-fold modifier 1 OS=Mus musculus GN=Ufm1 PE=1 SV=1	Ufm1	59	3	28	3	85	9.1	9.31
Q8K1M6	Dynamin-1-like protein OS=Mus musculus GN=Dnm1l PE=1 SV=2	Dnm1l	23	16	28	16	742	82.6	7.05
Q99PV0	Pre-mRNA-processing-splicing factor 8 OS=Mus musculus GN=Prpf8 PE=1 SV=2	Prpf8	9	20	28	20	2335	273.4	8.84
Q64105	Sepiapterin reductase OS=Mus musculus GN=Spr PE=1 SV=1	Spr	53	12	28	12	261	27.9	5.74
Q9D0F3	Protein ERGIC-53 OS=Mus musculus GN=Lman1 PE=1 SV=1	Lman1	36	13	28	12	517	57.8	6.34
Q9WUA2	Phenylalanine--tRNA ligase beta subunit OS=Mus musculus GN=Farsb PE=1 SV=2	Farsb	30	17	28	17	589	65.7	7.12
Q504N0	Carboxypeptidase A2 OS=Mus musculus GN=Cpa2 PE=1 SV=1	Cpa2	36	11	28	11	417	47	5.31
O35855	Branched-chain-amino-acid aminotransferase, mitochondrial OS=Mus musculus GN=Bcat2 PE=1 SV=2	Bcat2	32	10	28	10	393	44.1	8.29
O35945	Aldehyde dehydrogenase, cytosolic 1 OS=Mus musculus GN=Aldh1a7 PE=1 SV=1	Aldh1a7	34	17	28	8	501	54.6	7.71
P47955	60S acidic ribosomal protein P1 OS=Mus musculus GN=Rplp1 PE=1 SV=1	Rplp1	52	2	28	1	114	11.5	4.32
P49710	Hematopoietic lineage cell-specific protein OS=Mus musculus GN=Hcls1 PE=1 SV=2	Hcls1	26	14	27	14	486	54.2	4.84
Q70IV5	Synemin OS=Mus musculus GN=Synm PE=1 SV=2	Synm	14	16	27	16	1561	173.1	5.12
F6TQW2	Protein Ighg2c OS=Mus musculus GN=Ighg2c PE=1 SV=1	Ighg2c	30	8	27	8	403	44.1	6.9
P49935	Pro-cathepsin H OS=Mus musculus GN=Ctsh PE=1 SV=2	Ctsh	25	8	27	8	333	37.1	8.4
Q8K1B8	Fermitin family homolog 3 OS=Mus musculus GN=Fermt3 PE=1 SV=1	Fermt3	30	16	27	16	665	75.6	7.05
P10852	4F2 cell-surface antigen heavy chain OS=Mus musculus GN=Slc3a2 PE=1 SV=1	Slc3a2	26	13	27	13	526	58.3	5.91
P53810	Phosphatidylinositol transfer protein alpha isoform OS=Mus musculus GN=Pitpna PE=1 SV=2	Pitpna	40	10	27	10	271	31.9	6.37
Q9DCX2	ATP synthase subunit d, mitochondrial OS=Mus musculus GN=Atp5h PE=1 SV=3	Atp5h	69	9	27	9	161	18.7	5.69
Q9JIK5	Nucleolar RNA helicase 2 OS=Mus musculus GN=Ddx21 PE=1 SV=3	Ddx21	27	19	27	19	851	93.5	9.11
P10493	Nidogen-1 OS=Mus musculus GN=Nid1 PE=1 SV=2	Nid1	17	18	27	18	1245	136.5	5.44
Q3U7R1	Extended synaptotagmin-1 OS=Mus musculus GN=Esyt1 PE=1 SV=2	Esyt1	19	16	27	16	1092	121.5	5.95
E9PVZ8	Protein Golgb1 OS=Mus musculus GN=Golgb1 PE=1 SV=1	Golgb1	8	22	27	22	3238	369.9	5.05
Q61129	Complement factor I OS=Mus musculus GN=Cfi PE=1 SV=3	Cfi	29	17	27	17	603	67.2	7.46
Q8BHD7	Polypyrimidine tract-binding protein 3 OS=Mus musculus GN=Ptbp3 PE=1 SV=1	Ptbp3	23	9	27	6	523	56.7	9.13
Q9Z2I9	Succinyl-CoA ligase [ADP-forming] subunit beta, mitochondrial OS=Mus musculus GN=Sucla2 PE=1 SV=2	Sucla2	33	15	27	15	463	50.1	7.01
Q8JZQ9	Eukaryotic translation initiation factor 3 subunit B OS=Mus musculus GN=Eif3b PE=1 SV=1	Eif3b	22	15	27	15	803	91.3	5.02
Q9CZ42	ATP-dependent (S)-NAD(P)H-hydrate dehydratase OS=Mus musculus GN=Carkd PE=1 SV=1	Carkd	49	12	27	12	343	36.7	7.77
P61222	ATP-binding cassette sub-family E member 1 OS=Mus musculus GN=Abce1 PE=1 SV=1	Abce1	28	17	27	17	599	67.3	8.34
Q9CY50	Translocon-associated protein subunit alpha OS=Mus musculus GN=Ssr1 PE=1 SV=1	Ssr1	21	4	27	4	286	32	4.45
O08788	Dynactin subunit 1 OS=Mus musculus GN=Dctn1 PE=1 SV=3	Dctn1	17	19	27	19	1281	141.6	5.9
Q9Z0N1	Eukaryotic translation initiation factor 2 subunit 3, X-linked OS=Mus musculus GN=Eif2s3x PE=1 SV=2	Eif2s3x	36	14	27	3	472	51	8.4
Q9CZD3	Glycine--tRNA ligase OS=Mus musculus GN=Gars PE=1 SV=1	Gars	20	14	27	14	729	81.8	6.65
P13745	Glutathione S-transferase A1 OS=Mus musculus GN=Gsta1 PE=1 SV=2	Gsta1	32	8	27	5	223	25.6	8.98
Q9Z2W0	Aspartyl aminopeptidase OS=Mus musculus GN=Dnpep PE=1 SV=2	Dnpep	37	13	27	13	473	52.2	7.25
P46978	Dolichyl-diphosphooligosaccharide--protein glycosyltransferase subunit STT3A OS=Mus musculus GN=Stt3a PE=1 SV=1	Stt3a	20	15	27	13	705	80.5	8.1
P02535	Keratin, type I cytoskeletal 10 OS=Mus musculus GN=Krt10 PE=1 SV=3	Krt10	11	7	27	5	570	57.7	5.11
Q9QUR6	Prolyl endopeptidase OS=Mus musculus GN=Prep PE=1 SV=1	Prep	28	16	27	16	710	80.7	5.73
P18242	Cathepsin D OS=Mus musculus GN=Ctsd PE=1 SV=1	Ctsd	18	5	26	5	410	44.9	7.15
Q80X50	Ubiquitin-associated protein 2-like OS=Mus musculus GN=Ubap2l PE=1 SV=1	Ubap2l	20	15	26	15	1107	116.7	7.11
Q8BG05	Heterogeneous nuclear ribonucleoprotein A3 OS=Mus musculus GN=Hnrnpa3 PE=1 SV=1	Hnrnpa3	27	10	26	8	379	39.6	9.01
P98078	Disabled homolog 2 OS=Mus musculus GN=Dab2 PE=1 SV=2	Dab2	27	16	26	16	766	82.3	6.1
P46638	Ras-related protein Rab-11B OS=Mus musculus GN=Rab11b PE=1 SV=3	Rab11b	46	10	26	9	218	24.5	5.94
P48771	Cytochrome c oxidase subunit 7A2, mitochondrial OS=Mus musculus GN=Cox7a2 PE=1 SV=2	Cox7a2	28	2	26	2	83	9.3	10.27
Q8CIB5	Fermitin family homolog 2 OS=Mus musculus GN=Fermt2 PE=1 SV=1	Fermt2	26	15	26	15	680	77.8	6.7
O35129	Prohibitin-2 OS=Mus musculus GN=Phb2 PE=1 SV=1	Phb2	51	15	26	15	299	33.3	9.83
P84228	Histone H3.2 OS=Mus musculus GN=Hist1h3b PE=1 SV=2	Hist1h3b	48	6	26	3	136	15.4	11.27
Q00915	Retinol-binding protein 1 OS=Mus musculus GN=Rbp1 PE=1 SV=2	Rbp1	79	11	26	11	135	15.8	5.25
Q8BFW7	Lipoma-preferred partner homolog OS=Mus musculus GN=Lpp PE=1 SV=1	Lpp	29	12	26	12	613	65.8	7.37
P62751	60S ribosomal protein L23a OS=Mus musculus GN=Rpl23a PE=1 SV=1	Rpl23a	41	11	26	11	156	17.7	10.45
Q9EPU0	Regulator of nonsense transcripts 1 OS=Mus musculus GN=Upf1 PE=1 SV=2	Upf1	21	19	26	19	1124	123.9	6.61
Q8BVI4	Dihydropteridine reductase OS=Mus musculus GN=Qdpr PE=1 SV=2	Qdpr	50	8	26	8	241	25.6	7.81
P50516	V-type proton ATPase catalytic subunit A OS=Mus musculus GN=Atp6v1a PE=1 SV=2	Atp6v1a	30	15	26	15	617	68.3	5.58
A9XX86	MCG21506 OS=Mus musculus GN=Mgl2 PE=1 SV=1	Mgl2	21	10	26	7	381	43.5	5.68
Q64511	DNA topoisomerase 2-beta OS=Mus musculus GN=Top2b PE=1 SV=2	Top2b	13	20	26	15	1612	181.8	8.29
Q9QUI0	Transforming protein RhoA OS=Mus musculus GN=Rhoa PE=1 SV=1	Rhoa	51	9	26	3	193	21.8	6.1
Q91W90	Thioredoxin domain-containing protein 5 OS=Mus musculus GN=Txndc5 PE=1 SV=2	Txndc5	42	12	26	12	417	46.4	5.78
P30115	Glutathione S-transferase A3 OS=Mus musculus GN=Gsta3 PE=1 SV=2	Gsta3	32	9	26	6	221	25.3	8.73
B8JJN0	Protein Gm20547 OS=Mus musculus GN=Gm20547 PE=3 SV=1	Gm20547	13	17	26	17	1276	142.2	7.36
Q91Z98	Chitinase-like protein 4 OS=Mus musculus GN=Chil4 PE=1 SV=2	Chil4	42	14	25	9	402	44.9	6.19
P01942	Hemoglobin subunit alpha OS=Mus musculus GN=Hba PE=1 SV=2	Hba	43	5	25	5	142	15.1	8.22
P31725	Protein S100-A9 OS=Mus musculus GN=S100a9 PE=1 SV=3	S100a9	39	5	25	5	113	13	7.17
P55258	Ras-related protein Rab-8A OS=Mus musculus GN=Rab8a PE=1 SV=2	Rab8a	38	9	25	3	207	23.7	9.07
O70400	PDZ and LIM domain protein 1 OS=Mus musculus GN=Pdlim1 PE=1 SV=4	Pdlim1	55	12	25	12	327	35.8	6.84
P47753	F-actin-capping protein subunit alpha-1 OS=Mus musculus GN=Capza1 PE=1 SV=4	Capza1	51	10	25	9	286	32.9	5.55
Q91WJ8	Far upstream element-binding protein 1 OS=Mus musculus GN=Fubp1 PE=1 SV=1	Fubp1	24	16	25	12	651	68.5	7.93
P63325	40S ribosomal protein S10 OS=Mus musculus GN=Rps10 PE=1 SV=1	Rps10	43	10	25	9	165	18.9	10.15
P62814	V-type proton ATPase subunit B, brain isoform OS=Mus musculus GN=Atp6v1b2 PE=1 SV=1	Atp6v1b2	36	13	25	13	511	56.5	5.81
P17918	Proliferating cell nuclear antigen OS=Mus musculus GN=Pcna PE=1 SV=2	Pcna	56	11	25	11	261	28.8	4.77
P54728	UV excision repair protein RAD23 homolog B OS=Mus musculus GN=Rad23b PE=1 SV=2	Rad23b	28	12	25	10	416	43.5	4.83
O54724	Polymerase I and transcript release factor OS=Mus musculus GN=Ptrf PE=1 SV=1	Ptrf	35	11	25	11	392	43.9	5.52
Q61033	Lamina-associated polypeptide 2, isoforms alpha/zeta OS=Mus musculus GN=Tmpo PE=1 SV=4	Tmpo	20	10	25	10	693	75.1	8.05
P62264	40S ribosomal protein S14 OS=Mus musculus GN=Rps14 PE=1 SV=3	Rps14	40	8	25	8	151	16.3	10.05
O08795	Glucosidase 2 subunit beta OS=Mus musculus GN=Prkcsh PE=1 SV=1	Prkcsh	24	12	25	12	521	58.8	4.46
Q9D6Z1	Nucleolar protein 56 OS=Mus musculus GN=Nop56 PE=1 SV=2	Nop56	28	14	25	14	580	64.4	9.14
Q80WJ7	Protein LYRIC OS=Mus musculus GN=Mtdh PE=1 SV=1	Mtdh	36	15	25	15	579	63.8	9.33
P00405	Cytochrome c oxidase subunit 2 OS=Mus musculus GN=Mtco2 PE=1 SV=1	Mtco2	26	5	25	5	227	26	4.73
P84099	60S ribosomal protein L19 OS=Mus musculus GN=Rpl19 PE=1 SV=1	Rpl19	31	8	25	8	196	23.5	11.47
Q8BFZ9	Erlin-2 OS=Mus musculus GN=Erlin2 PE=1 SV=1	Erlin2	45	12	25	9	340	37.8	5.5
P35980	60S ribosomal protein L18 OS=Mus musculus GN=Rpl18 PE=1 SV=3	Rpl18	30	5	25	5	188	21.6	11.78
P47740	Fatty aldehyde dehydrogenase OS=Mus musculus GN=Aldh3a2 PE=1 SV=2	Aldh3a2	21	10	25	9	484	53.9	8.35
Q99MR6	Serrate RNA effector molecule homolog OS=Mus musculus GN=Srrt PE=1 SV=1	Srrt	20	16	25	16	875	100.4	5.97
O08810	116 kDa U5 small nuclear ribonucleoprotein component OS=Mus musculus GN=Eftud2 PE=1 SV=1	Eftud2	21	17	25	16	971	109.3	5
Q99LF4	tRNA-splicing ligase RtcB homolog OS=Mus musculus GN=Rtcb PE=1 SV=1	Rtcb	27	12	25	12	505	55.2	7.23
Q9Z110	Delta-1-pyrroline-5-carboxylate synthase OS=Mus musculus GN=Aldh18a1 PE=1 SV=2	Aldh18a1	25	16	25	16	795	87.2	7.55
Q9ER72	Cysteine--tRNA ligase, cytoplasmic OS=Mus musculus GN=Cars PE=1 SV=2	Cars	21	16	25	16	831	94.8	6.76
Q99K01	Pyridoxal-dependent decarboxylase domain-containing protein 1 OS=Mus musculus GN=Pdxdc1 PE=1 SV=2	Pdxdc1	21	16	25	16	787	87.3	5.48
Q9DAW9	Calponin-3 OS=Mus musculus GN=Cnn3 PE=1 SV=1	Cnn3	42	11	24	9	330	36.4	5.72
Q8BH97	Reticulocalbin-3 OS=Mus musculus GN=Rcn3 PE=1 SV=1	Rcn3	27	10	24	10	328	38	4.88
Q60668	Heterogeneous nuclear ribonucleoprotein D0 OS=Mus musculus GN=Hnrnpd PE=1 SV=2	Hnrnpd	33	12	24	10	355	38.3	7.81
P35278	Ras-related protein Rab-5C OS=Mus musculus GN=Rab5c PE=1 SV=2	Rab5c	41	7	24	5	216	23.4	8.41
Q02819	Nucleobindin-1 OS=Mus musculus GN=Nucb1 PE=1 SV=2	Nucb1	37	14	24	14	459	53.4	5.07
P61255	60S ribosomal protein L26 OS=Mus musculus GN=Rpl26 PE=1 SV=1	Rpl26	34	7	24	7	145	17.2	10.55
Q921F2	TAR DNA-binding protein 43 OS=Mus musculus GN=Tardbp PE=1 SV=1	Tardbp	31	10	24	10	414	44.5	6.7
Q9R0Q3	Transmembrane emp24 domain-containing protein 2 OS=Mus musculus GN=Tmed2 PE=1 SV=1	Tmed2	32	6	24	6	201	22.7	5.17
O09167	60S ribosomal protein L21 OS=Mus musculus GN=Rpl21 PE=1 SV=3	Rpl21	47	10	24	10	160	18.6	10.49
O55142	60S ribosomal protein L35a OS=Mus musculus GN=Rpl35a PE=1 SV=2	Rpl35a	45	6	24	6	110	12.5	10.89
O08547	Vesicle-trafficking protein SEC22b OS=Mus musculus GN=Sec22b PE=1 SV=3	Sec22b	39	7	24	7	215	24.7	8.51
P62334	26S protease regulatory subunit 10B OS=Mus musculus GN=Psmc6 PE=1 SV=1	Psmc6	34	13	24	13	389	44.1	7.49
Q3UM45	Protein phosphatase 1 regulatory subunit 7 OS=Mus musculus GN=Ppp1r7 PE=1 SV=2	Ppp1r7	45	13	24	13	361	41.3	4.92
P46471	26S protease regulatory subunit 7 OS=Mus musculus GN=Psmc2 PE=1 SV=5	Psmc2	42	17	24	17	433	48.6	5.95
Q3U1J4	DNA damage-binding protein 1 OS=Mus musculus GN=Ddb1 PE=1 SV=2	Ddb1	16	18	24	18	1140	126.8	5.26
P53395	Lipoamide acyltransferase component of branched-chain alpha-keto acid dehydrogenase complex, mitochondrial OS=Mus musculus GN=Dbt PE=1 SV=2	Dbt	32	14	24	14	482	53.2	8.6
Q61425	Hydroxyacyl-coenzyme A dehydrogenase, mitochondrial OS=Mus musculus GN=Hadh PE=1 SV=2	Hadh	27	10	24	10	314	34.4	8.65
Q9CR57	60S ribosomal protein L14 OS=Mus musculus GN=Rpl14 PE=1 SV=3	Rpl14	29	6	24	6	217	23.5	11.02
Q8BHG1	Nardilysin OS=Mus musculus GN=Nrdc PE=1 SV=1	Nrdc	7	5	24	5	1161	132.8	4.87
Q8BH95	Enoyl-CoA hydratase, mitochondrial OS=Mus musculus GN=Echs1 PE=1 SV=1	Echs1	36	10	24	10	290	31.5	8.48
Q6ZQI3	Malectin OS=Mus musculus GN=Mlec PE=1 SV=2	Mlec	30	9	24	9	291	32.3	6.05
Q8BH59	Calcium-binding mitochondrial carrier protein Aralar1 OS=Mus musculus GN=Slc25a12 PE=1 SV=1	Slc25a12	29	13	24	9	677	74.5	8.25
Q91ZA3	Propionyl-CoA carboxylase alpha chain, mitochondrial OS=Mus musculus GN=Pcca PE=1 SV=2	Pcca	30	17	24	17	724	79.9	7.25
Q99K85	Phosphoserine aminotransferase OS=Mus musculus GN=Psat1 PE=1 SV=1	Psat1	40	13	24	13	370	40.4	8.03
Q68FL4	Putative adenosylhomocysteinase 3 OS=Mus musculus GN=Ahcyl2 PE=1 SV=1	Ahcyl2	23	14	24	5	613	66.9	7.36
Q9WTP7	GTP:AMP phosphotransferase AK3, mitochondrial OS=Mus musculus GN=Ak3 PE=1 SV=3	Ak3	48	10	24	10	227	25.4	8.84
Q8BH64	EH domain-containing protein 2 OS=Mus musculus GN=Ehd2 PE=1 SV=1	Ehd2	33	15	24	14	543	61.1	6.51
P05063	Fructose-bisphosphate aldolase C OS=Mus musculus GN=Aldoc PE=1 SV=4	Aldoc	25	8	24	2	363	39.4	7.12
Q80SW1	Putative adenosylhomocysteinase 2 OS=Mus musculus GN=Ahcyl1 PE=1 SV=1	Ahcyl1	20	12	24	3	530	58.9	6.89
Q6NXL1	Protein Sec24d OS=Mus musculus GN=Sec24d PE=1 SV=1	Sec24d	16	13	24	12	1032	112.6	7.18
Q8BU30	Isoleucine--tRNA ligase, cytoplasmic OS=Mus musculus GN=Iars PE=1 SV=2	Iars	14	17	24	17	1262	144.2	6.55
Q8BX70	Vacuolar protein sorting-associated protein 13C OS=Mus musculus GN=Vps13c PE=1 SV=2	Vps13c	5	15	24	15	3748	419.8	6.81
Q8VED5	Keratin, type II cytoskeletal 79 OS=Mus musculus GN=Krt79 PE=1 SV=2	Krt79	7	6	24	1	531	57.5	7.69
P09602	Non-histone chromosomal protein HMG-17 OS=Mus musculus GN=Hmgn2 PE=1 SV=2	Hmgn2	44	7	23	7	90	9.4	9.99
Q9DBR7	Protein phosphatase 1 regulatory subunit 12A OS=Mus musculus GN=Ppp1r12a PE=1 SV=2	Ppp1r12a	18	14	23	13	1029	114.9	5.49
P24452	Macrophage-capping protein OS=Mus musculus GN=Capg PE=1 SV=2	Capg	20	6	23	6	352	39.2	7.2
Q99K48	Non-POU domain-containing octamer-binding protein OS=Mus musculus GN=Nono PE=1 SV=3	Nono	25	11	23	9	473	54.5	8.95
Q8BMD8	Calcium-binding mitochondrial carrier protein SCaMC-1 OS=Mus musculus GN=Slc25a24 PE=1 SV=1	Slc25a24	27	11	23	11	475	52.9	7.43
Q99020	Heterogeneous nuclear ribonucleoprotein A/B OS=Mus musculus GN=Hnrnpab PE=1 SV=1	Hnrnpab	33	9	23	8	285	30.8	7.91
P62858	40S ribosomal protein S28 OS=Mus musculus GN=Rps28 PE=1 SV=1	Rps28	46	3	23	3	69	7.8	10.7
Q9R1P4	Proteasome subunit alpha type-1 OS=Mus musculus GN=Psma1 PE=1 SV=1	Psma1	31	9	23	9	263	29.5	6.46
O35685	Nuclear migration protein nudC OS=Mus musculus GN=Nudc PE=1 SV=1	Nudc	36	13	23	13	332	38.3	5.26
Q8K2Q9	Shootin-1 OS=Mus musculus GN=Shtn1 PE=1 SV=1	Shtn1	26	16	23	16	631	71.3	5.44
P08207	Protein S100-A10 OS=Mus musculus GN=S100a10 PE=1 SV=2	S100a10	18	3	23	3	97	11.2	6.77
O35286	Pre-mRNA-splicing factor ATP-dependent RNA helicase DHX15 OS=Mus musculus GN=Dhx15 PE=1 SV=2	Dhx15	20	14	23	14	795	90.9	7.46
Q61490	CD166 antigen OS=Mus musculus GN=Alcam PE=1 SV=3	Alcam	25	13	23	13	583	65.1	6.15
P14685	26S proteasome non-ATPase regulatory subunit 3 OS=Mus musculus GN=Psmd3 PE=1 SV=3	Psmd3	25	12	23	12	530	60.7	8.44
P61027	Ras-related protein Rab-10 OS=Mus musculus GN=Rab10 PE=1 SV=1	Rab10	53	11	23	8	200	22.5	8.38
Q99J77	N-acetylneuraminic acid synthase (Sialic acid synthase) OS=Mus musculus GN=Nans PE=1 SV=1	Nans	31	11	23	11	359	40	7.06
Q9JM76	Actin-related protein 2/3 complex subunit 3 OS=Mus musculus GN=Arpc3 PE=1 SV=3	Arpc3	33	7	23	7	178	20.5	8.59
P46935	E3 ubiquitin-protein ligase NEDD4 OS=Mus musculus GN=Nedd4 PE=1 SV=3	Nedd4	23	15	23	15	887	102.6	5.26
Q62465	Synaptic vesicle membrane protein VAT-1 homolog OS=Mus musculus GN=Vat1 PE=1 SV=3	Vat1	33	11	23	11	406	43.1	6.37
P62855	40S ribosomal protein S26 OS=Mus musculus GN=Rps26 PE=1 SV=3	Rps26	31	3	23	3	115	13	11
Q99MN1	Lysine--tRNA ligase OS=Mus musculus GN=Kars PE=1 SV=1	Kars	28	17	23	17	595	67.8	5.94
Q8CIN4	Serine/threonine-protein kinase PAK 2 OS=Mus musculus GN=Pak2 PE=1 SV=1	Pak2	35	14	23	14	524	57.9	5.77
Q61292	Laminin subunit beta-2 OS=Mus musculus GN=Lamb2 PE=1 SV=2	Lamb2	11	17	23	17	1799	196.5	6.67
P63085	Mitogen-activated protein kinase 1 OS=Mus musculus GN=Mapk1 PE=1 SV=3	Mapk1	25	9	23	5	358	41.2	6.98
Q9ERU9	E3 SUMO-protein ligase RanBP2 OS=Mus musculus GN=Ranbp2 PE=1 SV=2	Ranbp2	8	20	23	19	3053	340.9	6.18
P62852	40S ribosomal protein S25 OS=Mus musculus GN=Rps25 PE=1 SV=1	Rps25	44	7	23	7	125	13.7	10.11
Q8BKC5	Importin-5 OS=Mus musculus GN=Ipo5 PE=1 SV=3	Ipo5	20	16	23	16	1097	123.5	4.93
Q6IFZ6	Keratin, type II cytoskeletal 1b OS=Mus musculus GN=Krt77 PE=1 SV=1	Krt77	7	6	23	1	572	61.3	8.02
P62911	60S ribosomal protein L32 OS=Mus musculus GN=Rpl32 PE=1 SV=2	Rpl32	47	9	23	9	135	15.9	11.33
P16015	Carbonic anhydrase 3 OS=Mus musculus GN=Ca3 PE=1 SV=3	Ca3	48	11	23	11	260	29.3	7.37
Q62000	Mimecan OS=Mus musculus GN=Ogn PE=1 SV=1	Ogn	29	10	23	10	298	34	5.74
Q9Z0N2	Eukaryotic translation initiation factor 2 subunit 3, Y-linked OS=Mus musculus GN=Eif2s3y PE=1 SV=2	Eif2s3y	31	12	22	1	472	51.1	8.5
Q08093	Calponin-2 OS=Mus musculus GN=Cnn2 PE=1 SV=1	Cnn2	32	10	22	8	305	33.1	7.62
P01837	Ig kappa chain C region OS=Mus musculus PE=1 SV=1	Ig kappa chain C region	63	4	22	4	106	11.8	5.41
D3YXK2	Scaffold attachment factor B1 OS=Mus musculus GN=Safb PE=1 SV=2	Safb	15	11	22	6	937	105	5.35
Q9WUU7	Cathepsin Z OS=Mus musculus GN=Ctsz PE=1 SV=1	Ctsz	30	7	22	7	306	34	6.6
P0C0S6	Histone H2A.Z OS=Mus musculus GN=H2afz PE=1 SV=2	H2afz	31	4	22	2	128	13.5	10.58
P81117	Nucleobindin-2 OS=Mus musculus GN=Nucb2 PE=1 SV=2	Nucb2	25	9	22	9	420	50.3	5.15
O09044	Synaptosomal-associated protein 23 OS=Mus musculus GN=Snap23 PE=1 SV=1	Snap23	54	9	22	9	210	23.2	4.98
Q91VC3	Eukaryotic initiation factor 4A-III OS=Mus musculus GN=Eif4a3 PE=1 SV=3	Eif4a3	30	13	22	10	411	46.8	6.73
P39447	Tight junction protein ZO-1 OS=Mus musculus GN=Tjp1 PE=1 SV=2	Tjp1	13	19	22	19	1745	194.6	6.64
G5E829	Plasma membrane calcium-transporting ATPase 1 OS=Mus musculus GN=Atp2b1 PE=1 SV=1	Atp2b1	15	14	22	9	1220	134.7	5.91
P63001	Ras-related C3 botulinum toxin substrate 1 OS=Mus musculus GN=Rac1 PE=1 SV=1	Rac1	40	9	22	5	192	21.4	8.5
Q9CZ44	NSFL1 cofactor p47 OS=Mus musculus GN=Nsfl1c PE=1 SV=1	Nsfl1c	46	13	22	13	370	40.7	5.15
P61358	60S ribosomal protein L27 OS=Mus musculus GN=Rpl27 PE=1 SV=2	Rpl27	49	6	22	6	136	15.8	10.56
Q921H8	3-ketoacyl-CoA thiolase A, peroxisomal OS=Mus musculus GN=Acaa1a PE=1 SV=1	Acaa1a	45	13	22	4	424	43.9	8.44
Q9WV55	Vesicle-associated membrane protein-associated protein A OS=Mus musculus GN=Vapa PE=1 SV=2	Vapa	41	10	22	9	249	27.8	8.4
Q9D6R2	Isocitrate dehydrogenase [NAD] subunit alpha, mitochondrial OS=Mus musculus GN=Idh3a PE=1 SV=1	Idh3a	32	10	22	10	366	39.6	6.73
Q99NB9	Splicing factor 3B subunit 1 OS=Mus musculus GN=Sf3b1 PE=1 SV=1	Sf3b1	14	14	22	14	1304	145.7	7.09
Q9CU62	Structural maintenance of chromosomes protein 1A OS=Mus musculus GN=Smc1a PE=1 SV=4	Smc1a	14	18	22	18	1233	143.1	7.64
Q9WU42	Nuclear receptor corepressor 2 OS=Mus musculus GN=Ncor2 PE=1 SV=3	Ncor2	1	2	22	2	2472	269.6	7.44
Q921G7	Electron transfer flavoprotein-ubiquinone oxidoreductase, mitochondrial OS=Mus musculus GN=Etfdh PE=1 SV=1	Etfdh	26	14	22	14	616	68	7.58
Q9CQ60	6-phosphogluconolactonase OS=Mus musculus GN=Pgls PE=1 SV=1	Pgls	44	7	22	7	257	27.2	5.85
Q6A0A9	Constitutive coactivator of PPAR-gamma-like protein 1 OS=Mus musculus GN=FAM120A PE=1 SV=2	FAM120A	19	16	22	16	1112	121.6	8.92
Q9CR16	Peptidyl-prolyl cis-trans isomerase D OS=Mus musculus GN=Ppid PE=1 SV=3	Ppid	39	14	22	13	370	40.7	7.43
P35486	Pyruvate dehydrogenase E1 component subunit alpha, somatic form, mitochondrial OS=Mus musculus GN=Pdha1 PE=1 SV=1	Pdha1	32	12	22	12	390	43.2	8.19
Q7TMB8	Cytoplasmic FMR1-interacting protein 1 OS=Mus musculus GN=Cyfip1 PE=1 SV=1	Cyfip1	13	15	22	15	1253	145.1	6.9
Q9D819	Inorganic pyrophosphatase OS=Mus musculus GN=Ppa1 PE=1 SV=1	Ppa1	45	13	22	13	289	32.6	5.6
Q6ZWX6	Eukaryotic translation initiation factor 2 subunit 1 OS=Mus musculus GN=Eif2s1 PE=1 SV=3	Eif2s1	36	11	22	11	315	36.1	5.08
Q9CQC6	Basic leucine zipper and W2 domain-containing protein 1 OS=Mus musculus GN=Bzw1 PE=1 SV=1	Bzw1	28	12	22	10	419	48	5.92
Q9D1Q6	Endoplasmic reticulum resident protein 44 OS=Mus musculus GN=Erp44 PE=1 SV=1	Erp44	29	10	22	9	406	46.8	5.27
Q64521	Glycerol-3-phosphate dehydrogenase, mitochondrial OS=Mus musculus GN=Gpd2 PE=1 SV=2	Gpd2	21	14	22	14	727	80.9	6.61
Q9CZU6	Citrate synthase, mitochondrial OS=Mus musculus GN=Cs PE=1 SV=1	Cs	24	11	22	11	464	51.7	8.57
Q8QZS1	3-hydroxyisobutyryl-CoA hydrolase, mitochondrial OS=Mus musculus GN=Hibch PE=1 SV=1	Hibch	36	12	22	12	385	43	8.06
Q61739	Integrin alpha-6 OS=Mus musculus GN=Itga6 PE=1 SV=3	Itga6	15	14	22	14	1091	122.1	7.03
Q9CZ30	Obg-like ATPase 1 OS=Mus musculus GN=Ola1 PE=1 SV=1	Ola1	31	10	22	10	396	44.7	7.81
Q6PB66	Leucine-rich PPR motif-containing protein, mitochondrial OS=Mus musculus GN=Lrpprc PE=1 SV=2	Lrpprc	15	20	22	20	1392	156.5	6.83
P08071	Lactotransferrin OS=Mus musculus GN=Ltf PE=1 SV=4	Ltf	31	18	22	18	707	77.8	8.53
P97494	Glutamate--cysteine ligase catalytic subunit OS=Mus musculus GN=Gclc PE=1 SV=4	Gclc	23	14	22	14	637	72.5	5.9
Q501J6	Probable ATP-dependent RNA helicase DDX17 OS=Mus musculus GN=Ddx17 PE=1 SV=1	Ddx17	24	14	22	9	650	72.4	8.59
Q91V76	Ester hydrolase C11orf54 homolog OS=Mus musculus PE=1 SV=1	Ester hydrolase C11orf54 homolog	30	9	22	9	315	35	6.29
P61620	Protein transport protein Sec61 subunit alpha isoform 1 OS=Mus musculus GN=Sec61a1 PE=1 SV=2	Sec61a1	21	9	22	9	476	52.2	8.06
P35276	Ras-related protein Rab-3D OS=Mus musculus GN=Rab3d PE=1 SV=1	Rab3d	49	9	22	7	219	24.4	4.93
B2RQC6	CAD protein OS=Mus musculus GN=Cad PE=1 SV=1	Cad	11	18	22	16	2225	243.1	6.43
O08529	Calpain-2 catalytic subunit OS=Mus musculus GN=Capn2 PE=1 SV=4	Capn2	27	17	22	17	700	79.8	4.96
P49290	Eosinophil peroxidase OS=Mus musculus GN=Epx PE=1 SV=2	Epx	20	14	22	12	716	81.3	10.35
Q9JLQ0	CD2-associated protein OS=Mus musculus GN=Cd2ap PE=1 SV=3	Cd2ap	30	16	21	16	637	70.4	6.38
P08905	Lysozyme C-2 OS=Mus musculus GN=Lyz2 PE=1 SV=2	Lyz2	36	4	21	4	148	16.7	8.81
P19536	Cytochrome c oxidase subunit 5B, mitochondrial OS=Mus musculus GN=Cox5b PE=1 SV=1	Cox5b	43	7	21	7	128	13.8	8.38
Q9Z0U1	Tight junction protein ZO-2 OS=Mus musculus GN=Tjp2 PE=1 SV=2	Tjp2	13	15	21	14	1167	131.2	6.79
Q9CRB9	MICOS complex subunit Mic19 OS=Mus musculus GN=Chchd3 PE=1 SV=1	Chchd3	39	10	21	10	227	26.3	8.37
P19783	Cytochrome c oxidase subunit 4 isoform 1, mitochondrial OS=Mus musculus GN=Cox4i1 PE=1 SV=2	Cox4i1	45	8	21	8	169	19.5	9.23
Q9CYZ2	Tumor protein D54 OS=Mus musculus GN=Tpd52l2 PE=1 SV=1	Tpd52l2	45	9	21	9	220	24	6.15
E9Q0S6	Protein Tns1 OS=Mus musculus GN=Tns1 PE=1 SV=1	Tns1	12	17	21	15	1888	201.3	7.75
P97384	Annexin A11 OS=Mus musculus GN=Anxa11 PE=1 SV=2	Anxa11	31	15	21	14	503	54	7.66
O88487	Cytoplasmic dynein 1 intermediate chain 2 OS=Mus musculus GN=Dync1i2 PE=1 SV=1	Dync1i2	27	12	21	12	612	68.4	5.29
Q3TZZ7	Extended synaptotagmin-2 OS=Mus musculus GN=Esyt2 PE=1 SV=1	Esyt2	18	10	21	10	845	94.1	7.75
Q9QUM9	Proteasome subunit alpha type-6 OS=Mus musculus GN=Psma6 PE=1 SV=1	Psma6	51	11	21	11	246	27.4	6.76
Q07797	Galectin-3-binding protein OS=Mus musculus GN=Lgals3bp PE=1 SV=1	Lgals3bp	23	9	21	9	577	64.5	5.14
O35593	26S proteasome non-ATPase regulatory subunit 14 OS=Mus musculus GN=Psmd14 PE=1 SV=2	Psmd14	35	8	21	8	310	34.6	6.52
O35381	Acidic leucine-rich nuclear phosphoprotein 32 family member A OS=Mus musculus GN=Anp32a PE=1 SV=1	Anp32a	30	10	21	7	247	28.5	4.07
P59325	Eukaryotic translation initiation factor 5 OS=Mus musculus GN=Eif5 PE=1 SV=1	Eif5	32	13	21	13	429	48.9	5.52
Q9WUA3	ATP-dependent 6-phosphofructokinase, platelet type OS=Mus musculus GN=Pfkp PE=1 SV=1	Pfkp	23	15	21	13	784	85.4	7.11
P45878	Peptidyl-prolyl cis-trans isomerase FKBP2 OS=Mus musculus GN=Fkbp2 PE=1 SV=1	Fkbp2	39	4	21	4	140	15.3	8.88
Q8BI84	Melanoma inhibitory activity protein 3 OS=Mus musculus GN=Mia3 PE=1 SV=2	Mia3	9	18	21	18	1930	213.5	4.75
Q8BJW6	Eukaryotic translation initiation factor 2A OS=Mus musculus GN=Eif2a PE=1 SV=2	Eif2a	27	13	21	13	581	64.4	8.91
Q9WUM5	Succinyl-CoA ligase [ADP/GDP-forming] subunit alpha, mitochondrial OS=Mus musculus GN=Suclg1 PE=1 SV=4	Suclg1	33	8	21	8	346	36.1	9.39
O55222	Integrin-linked protein kinase OS=Mus musculus GN=Ilk PE=1 SV=2	Ilk	23	11	21	11	452	51.3	8.07
O08663	Methionine aminopeptidase 2 OS=Mus musculus GN=Metap2 PE=1 SV=1	Metap2	23	8	21	8	478	52.9	5.82
Q99KQ4	Nicotinamide phosphoribosyltransferase OS=Mus musculus GN=Nampt PE=1 SV=1	Nampt	22	9	21	9	491	55.4	7.15
P37040	NADPH--cytochrome P450 reductase OS=Mus musculus GN=Por PE=1 SV=2	Por	22	14	21	14	678	77	5.53
P62717	60S ribosomal protein L18a OS=Mus musculus GN=Rpl18a PE=1 SV=1	Rpl18a	31	6	21	6	176	20.7	10.71
Q64518	Sarcoplasmic/endoplasmic reticulum calcium ATPase 3 OS=Mus musculus GN=Atp2a3 PE=1 SV=3	Atp2a3	10	8	21	4	1038	113.6	5.85
P16332	Methylmalonyl-CoA mutase, mitochondrial OS=Mus musculus GN=Mut PE=1 SV=2	Mut	24	13	21	13	748	82.8	6.89
G3X972	Protein Sec24c OS=Mus musculus GN=Sec24c PE=1 SV=1	Sec24c	16	15	21	14	1096	118.5	6.84
Q61702	Inter-alpha-trypsin inhibitor heavy chain H1 OS=Mus musculus GN=Itih1 PE=1 SV=2	Itih1	17	11	21	11	907	101	6.96
Q8VCT4	Carboxylesterase 1D OS=Mus musculus GN=Ces1d PE=1 SV=1	Ces1d	18	9	21	7	565	61.7	6.61
P00329	Alcohol dehydrogenase 1 OS=Mus musculus GN=Adh1 PE=1 SV=2	Adh1	41	12	21	12	375	39.7	8.1
P04104	Keratin, type II cytoskeletal 1 OS=Mus musculus GN=Krt1 PE=1 SV=4	Krt1	6	6	21	2	637	65.6	8.15
Q9CX86	Heterogeneous nuclear ribonucleoprotein A0 OS=Mus musculus GN=Hnrnpa0 PE=1 SV=1	Hnrnpa0	19	6	20	4	305	30.5	9.31
P23198	Chromobox protein homolog 3 OS=Mus musculus GN=Cbx3 PE=1 SV=2	Cbx3	43	9	20	8	183	20.8	5.22
Q9ET54	Palladin OS=Mus musculus GN=Palld PE=1 SV=2	Palld	12	13	20	13	1408	152	6.25
Q9EQU5	Protein SET OS=Mus musculus GN=Set PE=1 SV=1	Set	32	10	20	10	289	33.4	4.32
P57722	Poly(rC)-binding protein 3 OS=Mus musculus GN=Pcbp3 PE=1 SV=3	Pcbp3	19	6	20	1	371	39.3	7.52
O35887	Calumenin OS=Mus musculus GN=Calu PE=1 SV=1	Calu	29	11	20	11	315	37	4.67
P43275	Histone H1.1 OS=Mus musculus GN=Hist1h1a PE=1 SV=2	Hist1h1a	27	8	20	6	213	21.8	10.93
Q9WUM3	Coronin-1B OS=Mus musculus GN=Coro1b PE=1 SV=1	Coro1b	23	12	20	12	484	53.9	5.78
Q9WVE8	Protein kinase C and casein kinase substrate in neurons protein 2 OS=Mus musculus GN=Pacsin2 PE=1 SV=1	Pacsin2	21	11	20	11	486	55.8	5.2
Q8CI51	PDZ and LIM domain protein 5 OS=Mus musculus GN=Pdlim5 PE=1 SV=4	Pdlim5	30	13	20	13	591	63.3	8.25
Q9D1D4	Transmembrane emp24 domain-containing protein 10 OS=Mus musculus GN=Tmed10 PE=1 SV=1	Tmed10	36	8	20	8	219	24.9	6.7
O54988	STE20-like serine/threonine-protein kinase OS=Mus musculus GN=Slk PE=1 SV=2	Slk	12	12	20	11	1233	141.4	5.14
Q9CQR2	40S ribosomal protein S21 OS=Mus musculus GN=Rps21 PE=1 SV=1	Rps21	48	4	20	4	83	9.1	8.51
Q3TLH4	Protein PRRC2C OS=Mus musculus GN=Prrc2c PE=1 SV=3	Prrc2c	7	16	20	15	2846	310.7	9.1
Q61081	Hsp90 co-chaperone Cdc37 OS=Mus musculus GN=Cdc37 PE=1 SV=1	Cdc37	28	9	20	9	379	44.6	5.34
P47915	60S ribosomal protein L29 OS=Mus musculus GN=Rpl29 PE=2 SV=2	Rpl29	29	7	20	7	160	17.6	11.84
P28474	Alcohol dehydrogenase class-3 OS=Mus musculus GN=Adh5 PE=1 SV=3	Adh5	29	9	20	9	374	39.5	7.25
Q8BT60	Copine-3 OS=Mus musculus GN=Cpne3 PE=1 SV=2	Cpne3	19	11	20	9	533	59.5	5.78
Q3TW96	UDP-N-acetylhexosamine pyrophosphorylase-like protein 1 OS=Mus musculus GN=Uap1l1 PE=1 SV=1	Uap1l1	36	14	20	14	507	56.6	5.43
P62880	Guanine nucleotide-binding protein G(I)/G(S)/G(T) subunit beta-2 OS=Mus musculus GN=Gnb2 PE=1 SV=3	Gnb2	28	8	20	5	340	37.3	6
Q9QXT0	Protein canopy homolog 2 OS=Mus musculus GN=Cnpy2 PE=1 SV=1	Cnpy2	59	10	20	10	182	20.8	5.07
P02301	Histone H3.3C OS=Mus musculus GN=H3f3c PE=3 SV=3	H3f3c	24	5	20	2	136	15.3	11.14
Q07417	Short-chain specific acyl-CoA dehydrogenase, mitochondrial OS=Mus musculus GN=Acads PE=1 SV=2	Acads	44	14	20	14	412	44.9	8.47
P20108	Thioredoxin-dependent peroxide reductase, mitochondrial OS=Mus musculus GN=Prdx3 PE=1 SV=1	Prdx3	40	8	20	8	257	28.1	7.58
Q62186	Translocon-associated protein subunit delta OS=Mus musculus GN=Ssr4 PE=1 SV=1	Ssr4	37	5	20	5	172	18.9	5.78
Q9QXZ0	Microtubule-actin cross-linking factor 1 OS=Mus musculus GN=Macf1 PE=1 SV=2	Macf1	2	12	20	11	7354	831.4	5.43
Q61699	Heat shock protein 105 kDa OS=Mus musculus GN=Hsph1 PE=1 SV=2	Hsph1	16	12	20	10	858	96.3	5.53
Q8VCT3	Aminopeptidase B OS=Mus musculus GN=Rnpep PE=1 SV=2	Rnpep	20	12	20	12	650	72.4	5.35
Q9D2V7	Coronin-7 OS=Mus musculus GN=Coro7 PE=1 SV=2	Coro7	23	15	20	15	922	100.7	5.77
Q5FWK3	Rho GTPase-activating protein 1 OS=Mus musculus GN=Arhgap1 PE=1 SV=1	Arhgap1	28	10	20	10	439	50.4	6.44
Q7TNP2	Serine/threonine-protein phosphatase 2A 65 kDa regulatory subunit A beta isoform OS=Mus musculus GN=Ppp2r1b PE=1 SV=2	Ppp2r1b	16	7	20	2	601	65.9	5.1
Q8VHE0	Translocation protein SEC63 homolog OS=Mus musculus GN=Sec63 PE=1 SV=4	Sec63	23	15	20	15	760	87.8	5.38
Q9DCL9	Multifunctional protein ADE2 OS=Mus musculus GN=Paics PE=1 SV=4	Paics	29	12	20	12	425	47	7.23
Q91WK2	Eukaryotic translation initiation factor 3 subunit H OS=Mus musculus GN=Eif3h PE=1 SV=1	Eif3h	29	10	20	10	352	39.8	6.67
Q9ERK4	Exportin-2 OS=Mus musculus GN=Cse1l PE=1 SV=1	Cse1l	15	13	20	13	971	110.4	5.77
P19253	60S ribosomal protein L13a OS=Mus musculus GN=Rpl13a PE=1 SV=4	Rpl13a	29	7	20	7	203	23.4	11.02
P31230	Aminoacyl tRNA synthase complex-interacting multifunctional protein 1 OS=Mus musculus GN=Aimp1 PE=1 SV=2	Aimp1	50	10	20	10	310	34	8.35
P60229	Eukaryotic translation initiation factor 3 subunit E OS=Mus musculus GN=Eif3e PE=1 SV=1	Eif3e	36	13	20	13	445	52.2	6.04
Q3ULJ0	Glycerol-3-phosphate dehydrogenase 1-like protein OS=Mus musculus GN=Gpd1l PE=1 SV=2	Gpd1l	35	15	20	12	351	38.2	6.77
O54734	Dolichyl-diphosphooligosaccharide--protein glycosyltransferase 48 kDa subunit OS=Mus musculus GN=Ddost PE=1 SV=2	Ddost	20	9	20	9	441	49	5.83
Q9R112	Sulfide:quinone oxidoreductase, mitochondrial OS=Mus musculus GN=Sqrdl PE=1 SV=3	Sqrdl	34	13	20	13	450	50.3	9.09
Q91YI0	Argininosuccinate lyase OS=Mus musculus GN=Asl PE=1 SV=1	Asl	28	12	20	12	464	51.7	6.96
Q9EPE9	Manganese-transporting ATPase 13A1 OS=Mus musculus GN=Atp13a1 PE=1 SV=2	Atp13a1	13	13	20	13	1200	132.3	8.03
Q68FL6	Methionine--tRNA ligase, cytoplasmic OS=Mus musculus GN=Mars PE=1 SV=1	Mars	22	17	20	17	902	101.4	7.14
P29758	Ornithine aminotransferase, mitochondrial OS=Mus musculus GN=Oat PE=1 SV=1	Oat	31	9	20	9	439	48.3	6.62
O89020	Afamin OS=Mus musculus GN=Afm PE=1 SV=2	Afm	26	15	20	15	608	69.3	5.78
P06801	NADP-dependent malic enzyme OS=Mus musculus GN=Me1 PE=1 SV=2	Me1	21	9	20	9	572	63.9	7.44
Q61781	Keratin, type I cytoskeletal 14 OS=Mus musculus GN=Krt14 PE=1 SV=2	Krt14	17	10	20	1	484	52.8	5.17
P30681	High mobility group protein B2 OS=Mus musculus GN=Hmgb2 PE=1 SV=3	Hmgb2	30	8	19	7	210	24.1	7.31
P56959	RNA-binding protein FUS OS=Mus musculus GN=Fus PE=1 SV=1	Fus	15	9	19	7	518	52.6	9.36
Q01730	Ras suppressor protein 1 OS=Mus musculus GN=Rsu1 PE=1 SV=3	Rsu1	35	8	19	8	277	31.5	8.88
Q3TJD7	PDZ and LIM domain protein 7 OS=Mus musculus GN=Pdlim7 PE=1 SV=1	Pdlim7	24	9	19	9	457	50.1	8.47
P19973	Lymphocyte-specific protein 1 OS=Mus musculus GN=Lsp1 PE=1 SV=2	Lsp1	54	12	19	12	330	36.7	4.82
Q9QYB1	Chloride intracellular channel protein 4 OS=Mus musculus GN=Clic4 PE=1 SV=3	Clic4	42	6	19	6	253	28.7	5.59
Q64433	10 kDa heat shock protein, mitochondrial OS=Mus musculus GN=Hspe1 PE=1 SV=2	Hspe1	57	7	19	7	102	11	8.35
Q3UJB0	Protein Sf3b2 OS=Mus musculus GN=Sf3b2 PE=1 SV=1	Sf3b2	18	14	19	14	878	98.1	5.62
Q91YR1	Twinfilin-1 OS=Mus musculus GN=Twf1 PE=1 SV=2	Twf1	23	7	19	6	350	40.1	6.67
Q8R550	SH3 domain-containing kinase-binding protein 1 OS=Mus musculus GN=Sh3kbp1 PE=1 SV=1	Sh3kbp1	22	12	19	12	709	78.1	7.55
P10711	Transcription elongation factor A protein 1 OS=Mus musculus GN=Tcea1 PE=1 SV=2	Tcea1	41	11	19	11	301	33.9	8.38
Q9CQQ8	U6 snRNA-associated Sm-like protein LSm7 OS=Mus musculus GN=Lsm7 PE=1 SV=1	Lsm7	41	3	19	3	103	11.6	5.27
Q99JI6	Ras-related protein Rap-1b OS=Mus musculus GN=Rap1b PE=1 SV=2	Rap1b	48	7	19	3	184	20.8	5.78
Q3TEA8	Heterochromatin protein 1-binding protein 3 OS=Mus musculus GN=Hp1bp3 PE=1 SV=1	Hp1bp3	20	13	19	13	554	60.8	9.7
P14873	Microtubule-associated protein 1B OS=Mus musculus GN=Map1b PE=1 SV=2	Map1b	6	12	19	12	2464	270.1	4.83
Q63844	Mitogen-activated protein kinase 3 OS=Mus musculus GN=Mapk3 PE=1 SV=5	Mapk3	27	10	19	6	380	43	6.61
P84091	AP-2 complex subunit mu OS=Mus musculus GN=Ap2m1 PE=1 SV=1	Ap2m1	34	15	19	15	435	49.6	9.54
P84104	Serine/arginine-rich splicing factor 3 OS=Mus musculus GN=Srsf3 PE=1 SV=1	Srsf3	36	8	19	7	164	19.3	11.65
Q61191	Host cell factor 1 OS=Mus musculus GN=Hcfc1 PE=1 SV=2	Hcfc1	10	16	19	16	2045	210.3	7.18
Q8BMF4	Dihydrolipoyllysine-residue acetyltransferase component of pyruvate dehydrogenase complex, mitochondrial OS=Mus musculus GN=Dlat PE=1 SV=2	Dlat	22	11	19	11	642	67.9	8.57
Q9QY76	Vesicle-associated membrane protein-associated protein B OS=Mus musculus GN=Vapb PE=1 SV=3	Vapb	27	7	19	6	243	26.9	7.78
P08074	Carbonyl reductase [NADPH] 2 OS=Mus musculus GN=Cbr2 PE=1 SV=1	Cbr2	47	10	19	10	244	25.9	9.01
Q9D051	Pyruvate dehydrogenase E1 component subunit beta, mitochondrial OS=Mus musculus GN=Pdhb PE=1 SV=1	Pdhb	39	10	19	10	359	38.9	6.87
Q9QYC0	Alpha-adducin OS=Mus musculus GN=Add1 PE=1 SV=2	Add1	18	11	19	11	735	80.6	5.9
P60867	40S ribosomal protein S20 OS=Mus musculus GN=Rps20 PE=1 SV=1	Rps20	30	4	19	4	119	13.4	9.94
P54775	26S protease regulatory subunit 6B OS=Mus musculus GN=Psmc4 PE=1 SV=2	Psmc4	28	10	19	10	418	47.4	5.21
Q9CQN1	Heat shock protein 75 kDa, mitochondrial OS=Mus musculus GN=Trap1 PE=1 SV=1	Trap1	18	11	19	10	706	80.2	6.68
O35206	Collagen alpha-1(XV) chain OS=Mus musculus GN=Col15a1 PE=1 SV=2	Col15a1	7	9	19	9	1367	140.4	4.89
P97461	40S ribosomal protein S5 OS=Mus musculus GN=Rps5 PE=1 SV=3	Rps5	25	8	19	8	204	22.9	9.72
Q61823	Programmed cell death protein 4 OS=Mus musculus GN=Pdcd4 PE=1 SV=1	Pdcd4	33	12	19	12	469	51.7	5.16
Q9Z0X1	Apoptosis-inducing factor 1, mitochondrial OS=Mus musculus GN=Aifm1 PE=1 SV=1	Aifm1	27	14	19	14	612	66.7	9.17
P42669	Transcriptional activator protein Pur-alpha OS=Mus musculus GN=Pura PE=1 SV=1	Pura	37	8	19	8	321	34.9	6.44
Q9EP69	Phosphatidylinositide phosphatase SAC1 OS=Mus musculus GN=Sacm1l PE=1 SV=1	Sacm1l	22	13	19	13	587	66.9	7.3
P62267	40S ribosomal protein S23 OS=Mus musculus GN=Rps23 PE=1 SV=3	Rps23	30	6	19	6	143	15.8	10.49
Q9DC51	Guanine nucleotide-binding protein G(k) subunit alpha OS=Mus musculus GN=Gnai3 PE=1 SV=3	Gnai3	29	10	19	4	354	40.5	5.69
Q8QZY1	Eukaryotic translation initiation factor 3 subunit L OS=Mus musculus GN=Eif3l PE=1 SV=1	Eif3l	22	13	19	13	564	66.6	6.44
Q99MN9	Propionyl-CoA carboxylase beta chain, mitochondrial OS=Mus musculus GN=Pccb PE=1 SV=2	Pccb	33	12	19	12	541	58.4	7.66
Q9WTP6	Adenylate kinase 2, mitochondrial OS=Mus musculus GN=Ak2 PE=1 SV=5	Ak2	26	6	19	6	239	26.5	7.39
Q6DFW4	Nucleolar protein 58 OS=Mus musculus GN=Nop58 PE=1 SV=1	Nop58	26	11	19	11	536	60.3	8.34
Q01339	Beta-2-glycoprotein 1 OS=Mus musculus GN=Apoh PE=1 SV=1	Apoh	40	12	19	12	345	38.6	8.22
Q9QWL7	Keratin, type I cytoskeletal 17 OS=Mus musculus GN=Krt17 PE=1 SV=3	Krt17	19	11	19	1	433	48.1	5.06
Q91Z53	Glyoxylate reductase/hydroxypyruvate reductase OS=Mus musculus GN=Grhpr PE=1 SV=1	Grhpr	43	11	19	11	328	35.3	7.65
Q9D1R9	60S ribosomal protein L34 OS=Mus musculus GN=Rpl34 PE=1 SV=2	Rpl34	43	7	19	7	117	13.3	11.47
P19221	Prothrombin OS=Mus musculus GN=F2 PE=1 SV=1	F2	24	14	19	14	618	70.2	6.43
Q8VC28	Aldo-keto reductase family 1 member C13 OS=Mus musculus GN=Akr1c13 PE=1 SV=2	Akr1c13	36	11	19	9	323	37	7.08
Q9WUQ2	Prolactin regulatory element-binding protein OS=Mus musculus GN=Preb PE=1 SV=1	Preb	27	8	19	8	417	45.4	8.76
Q8R2E9	ERO1-like protein beta OS=Mus musculus GN=Ero1b PE=1 SV=1	Ero1b	25	10	19	9	467	53.5	8.09
Q9CRB6	Tubulin polymerization-promoting protein family member 3 OS=Mus musculus GN=Tppp3 PE=1 SV=1	Tppp3	45	9	19	9	176	19	9.11
Q9JJ28	Protein flightless-1 homolog OS=Mus musculus GN=Flii PE=1 SV=1	Flii	15	15	19	15	1271	144.7	6.06
Q3UV17	Keratin, type II cytoskeletal 2 oral OS=Mus musculus GN=Krt76 PE=1 SV=1	Krt76	7	6	19	1	594	62.8	8.43
P13707	Glycerol-3-phosphate dehydrogenase [NAD(+)], cytoplasmic OS=Mus musculus GN=Gpd1 PE=1 SV=3	Gpd1	33	14	19	11	349	37.5	7.17
P35441	Thrombospondin-1 OS=Mus musculus GN=Thbs1 PE=1 SV=1	Thbs1	13	14	18	14	1170	129.6	4.96
P14602	Heat shock protein beta-1 OS=Mus musculus GN=Hspb1 PE=1 SV=3	Hspb1	58	11	18	11	209	23	6.55
O08585	Clathrin light chain A OS=Mus musculus GN=Clta PE=1 SV=2	Clta	23	8	18	7	235	25.6	4.58
P09528	Ferritin heavy chain OS=Mus musculus GN=Fth1 PE=1 SV=2	Fth1	50	6	18	6	182	21.1	5.88
Q9WV54	Acid ceramidase OS=Mus musculus GN=Asah1 PE=1 SV=1	Asah1	24	10	18	10	394	44.6	8.46
Q3UEB3	Poly(U)-binding-splicing factor PUF60 OS=Mus musculus GN=Puf60 PE=1 SV=2	Puf60	29	12	18	12	564	60.2	5.29
O09061	Proteasome subunit beta type-1 OS=Mus musculus GN=Psmb1 PE=1 SV=1	Psmb1	43	8	18	8	240	26.4	7.81
P10833	Ras-related protein R-Ras OS=Mus musculus GN=Rras PE=1 SV=1	Rras	47	10	18	8	218	23.7	6.79
Q62376	U1 small nuclear ribonucleoprotein 70 kDa OS=Mus musculus GN=Snrnp70 PE=1 SV=2	Snrnp70	21	9	18	9	448	52	9.94
Q569Z6	Thyroid hormone receptor-associated protein 3 OS=Mus musculus GN=Thrap3 PE=1 SV=1	Thrap3	13	12	18	12	951	108.1	10.17
P63168	Dynein light chain 1, cytoplasmic OS=Mus musculus GN=Dynll1 PE=1 SV=1	Dynll1	33	2	18	2	89	10.4	7.4
Q9JJU8	SH3 domain-binding glutamic acid-rich-like protein OS=Mus musculus GN=Sh3bgrl PE=1 SV=1	Sh3bgrl	70	8	18	8	114	12.8	4.92
Q9ES52	Phosphatidylinositol 3,4,5-trisphosphate 5-phosphatase 1 OS=Mus musculus GN=Inpp5d PE=1 SV=2	Inpp5d	13	15	18	14	1191	133.5	7.8
Q6PDM2	Serine/arginine-rich splicing factor 1 OS=Mus musculus GN=Srsf1 PE=1 SV=3	Srsf1	35	9	18	9	248	27.7	10.36
P15092	Interferon-activable protein 204 OS=Mus musculus GN=Ifi204 PE=1 SV=2	Ifi204	20	12	18	6	640	71.6	8.69
P27612	Phospholipase A-2-activating protein OS=Mus musculus GN=Plaa PE=1 SV=4	Plaa	19	13	18	13	794	87.2	6.14
Q9R1T2	SUMO-activating enzyme subunit 1 OS=Mus musculus GN=Sae1 PE=1 SV=1	Sae1	30	10	18	10	350	38.6	5.36
Q9Z1T1	AP-3 complex subunit beta-1 OS=Mus musculus GN=Ap3b1 PE=1 SV=2	Ap3b1	10	12	18	12	1105	122.7	5.66
O35295	Transcriptional activator protein Pur-beta OS=Mus musculus GN=Purb PE=1 SV=3	Purb	44	9	18	9	324	33.9	5.43
Q05144	Ras-related C3 botulinum toxin substrate 2 OS=Mus musculus GN=Rac2 PE=1 SV=1	Rac2	32	7	18	3	192	21.4	7.61
Q60865	Caprin-1 OS=Mus musculus GN=Caprin1 PE=1 SV=2	Caprin1	21	12	18	12	707	78.1	5.25
Q8K4L3	Supervillin OS=Mus musculus GN=Svil PE=1 SV=1	Svil	8	13	18	13	2170	243	6.87
P53994	Ras-related protein Rab-2A OS=Mus musculus GN=Rab2a PE=1 SV=1	Rab2a	43	8	18	8	212	23.5	6.54
E9Q5C9	Protein Nolc1 OS=Mus musculus GN=Nolc1 PE=1 SV=1	Nolc1	15	11	18	11	702	73.7	9.36
P70372	ELAV-like protein 1 OS=Mus musculus GN=Elavl1 PE=1 SV=2	Elavl1	38	10	18	10	326	36.1	9.04
P51150	Ras-related protein Rab-7a OS=Mus musculus GN=Rab7a PE=1 SV=2	Rab7a	38	8	18	8	207	23.5	6.7
P63330	Serine/threonine-protein phosphatase 2A catalytic subunit alpha isoform OS=Mus musculus GN=Ppp2ca PE=1 SV=1	Ppp2ca	31	7	18	2	309	35.6	5.54
Q9JLV1	BAG family molecular chaperone regulator 3 OS=Mus musculus GN=Bag3 PE=1 SV=2	Bag3	34	15	18	15	577	61.8	7.27
Q8VDP4	Cell cycle and apoptosis regulator protein 2 OS=Mus musculus GN=Ccar2 PE=1 SV=2	Ccar2	20	12	18	12	922	102.9	5.25
Q9R1P3	Proteasome subunit beta type-2 OS=Mus musculus GN=Psmb2 PE=1 SV=1	Psmb2	36	8	18	8	201	22.9	7.02
P16460	Argininosuccinate synthase OS=Mus musculus GN=Ass1 PE=1 SV=1	Ass1	29	13	18	13	412	46.6	8.22
Q00612	Glucose-6-phosphate 1-dehydrogenase X OS=Mus musculus GN=G6pdx PE=1 SV=3	G6pdx	23	12	18	12	515	59.2	6.49
Q8R146	Acylamino-acid-releasing enzyme OS=Mus musculus GN=Apeh PE=1 SV=3	Apeh	18	12	18	12	732	81.5	5.59
P58281	Dynamin-like 120 kDa protein, mitochondrial OS=Mus musculus GN=Opa1 PE=1 SV=1	Opa1	16	12	18	12	960	111.3	7.55
P09803	Cadherin-1 OS=Mus musculus GN=Cdh1 PE=1 SV=1	Cdh1	15	11	18	11	884	98.2	4.83
Q9DAS9	Guanine nucleotide-binding protein G(I)/G(S)/G(O) subunit gamma-12 OS=Mus musculus GN=Gng12 PE=1 SV=3	Gng12	69	5	18	5	72	8	8.97
Q9Z2I0	LETM1 and EF-hand domain-containing protein 1, mitochondrial OS=Mus musculus GN=Letm1 PE=1 SV=1	Letm1	24	13	18	13	738	82.9	6.52
Q8BPU7	Engulfment and cell motility protein 1 OS=Mus musculus GN=Elmo1 PE=1 SV=2	Elmo1	17	12	18	10	727	83.9	6.28
Q8VCH0	3-ketoacyl-CoA thiolase B, peroxisomal OS=Mus musculus GN=Acaa1b PE=1 SV=1	Acaa1b	38	10	18	1	424	44	8.51
P12367	cAMP-dependent protein kinase type II-alpha regulatory subunit OS=Mus musculus GN=Prkar2a PE=1 SV=2	Prkar2a	18	7	18	7	401	45.4	4.89
P05201	Aspartate aminotransferase, cytoplasmic OS=Mus musculus GN=Got1 PE=1 SV=3	Got1	33	14	18	14	413	46.2	7.14
Q921M3	Splicing factor 3B subunit 3 OS=Mus musculus GN=Sf3b3 PE=1 SV=1	Sf3b3	14	15	18	15	1217	135.5	5.26
Q9QYJ0	DnaJ homolog subfamily A member 2 OS=Mus musculus GN=Dnaja2 PE=1 SV=1	Dnaja2	28	9	18	9	412	45.7	6.48
P42225	Signal transducer and activator of transcription 1 OS=Mus musculus GN=Stat1 PE=1 SV=1	Stat1	20	13	18	13	749	87.1	5.58
P42125	Enoyl-CoA delta isomerase 1, mitochondrial OS=Mus musculus GN=Eci1 PE=1 SV=2	Eci1	29	8	18	8	289	32.2	8.98
Q6NZC7	SEC23-interacting protein OS=Mus musculus GN=Sec23ip PE=1 SV=2	Sec23ip	11	11	18	10	998	110.7	5.94
Q91W50	Cold shock domain-containing protein E1 OS=Mus musculus GN=Csde1 PE=1 SV=1	Csde1	21	15	18	15	798	88.7	6.37
Q8CGK3	Lon protease homolog, mitochondrial OS=Mus musculus GN=Lonp1 PE=1 SV=2	Lonp1	14	12	18	12	949	105.8	6.57
Q6GQT9	Nodal modulator 1 OS=Mus musculus GN=Nomo1 PE=1 SV=1	Nomo1	13	13	18	13	1214	133.3	6.09
Q9CQE8	UPF0568 protein C14orf166 homolog OS=Mus musculus PE=1 SV=1	UPF0568 protein C14orf166 homolog	44	9	18	9	244	28.1	6.89
O35350	Calpain-1 catalytic subunit OS=Mus musculus GN=Capn1 PE=1 SV=1	Capn1	21	14	18	14	713	82.1	5.87
Q60675	Laminin subunit alpha-2 OS=Mus musculus GN=Lama2 PE=1 SV=2	Lama2	5	14	18	14	3118	343.6	6.09
P39053	Dynamin-1 OS=Mus musculus GN=Dnm1 PE=1 SV=2	Dnm1	11	8	18	1	867	97.7	7.74
Q91Y97	Fructose-bisphosphate aldolase B OS=Mus musculus GN=Aldob PE=1 SV=3	Aldob	31	12	18	11	364	39.5	8.27
Q61176	Arginase-1 OS=Mus musculus GN=Arg1 PE=1 SV=1	Arg1	31	7	17	7	323	34.8	7.01
P13595	Neural cell adhesion molecule 1 OS=Mus musculus GN=Ncam1 PE=1 SV=3	Ncam1	11	10	17	10	1115	119.4	4.83
Q61553	Fascin OS=Mus musculus GN=Fscn1 PE=1 SV=4	Fscn1	24	12	17	12	493	54.5	6.89
Q3URD3	Sarcolemmal membrane-associated protein OS=Mus musculus GN=Slmap PE=1 SV=2	Slmap	16	13	17	13	845	96.9	5.33
P16125	L-lactate dehydrogenase B chain OS=Mus musculus GN=Ldhb PE=1 SV=2	Ldhb	34	10	17	9	334	36.5	6.05
P97315	Cysteine and glycine-rich protein 1 OS=Mus musculus GN=Csrp1 PE=1 SV=3	Csrp1	47	9	17	9	193	20.6	8.57
O55135	Eukaryotic translation initiation factor 6 OS=Mus musculus GN=Eif6 PE=1 SV=2	Eif6	33	5	17	5	245	26.5	4.74
Q64152	Transcription factor BTF3 OS=Mus musculus GN=Btf3 PE=1 SV=3	Btf3	33	6	17	4	204	22	9.52
Q9R1T4	Septin-6 OS=Mus musculus GN=Sept6 PE=1 SV=4	Septin6	22	9	17	2	434	49.6	6.43
Q9D8B3	Charged multivesicular body protein 4b OS=Mus musculus GN=Chmp4b PE=1 SV=2	Chmp4b	37	8	17	8	224	24.9	4.82
O70435	Proteasome subunit alpha type-3 OS=Mus musculus GN=Psma3 PE=1 SV=3	Psma3	27	9	17	9	255	28.4	5.44
Q9WV80	Sorting nexin-1 OS=Mus musculus GN=Snx1 PE=1 SV=1	Snx1	26	12	17	10	522	58.9	5.22
Q99KN9	Clathrin interactor 1 OS=Mus musculus GN=Clint1 PE=1 SV=2	Clint1	22	12	17	12	631	68.5	6.25
Q6ZWV7	60S ribosomal protein L35 OS=Mus musculus GN=Rpl35 PE=1 SV=1	Rpl35	25	3	17	3	123	14.5	11.05
Q99KP6	Pre-mRNA-processing factor 19 OS=Mus musculus GN=Prpf19 PE=1 SV=1	Prpf19	16	6	17	6	504	55.2	6.61
O08539	Myc box-dependent-interacting protein 1 OS=Mus musculus GN=Bin1 PE=1 SV=1	Bin1	23	11	17	10	588	64.4	5.03
Q8BK67	Protein RCC2 OS=Mus musculus GN=Rcc2 PE=1 SV=1	Rcc2	23	11	17	11	520	55.9	8.72
Q8K183	Pyridoxal kinase OS=Mus musculus GN=Pdxk PE=1 SV=1	Pdxk	27	7	17	7	312	35	6.29
P43406	Integrin alpha-V OS=Mus musculus GN=Itgav PE=1 SV=2	Itgav	16	12	17	12	1044	115.3	5.63
Q6P9Q6	FK506-binding protein 15 OS=Mus musculus GN=Fkbp15 PE=1 SV=2	Fkbp15	11	12	17	12	1216	132.9	5.07
Q9Z0E6	Guanylate-binding protein 1 OS=Mus musculus GN=Gbp2 PE=1 SV=1	Gbp2	21	10	17	10	589	66.7	5.71
P10639	Thioredoxin OS=Mus musculus GN=Txn PE=1 SV=3	Txn	51	7	17	7	105	11.7	4.92
Q9WTM5	RuvB-like 2 OS=Mus musculus GN=Ruvbl2 PE=1 SV=3	Ruvbl2	31	11	17	11	463	51.1	5.64
Q9CQD1	Ras-related protein Rab-5A OS=Mus musculus GN=Rab5a PE=1 SV=1	Rab5a	40	7	17	5	215	23.6	8.15
P60122	RuvB-like 1 OS=Mus musculus GN=Ruvbl1 PE=1 SV=1	Ruvbl1	31	10	17	10	456	50.2	6.42
Q921T2	Torsin-1A-interacting protein 1 OS=Mus musculus GN=Tor1aip1 PE=1 SV=3	Tor1aip1	23	11	17	11	595	66.7	7.05
Q9D379	Epoxide hydrolase 1 OS=Mus musculus GN=Ephx1 PE=1 SV=2	Ephx1	32	14	17	14	455	52.5	8.35
P63005	Platelet-activating factor acetylhydrolase IB subunit alpha OS=Mus musculus GN=Pafah1b1 PE=1 SV=2	Pafah1b1	25	10	17	9	410	46.6	7.37
P62874	Guanine nucleotide-binding protein G(I)/G(S)/G(T) subunit beta-1 OS=Mus musculus GN=Gnb1 PE=1 SV=3	Gnb1	24	7	17	4	340	37.4	6
Q9Z1F9	SUMO-activating enzyme subunit 2 OS=Mus musculus GN=Uba2 PE=1 SV=1	Uba2	19	10	17	10	638	70.5	5.24
Q9D8V0	Minor histocompatibility antigen H13 OS=Mus musculus GN=Hm13 PE=1 SV=1	Hm13	17	5	17	5	378	41.7	6.04
Q62448	Eukaryotic translation initiation factor 4 gamma 2 OS=Mus musculus GN=Eif4g2 PE=1 SV=2	Eif4g2	16	12	17	12	906	102	7.14
Q9JL26	Formin-like protein 1 OS=Mus musculus GN=Fmnl1 PE=1 SV=1	Fmnl1	12	10	17	10	1094	122	5.82
O08692	Neutrophilic granule protein OS=Mus musculus GN=Ngp PE=1 SV=1	Ngp	62	10	17	10	167	19.3	5.31
Q9Z1D1	Eukaryotic translation initiation factor 3 subunit G OS=Mus musculus GN=Eif3g PE=1 SV=2	Eif3g	34	10	17	10	320	35.6	5.9
Q9QWR8	Alpha-N-acetylgalactosaminidase OS=Mus musculus GN=Naga PE=1 SV=2	Naga	18	7	17	7	415	47.2	6.44
Q9CYR6	Phosphoacetylglucosamine mutase OS=Mus musculus GN=Pgm3 PE=1 SV=1	Pgm3	23	10	17	10	542	59.4	6.2
P28656	Nucleosome assembly protein 1-like 1 OS=Mus musculus GN=Nap1l1 PE=1 SV=2	Nap1l1	18	5	17	4	391	45.3	4.46
Q9WVJ2	26S proteasome non-ATPase regulatory subunit 13 OS=Mus musculus GN=Psmd13 PE=1 SV=1	Psmd13	24	8	17	8	376	42.8	5.71
O70310	Glycylpeptide N-tetradecanoyltransferase 1 OS=Mus musculus GN=Nmt1 PE=1 SV=1	Nmt1	25	10	17	9	496	56.9	8
Q9D6J6	NADH dehydrogenase [ubiquinone] flavoprotein 2, mitochondrial OS=Mus musculus GN=Ndufv2 PE=1 SV=2	Ndufv2	31	6	17	6	248	27.3	7.4
Q61247	Alpha-2-antiplasmin OS=Mus musculus GN=Serpinf2 PE=1 SV=1	Serpinf2	20	11	17	11	491	54.9	6.3
Q922Q4	Pyrroline-5-carboxylate reductase 2 OS=Mus musculus GN=Pycr2 PE=1 SV=1	Pycr2	41	11	17	8	320	33.6	7.77
O70194	Eukaryotic translation initiation factor 3 subunit D OS=Mus musculus GN=Eif3d PE=1 SV=2	Eif3d	17	8	17	8	548	63.9	6.05
P35293	Ras-related protein Rab-18 OS=Mus musculus GN=Rab18 PE=1 SV=2	Rab18	43	7	17	7	206	23	5.36
E9Q912	Protein Rap1gds1 OS=Mus musculus GN=Rap1gds1 PE=1 SV=1	Rap1gds1	21	10	17	10	607	66	5.35
Q5SUR0	Phosphoribosylformylglycinamidine synthase OS=Mus musculus GN=Pfas PE=1 SV=1	Pfas	12	12	17	12	1337	144.5	5.67
Q8R311	cTAGE family member 5 OS=Mus musculus GN=Ctage5 PE=1 SV=1	Ctage5	17	12	17	12	779	87.7	5.11
Q6PDI5	Proteasome-associated protein ECM29 homolog OS=Mus musculus GN=Ecm29 PE=1 SV=3	Ecm29	8	13	17	13	1840	203.6	7.06
Q8VE47	Ubiquitin-like modifier-activating enzyme 5 OS=Mus musculus GN=Uba5 PE=1 SV=2	Uba5	22	7	17	7	403	44.8	4.96
P97290	Plasma protease C1 inhibitor OS=Mus musculus GN=Serping1 PE=1 SV=3	Serping1	20	8	17	8	504	55.5	6.29
Q9CX80	Cytoglobin OS=Mus musculus GN=Cygb PE=1 SV=1	Cygb	43	9	17	9	190	21.5	6.8
Q62159	Rho-related GTP-binding protein RhoC OS=Mus musculus GN=Rhoc PE=1 SV=2	Rhoc	46	8	16	2	193	22	6.58
P54116	Erythrocyte band 7 integral membrane protein OS=Mus musculus GN=Stom PE=1 SV=3	Stom	42	9	16	9	284	31.4	6.93
P54227	Stathmin OS=Mus musculus GN=Stmn1 PE=1 SV=2	Stmn1	50	7	16	7	149	17.3	5.97
Q920A5	Retinoid-inducible serine carboxypeptidase OS=Mus musculus GN=Scpep1 PE=1 SV=2	Scpep1	18	8	16	8	452	50.9	5.66
Q99P72	Reticulon-4 OS=Mus musculus GN=Rtn4 PE=1 SV=2	Rtn4	14	9	16	9	1162	126.5	4.54
P70124	Serpin B5 OS=Mus musculus GN=Serpinb5 PE=1 SV=1	Serpinb5	32	10	16	10	375	42.1	5.77
Q64378	Peptidyl-prolyl cis-trans isomerase FKBP5 OS=Mus musculus GN=Fkbp5 PE=1 SV=1	Fkbp5	16	7	16	7	456	50.9	7.8
P62774	Myotrophin OS=Mus musculus GN=Mtpn PE=1 SV=2	Mtpn	33	4	16	4	118	12.9	5.52
P62849	40S ribosomal protein S24 OS=Mus musculus GN=Rps24 PE=1 SV=1	Rps24	31	5	16	5	133	15.4	10.78
Q3U9G9	Lamin-B receptor OS=Mus musculus GN=Lbr PE=1 SV=2	Lbr	15	10	16	10	626	71.4	9.36
O08797	Protein Serpinb9 OS=Mus musculus GN=Serpinb9 PE=1 SV=1	Serpinb9	32	11	16	11	374	42.2	5.4
Q8CDN6	Thioredoxin-like protein 1 OS=Mus musculus GN=Txnl1 PE=1 SV=3	Txnl1	32	7	16	7	289	32.2	4.96
Q9ERR7	15 kDa selenoprotein OS=Mus musculus GN=Sep15 PE=1 SV=3	Sep15	31	4	16	4	162	17.8	5.35
Q62087	Serum paraoxonase/lactonase 3 OS=Mus musculus GN=Pon3 PE=1 SV=2	Pon3	27	6	16	5	354	39.3	5.74
P61759	Prefoldin subunit 3 OS=Mus musculus GN=Vbp1 PE=1 SV=2	Vbp1	59	13	16	13	196	22.4	6.28
Q61655	ATP-dependent RNA helicase DDX19A OS=Mus musculus GN=Ddx19a PE=1 SV=2	Ddx19a	28	11	16	11	478	53.9	6.67
P70195	Proteasome subunit beta type-7 OS=Mus musculus GN=Psmb7 PE=1 SV=1	Psmb7	21	5	16	5	277	29.9	7.99
Q6PDG5	SWI/SNF complex subunit SMARCC2 OS=Mus musculus GN=Smarcc2 PE=1 SV=2	Smarcc2	10	13	16	12	1213	132.5	5.59
Q9D8V7	Signal peptidase complex catalytic subunit SEC11C OS=Mus musculus GN=Sec11c PE=1 SV=3	Sec11c	30	6	16	6	192	21.6	9.23
E9Q6R7	Protein Utrn OS=Mus musculus GN=Utrn PE=1 SV=1	Utrn	6	16	16	15	3430	392.5	5.33
Q66JS6	Eukaryotic translation initiation factor 3 subunit J-B OS=Mus musculus GN=Eif3j2 PE=1 SV=1	Eif3j2	29	9	16	9	263	29.5	4.81
Q922J3	CAP-Gly domain-containing linker protein 1 OS=Mus musculus GN=Clip1 PE=1 SV=1	Clip1	10	14	16	11	1391	155.7	5.24
Q78ZA7	Nucleosome assembly protein 1-like 4 OS=Mus musculus GN=Nap1l4 PE=1 SV=1	Nap1l4	22	7	16	6	375	42.7	4.67
A2A863	Integrin beta-4 OS=Mus musculus GN=Itgb4 PE=1 SV=1	Itgb4	9	14	16	14	1818	201.5	5.88
Q8C3J5	Dedicator of cytokinesis protein 2 OS=Mus musculus GN=Dock2 PE=1 SV=3	Dock2	6	9	16	9	1828	211.6	6.99
Q921F4	Heterogeneous nuclear ribonucleoprotein L-like OS=Mus musculus GN=Hnrnpll PE=1 SV=3	Hnrnpll	14	8	16	8	591	64.1	5.85
P97742	Carnitine O-palmitoyltransferase 1, liver isoform OS=Mus musculus GN=Cpt1a PE=1 SV=4	Cpt1a	16	9	16	9	773	88.2	8.62
P46735	Unconventional myosin-Ib OS=Mus musculus GN=Myo1b PE=1 SV=3	Myo1b	13	14	16	14	1107	128.5	9.26
Q8C7X2	ER membrane protein complex subunit 1 OS=Mus musculus GN=Emc1 PE=1 SV=1	Emc1	14	12	16	12	997	111.5	7.43
Q91V61	Sideroflexin-3 OS=Mus musculus GN=Sfxn3 PE=1 SV=1	Sfxn3	47	10	16	8	321	35.4	9.51
P52825	Carnitine O-palmitoyltransferase 2, mitochondrial OS=Mus musculus GN=Cpt2 PE=1 SV=2	Cpt2	22	12	16	12	658	73.9	8.37
A2AIX1	Protein Sec16a OS=Mus musculus GN=Sec16a PE=1 SV=1	Sec16a	9	16	16	16	2377	256.3	5.87
Q8BK64	Activator of 90 kDa heat shock protein ATPase homolog 1 OS=Mus musculus GN=Ahsa1 PE=1 SV=2	Ahsa1	33	9	16	9	338	38.1	5.53
Q9Z1W8	Potassium-transporting ATPase alpha chain 2 OS=Mus musculus GN=Atp12a PE=1 SV=3	Atp12a	6	6	16	1	1035	114.7	6.33
Q8K354	Carbonyl reductase [NADPH] 3 OS=Mus musculus GN=Cbr3 PE=1 SV=1	Cbr3	53	12	16	11	277	30.9	6.57
O88544	COP9 signalosome complex subunit 4 OS=Mus musculus GN=Cops4 PE=1 SV=1	Cops4	36	12	16	12	406	46.3	5.83
Q11011	Puromycin-sensitive aminopeptidase OS=Mus musculus GN=Npepps PE=1 SV=2	Npepps	16	13	16	13	920	103.3	5.9
Q8JZN5	Acyl-CoA dehydrogenase family member 9, mitochondrial OS=Mus musculus GN=Acad9 PE=1 SV=2	Acad9	19	12	16	12	625	68.7	7.46
Q8VCN5	Cystathionine gamma-lyase OS=Mus musculus GN=Cth PE=1 SV=1	Cth	30	10	16	10	398	43.5	7.65
P27046	Alpha-mannosidase 2 OS=Mus musculus GN=Man2a1 PE=1 SV=2	Man2a1	10	10	16	10	1150	131.5	8.03
Q6ZQ58	La-related protein 1 OS=Mus musculus GN=Larp1 PE=1 SV=3	Larp1	13	13	16	13	1072	121.1	8.79
O08808	Protein diaphanous homolog 1 OS=Mus musculus GN=Diaph1 PE=1 SV=1	Diaph1	10	11	16	11	1255	139.3	5.57
P61458	Pterin-4-alpha-carbinolamine dehydratase OS=Mus musculus GN=Pcbd1 PE=1 SV=2	Pcbd1	52	6	16	5	104	12	6.8
Q8K0C9	GDP-mannose 4,6 dehydratase OS=Mus musculus GN=Gmds PE=1 SV=1	Gmds	37	11	16	11	372	42	7.03
O08756	3-hydroxyacyl-CoA dehydrogenase type-2 OS=Mus musculus GN=Hsd17b10 PE=1 SV=4	Hsd17b10	33	7	16	7	261	27.4	8.41
A3KMP2	Tetratricopeptide repeat protein 38 OS=Mus musculus GN=Ttc38 PE=1 SV=2	Ttc38	29	11	16	11	465	52.2	6.3
Q8BWY3	Eukaryotic peptide chain release factor subunit 1 OS=Mus musculus GN=Etf1 PE=1 SV=4	Etf1	30	11	16	11	437	49	5.71
Q8R317	Ubiquilin-1 OS=Mus musculus GN=Ubqln1 PE=1 SV=1	Ubqln1	12	4	16	3	582	61.9	4.94
P70296	Phosphatidylethanolamine-binding protein 1 OS=Mus musculus GN=Pebp1 PE=1 SV=3	Pebp1	57	6	16	6	187	20.8	5.4
Q7TMY8	E3 ubiquitin-protein ligase HUWE1 OS=Mus musculus GN=Huwe1 PE=1 SV=5	Huwe1	3	11	16	11	4377	482.3	5.22
Q6IFX2	Keratin, type I cytoskeletal 42 OS=Mus musculus GN=Krt42 PE=1 SV=1	Krt42	13	8	16	2	452	50.1	5.16
O55026	Ectonucleoside triphosphate diphosphohydrolase 2 OS=Mus musculus GN=Entpd2 PE=1 SV=2	Entpd2	17	7	16	7	495	54.3	8.37
Q3TTY5	Keratin, type II cytoskeletal 2 epidermal OS=Mus musculus GN=Krt2 PE=1 SV=1	Krt2	7	6	16	3	707	70.9	8.06
O70370	Cathepsin S OS=Mus musculus GN=Ctss PE=1 SV=2	Ctss	17	5	15	5	340	38.4	6.96
Q3UHX2	28 kDa heat- and acid-stable phosphoprotein OS=Mus musculus GN=Pdap1 PE=1 SV=1	Pdap1	39	7	15	7	181	20.6	7.39
P45591	Cofilin-2 OS=Mus musculus GN=Cfl2 PE=1 SV=1	Cfl2	38	7	15	5	166	18.7	7.88
Q7TNV0	Protein DEK OS=Mus musculus GN=Dek PE=1 SV=1	Dek	21	8	15	8	380	43.1	6.86
P14069	Protein S100-A6 OS=Mus musculus GN=S100a6 PE=1 SV=3	S100a6	34	4	15	4	89	10	5.48
O08583	THO complex subunit 4 OS=Mus musculus GN=Alyref PE=1 SV=3	Alyref	35	5	15	5	255	26.9	11.15
P45377	Aldose reductase-related protein 2 OS=Mus musculus GN=Akr1b8 PE=1 SV=2	Akr1b8	32	9	15	2	316	36.1	6.37
P28352	DNA-(apurinic or apyrimidinic site) lyase OS=Mus musculus GN=Apex1 PE=1 SV=2	Apex1	30	7	15	7	317	35.5	7.91
Q8C2Q3	RNA-binding protein 14 OS=Mus musculus GN=Rbm14 PE=1 SV=1	Rbm14	18	10	15	10	669	69.4	9.67
Q9Z0P5	Twinfilin-2 OS=Mus musculus GN=Twf2 PE=1 SV=1	Twf2	31	9	15	8	349	39.4	6.8
Q6PHN9	Ras-related protein Rab-35 OS=Mus musculus GN=Rab35 PE=1 SV=1	Rab35	32	7	15	5	201	23	8.29
Q6IRU5	Clathrin light chain B OS=Mus musculus GN=Cltb PE=1 SV=1	Cltb	31	9	15	9	229	25.2	4.63
Q6WVG3	BTB/POZ domain-containing protein KCTD12 OS=Mus musculus GN=Kctd12 PE=1 SV=1	Kctd12	36	7	15	7	327	35.9	5.81
P70441	Na(+)/H(+) exchange regulatory cofactor NHE-RF1 OS=Mus musculus GN=Slc9a3r1 PE=1 SV=3	Slc9a3r1	39	10	15	10	355	38.6	5.9
P57716	Nicastrin OS=Mus musculus GN=Ncstn PE=1 SV=3	Ncstn	7	5	15	5	708	78.4	6.09
Q8R0X7	Sphingosine-1-phosphate lyase 1 OS=Mus musculus GN=Sgpl1 PE=1 SV=1	Sgpl1	20	11	15	11	568	63.6	9.1
Q7TNC4	Putative RNA-binding protein Luc7-like 2 OS=Mus musculus GN=Luc7l2 PE=1 SV=1	Luc7l2	15	6	15	3	392	46.6	10.1
P32020	Non-specific lipid-transfer protein OS=Mus musculus GN=Scp2 PE=1 SV=3	Scp2	16	8	15	8	547	59.1	7.44
Q3UTJ2	Sorbin and SH3 domain-containing protein 2 OS=Mus musculus GN=Sorbs2 PE=1 SV=2	Sorbs2	12	12	15	12	1180	132.3	8.53
P35550	rRNA 2'-O-methyltransferase fibrillarin OS=Mus musculus GN=Fbl PE=1 SV=2	Fbl	29	8	15	8	327	34.3	10.24
P61021	Ras-related protein Rab-5B OS=Mus musculus GN=Rab5b PE=1 SV=1	Rab5b	40	7	15	5	215	23.7	8.13
P55772	Ectonucleoside triphosphate diphosphohydrolase 1 OS=Mus musculus GN=Entpd1 PE=1 SV=1	Entpd1	14	7	15	7	510	57.2	5.86
Q62419	Endophilin-A2 OS=Mus musculus GN=Sh3gl1 PE=1 SV=1	Sh3gl1	29	9	15	9	368	41.5	5.72
O55023	Inositol monophosphatase 1 OS=Mus musculus GN=Impa1 PE=1 SV=1	Impa1	28	9	15	9	277	30.4	5.19
Q9CYA0	Cysteine-rich with EGF-like domain protein 2 OS=Mus musculus GN=Creld2 PE=1 SV=1	Creld2	30	9	15	9	350	38.2	4.58
Q9DC16	Endoplasmic reticulum-Golgi intermediate compartment protein 1 OS=Mus musculus GN=Ergic1 PE=1 SV=1	Ergic1	28	8	15	8	290	32.5	7.06
Q9Z1A1	Protein Tfg OS=Mus musculus GN=Tfg PE=1 SV=1	Tfg	29	9	15	9	397	43	5.1
Q91YR9	Prostaglandin reductase 1 OS=Mus musculus GN=Ptgr1 PE=1 SV=2	Ptgr1	29	8	15	8	329	35.5	7.96
Q9CPQ8	ATP synthase subunit g, mitochondrial OS=Mus musculus GN=Atp5l PE=1 SV=1	Atp5l	40	3	15	3	103	11.4	9.74
Q91V04	Translocating chain-associated membrane protein 1 OS=Mus musculus GN=Tram1 PE=1 SV=3	Tram1	11	3	15	3	374	43	9.69
Q9JMH9	Unconventional myosin-XVIIIa OS=Mus musculus GN=Myo18a PE=1 SV=2	Myo18a	8	13	15	13	2050	232.6	6.28
Q99JB2	Stomatin-like protein 2, mitochondrial OS=Mus musculus GN=Stoml2 PE=1 SV=1	Stoml2	32	7	15	7	353	38.4	8.87
P63323	40S ribosomal protein S12 OS=Mus musculus GN=Rps12 PE=1 SV=2	Rps12	42	6	15	6	132	14.5	7.24
Q9ESX5	H/ACA ribonucleoprotein complex subunit 4 OS=Mus musculus GN=Dkc1 PE=1 SV=4	Dkc1	20	8	15	8	509	57.4	9.28
P01867	Ig gamma-2B chain C region OS=Mus musculus GN=Igh-3 PE=1 SV=3	Igh-3	22	7	15	7	404	44.2	6.52
Q91VA7	Isocitrate dehydrogenase [NAD] subunit, mitochondrial OS=Mus musculus GN=Idh3b PE=1 SV=1	Idh3b	28	8	15	8	384	42.2	8.6
Q99LM2	CDK5 regulatory subunit-associated protein 3 OS=Mus musculus GN=Cdk5rap3 PE=1 SV=1	Cdk5rap3	18	9	15	9	503	57	4.83
P58871	182 kDa tankyrase-1-binding protein OS=Mus musculus GN=Tnks1bp1 PE=1 SV=2	Tnks1bp1	12	14	15	14	1720	181.7	4.88
Q99K41	EMILIN-1 OS=Mus musculus GN=Emilin1 PE=1 SV=1	Emilin1	15	13	15	13	1017	107.5	5.3
P62835	Ras-related protein Rap-1A OS=Mus musculus GN=Rap1a PE=1 SV=1	Rap1a	34	6	15	2	184	21	6.67
Q6ZQM8	UDP-glucuronosyltransferase 1-7C OS=Mus musculus GN=Ugt1a7c PE=1 SV=1	Ugt1a7c	21	8	15	4	531	59.7	8.35
O70423	Membrane primary amine oxidase OS=Mus musculus GN=Aoc3 PE=1 SV=3	Aoc3	15	8	15	8	765	84.5	6.42
Q8K411	Presequence protease, mitochondrial OS=Mus musculus GN=Pitrm1 PE=1 SV=1	Pitrm1	15	13	15	13	1036	117.3	7.2
P46664	Adenylosuccinate synthetase isozyme 2 OS=Mus musculus GN=Adss PE=1 SV=2	Adss	22	9	15	9	456	50	6.38
P38060	Hydroxymethylglutaryl-CoA lyase, mitochondrial OS=Mus musculus GN=Hmgcl PE=1 SV=2	Hmgcl	32	9	15	9	325	34.2	8.41
P36536	GTP-binding protein SAR1a OS=Mus musculus GN=Sar1a PE=1 SV=1	Sar1a	27	5	15	3	198	22.4	6.93
Q8K419	Galectin-4 OS=Mus musculus GN=Lgals4 PE=1 SV=2	Lgals4	28	7	15	7	326	36.3	9.1
D4AFX7	Protein Dnajc13 OS=Mus musculus GN=Dnajc13 PE=1 SV=1	Dnajc13	5	10	15	10	2248	254.9	6.77
Q9JMH6	Thioredoxin reductase 1, cytoplasmic OS=Mus musculus GN=Txnrd1 PE=1 SV=3	Txnrd1	15	8	15	8	613	67	7.44
P24547	Inosine-5'-monophosphate dehydrogenase 2 OS=Mus musculus GN=Impdh2 PE=1 SV=2	Impdh2	21	11	15	9	514	55.8	7.28
P06684	Complement C5 OS=Mus musculus GN=C5 PE=1 SV=2	C5	8	12	15	12	1680	188.8	6.81
Q9QXX4	Calcium-binding mitochondrial carrier protein Aralar2 OS=Mus musculus GN=Slc25a13 PE=1 SV=1	Slc25a13	18	8	15	4	676	74.4	8.6
Q99JX3	Golgi reassembly-stacking protein 2 OS=Mus musculus GN=Gorasp2 PE=1 SV=3	Gorasp2	25	8	15	8	451	47	4.79
Q8VD00	Transmembrane protein 97 OS=Mus musculus GN=Tmem97 PE=1 SV=1	Tmem97	9	2	15	2	176	20.8	9.28
Q64514	Tripeptidyl-peptidase 2 OS=Mus musculus GN=Tpp2 PE=1 SV=3	Tpp2	11	13	15	13	1262	139.8	6.58
Q6Q899	Probable ATP-dependent RNA helicase DDX58 OS=Mus musculus GN=Ddx58 PE=1 SV=2	Ddx58	12	9	15	9	926	105.9	6.65
Q3V0K9	Plastin-1 OS=Mus musculus GN=Pls1 PE=1 SV=1	Pls1	20	10	15	6	630	70.4	5.38
E9PYL9	Protein Gm10036 OS=Mus musculus GN=Gm10036 PE=3 SV=1	Gm10036	25	5	15	5	178	20.3	9.51
Q9QZ10	Annexin A10 OS=Mus musculus GN=Anxa10 PE=2 SV=2	Anxa10	35	9	15	9	324	37.3	5.4
Q99LD8	N(G),N(G)-dimethylarginine dimethylaminohydrolase 2 OS=Mus musculus GN=Ddah2 PE=1 SV=1	Ddah2	41	9	15	8	285	29.6	6.01
Q920E5	Farnesyl pyrophosphate synthase OS=Mus musculus GN=Fdps PE=1 SV=1	Fdps	23	6	15	6	353	40.6	5.66
Q9Z0S1	3'(2'),5'-bisphosphate nucleotidase 1 OS=Mus musculus GN=Bpnt1 PE=1 SV=2	Bpnt1	43	10	15	10	308	33.2	5.82
P41216	Long-chain-fatty-acid--CoA ligase 1 OS=Mus musculus GN=Acsl1 PE=1 SV=2	Acsl1	18	11	15	10	699	77.9	7.15
B2RSH2	Guanine nucleotide-binding protein G(i) subunit alpha-1 OS=Mus musculus GN=Gnai1 PE=1 SV=1	Gnai1	20	7	15	1	354	40.3	5.97
Q8QZR5	Alanine aminotransferase 1 OS=Mus musculus GN=Gpt PE=1 SV=3	Gpt	23	9	15	9	496	55.1	6.64
P20065	Thymosin beta-4 OS=Mus musculus GN=Tmsb4x PE=1 SV=1	Tmsb4x	40	6	14	6	50	5.7	5.06
Q9EP71	Ankycorbin OS=Mus musculus GN=Rai14 PE=1 SV=1	Rai14	11	9	14	9	979	108.8	6.27
Q9ESY9	Gamma-interferon-inducible lysosomal thiol reductase OS=Mus musculus GN=Ifi30 PE=1 SV=3	Ifi30	15	3	14	3	248	27.8	5.01
D3Z6Q9	Bridging integrator 2 OS=Mus musculus GN=Bin2 PE=1 SV=1	Bin2	21	9	14	8	489	52.5	5.34
Q91VW3	SH3 domain-binding glutamic acid-rich-like protein 3 OS=Mus musculus GN=Sh3bgrl3 PE=1 SV=1	Sh3bgrl3	83	6	14	6	93	10.5	5.14
Q9Z130	Heterogeneous nuclear ribonucleoprotein D-like OS=Mus musculus GN=Hnrnpdl PE=1 SV=1	Hnrnpdl	21	7	14	5	301	33.5	7.31
O35640	Annexin A8 OS=Mus musculus GN=Anxa8 PE=1 SV=2	Anxa8	30	7	14	7	327	36.7	5.94
D3Z5G7	Carboxylic ester hydrolase OS=Mus musculus GN=Ces1b PE=1 SV=1	Ces1b	11	6	14	1	567	62.2	5.22
Q9D2R4	Transmembrane emp24 domain-containing protein 11 OS=Mus musculus GN=Tmed11 PE=1 SV=1	Tmed11	22	4	14	4	215	24.8	5.57
P50518	V-type proton ATPase subunit E 1 OS=Mus musculus GN=Atp6v1e1 PE=1 SV=2	Atp6v1e1	36	10	14	10	226	26.1	8.43
Q8BYK6	YTH domain-containing family protein 3 OS=Mus musculus GN=Ythdf3 PE=1 SV=2	Ythdf3	15	8	14	4	585	63.9	9.04
Q9Z0R4	Intersectin-1 OS=Mus musculus GN=Itsn1 PE=1 SV=2	Itsn1	7	12	14	11	1714	194.2	7.91
Q9D1J3	SAP domain-containing ribonucleoprotein OS=Mus musculus GN=Sarnp PE=1 SV=3	Sarnp	41	8	14	8	210	23.5	6.65
P61089	Ubiquitin-conjugating enzyme E2 N OS=Mus musculus GN=Ube2n PE=1 SV=1	Ube2n	28	4	14	4	152	17.1	6.57
Q9R0Y5	Adenylate kinase isoenzyme 1 OS=Mus musculus GN=Ak1 PE=1 SV=1	Ak1	34	6	14	6	194	21.5	5.81
Q6A068	Cell division cycle 5-like protein OS=Mus musculus GN=Cdc5l PE=1 SV=2	Cdc5l	15	10	14	10	802	92.1	8.02
Q6A028	Switch-associated protein 70 OS=Mus musculus GN=Swap70 PE=1 SV=2	Swap70	15	9	14	9	585	69	6.05
Q04750	DNA topoisomerase 1 OS=Mus musculus GN=Top1 PE=1 SV=2	Top1	16	11	14	11	767	90.8	9.33
P28867	Protein kinase C delta type OS=Mus musculus GN=Prkcd PE=1 SV=3	Prkcd	16	10	14	9	674	77.5	7.39
P62869	Transcription elongation factor B polypeptide 2 OS=Mus musculus GN=Tceb2 PE=1 SV=1	Tceb2	45	4	14	4	118	13.2	5.01
P62827	GTP-binding nuclear protein Ran OS=Mus musculus GN=Ran PE=1 SV=3	Ran	30	8	14	8	216	24.4	7.49
A2ASQ1	Agrin OS=Mus musculus GN=Agrn PE=1 SV=1	Agrn	9	13	14	13	1950	207.4	6.32
Q9Z0P4	Paralemmin-1 OS=Mus musculus GN=Palm PE=1 SV=1	Palm	33	12	14	12	383	41.6	4.84
P61082	NEDD8-conjugating enzyme Ubc12 OS=Mus musculus GN=Ube2m PE=1 SV=1	Ube2m	47	8	14	8	183	20.9	7.69
P28660	Nck-associated protein 1 OS=Mus musculus GN=Nckap1 PE=1 SV=2	Nckap1	9	11	14	10	1128	128.7	6.62
Q80YR5	Scaffold attachment factor B2 OS=Mus musculus GN=Safb2 PE=1 SV=2	Safb2	12	8	14	3	991	111.8	6.38
Q3TWW8	Serine/arginine-rich splicing factor 6 OS=Mus musculus GN=Srsf6 PE=1 SV=1	Srsf6	20	7	14	4	339	39	11.46
P84096	Rho-related GTP-binding protein RhoG OS=Mus musculus GN=Rhog PE=1 SV=1	Rhog	51	9	14	8	191	21.3	8.12
Q9DBC7	cAMP-dependent protein kinase type I-alpha regulatory subunit OS=Mus musculus GN=Prkar1a PE=1 SV=3	Prkar1a	25	9	14	9	381	43.2	5.35
Q9D967	Magnesium-dependent phosphatase 1 OS=Mus musculus GN=Mdp1 PE=1 SV=1	Mdp1	34	4	14	4	164	18.6	6.8
Q61166	Microtubule-associated protein RP/EB family member 1 OS=Mus musculus GN=Mapre1 PE=1 SV=3	Mapre1	38	9	14	8	268	30	5.22
E9PY39	Protein Gm20431 OS=Mus musculus GN=Gm20431 PE=4 SV=1	Gm20431	17	6	14	3	371	42.1	6.76
Q8VH51	RNA-binding protein 39 OS=Mus musculus GN=Rbm39 PE=1 SV=2	Rbm39	17	8	14	8	530	59.4	10.1
O35857	Mitochondrial import inner membrane translocase subunit TIM44 OS=Mus musculus GN=Timm44 PE=1 SV=2	Timm44	19	9	14	9	452	51.1	8.13
Q9CQ62	2,4-dienoyl-CoA reductase, mitochondrial OS=Mus musculus GN=Decr1 PE=1 SV=1	Decr1	30	8	14	8	335	36.2	8.95
Q9CZW5	Mitochondrial import receptor subunit TOM70 OS=Mus musculus GN=Tomm70a PE=1 SV=2	Tomm70a	16	12	14	12	611	67.5	7.53
Q9CQM9	Glutaredoxin-3 OS=Mus musculus GN=Glrx3 PE=1 SV=1	Glrx3	17	6	14	6	337	37.8	5.59
O35744	Chitinase-like protein 3 OS=Mus musculus GN=Chil3 PE=1 SV=2	Chil3	35	12	14	7	398	44.4	5.69
O09159	Lysosomal alpha-mannosidase OS=Mus musculus GN=Man2b1 PE=1 SV=4	Man2b1	10	8	14	8	1013	114.6	8.13
Q8BJ71	Nuclear pore complex protein Nup93 OS=Mus musculus GN=Nup93 PE=1 SV=1	Nup93	12	11	14	11	819	93.2	5.72
Q9QYR9	Acyl-coenzyme A thioesterase 2, mitochondrial OS=Mus musculus GN=Acot2 PE=1 SV=2	Acot2	15	7	14	3	453	49.6	7.36
Q9QX47	Protein SON OS=Mus musculus GN=Son PE=1 SV=2	Son	5	10	14	10	2444	265.5	5.6
Q9CY64	Biliverdin reductase A OS=Mus musculus GN=Blvra PE=1 SV=1	Blvra	31	9	14	9	295	33.5	7.02
P01901	H-2 class I histocompatibility antigen, K-B alpha chain OS=Mus musculus GN=H2-K1 PE=1 SV=1	H2-K1	22	7	14	5	369	41.3	6.39
Q3ULD5	Methylcrotonoyl-CoA carboxylase beta chain, mitochondrial OS=Mus musculus GN=Mccc2 PE=1 SV=1	Mccc2	21	9	14	9	563	61.3	8
Q925I1	ATPase family AAA domain-containing protein 3 OS=Mus musculus GN=Atad3 PE=1 SV=1	Atad3	17	8	14	8	591	66.7	9.29
Q6PHZ2	Calcium/calmodulin-dependent protein kinase type II subunit delta OS=Mus musculus GN=Camk2d PE=1 SV=1	Camk2d	22	9	14	7	499	56.3	7.25
P70227	Inositol 1,4,5-trisphosphate receptor type 3 OS=Mus musculus GN=Itpr3 PE=1 SV=3	Itpr3	4	10	14	10	2670	304.1	6.54
Q9DCS3	Trans-2-enoyl-CoA reductase, mitochondrial OS=Mus musculus GN=Mecr PE=1 SV=2	Mecr	29	6	14	6	373	40.3	9.07
Q8K0C5	Zymogen granule membrane protein 16 OS=Mus musculus GN=Zg16 PE=1 SV=1	Zg16	32	4	14	4	167	18.2	9.23
Q9DBH5	Vesicular integral-membrane protein VIP36 OS=Mus musculus GN=Lman2 PE=1 SV=2	Lman2	20	7	14	7	358	40.4	6.95
D3YX79	Proteasome subunit alpha type OS=Mus musculus GN=Gm8394 PE=3 SV=1	Gm8394	29	6	14	6	241	26.4	4.89
Q60953	Protein PML OS=Mus musculus GN=Pml PE=1 SV=3	Pml	16	12	14	12	885	98.2	5.63
Q9Z1N5	Spliceosome RNA helicase Ddx39b OS=Mus musculus GN=Ddx39b PE=1 SV=1	Ddx39b	22	9	14	9	428	49	5.67
Q11136	Xaa-Pro dipeptidase OS=Mus musculus GN=Pepd PE=1 SV=3	Pepd	19	9	14	9	493	55	5.78
E9Q512	Protein Trip11 OS=Mus musculus GN=Trip11 PE=1 SV=1	Trip11	6	13	14	13	1976	226.3	5.26
Q99LD4	COP9 signalosome complex subunit 1 OS=Mus musculus GN=Gps1 PE=1 SV=1	Gps1	21	8	14	8	471	53.4	6.84
Q9QZZ6	Dermatopontin OS=Mus musculus GN=Dpt PE=1 SV=1	Dpt	25	5	14	5	201	24	4.83
Q9DB29	Isoamyl acetate-hydrolyzing esterase 1 homolog OS=Mus musculus GN=Iah1 PE=1 SV=1	Iah1	32	6	14	6	249	28	5.52
Q8CHT0	Delta-1-pyrroline-5-carboxylate dehydrogenase, mitochondrial OS=Mus musculus GN=Aldh4a1 PE=1 SV=3	Aldh4a1	18	9	14	9	562	61.8	8.24
O88312	Anterior gradient protein 2 homolog OS=Mus musculus GN=Agr2 PE=1 SV=1	Agr2	39	6	14	6	175	19.9	9.01
Q91WT9	Cystathionine beta-synthase OS=Mus musculus GN=Cbs PE=1 SV=3	Cbs	28	10	14	10	561	61.5	6.48
Q9D8W5	26S proteasome non-ATPase regulatory subunit 12 OS=Mus musculus GN=Psmd12 PE=1 SV=4	Psmd12	27	9	14	9	456	52.9	7.06
Q8BJ64	Choline dehydrogenase, mitochondrial OS=Mus musculus GN=Chdh PE=1 SV=1	Chdh	22	9	14	9	596	66.4	8.51
P63028	Translationally-controlled tumor protein OS=Mus musculus GN=Tpt1 PE=1 SV=1	Tpt1	26	5	14	5	172	19.5	4.86
Q9D8S3	ADP-ribosylation factor GTPase-activating protein 3 OS=Mus musculus GN=Arfgap3 PE=1 SV=2	Arfgap3	25	13	14	13	523	57.4	8.47
P22892	AP-1 complex subunit gamma-1 OS=Mus musculus GN=Ap1g1 PE=1 SV=3	Ap1g1	16	11	14	10	822	91.3	6.8
Q8R050	Eukaryotic peptide chain release factor GTP-binding subunit ERF3A OS=Mus musculus GN=Gspt1 PE=1 SV=2	Gspt1	12	9	14	9	636	68.6	5.21
Q8C6K9	Collagen alpha-6(VI) chain OS=Mus musculus GN=Col6a6 PE=1 SV=2	Col6a6	6	11	14	9	2265	246.2	6.83
Q80UM7	Mannosyl-oligosaccharide glucosidase OS=Mus musculus GN=Mogs PE=1 SV=1	Mogs	14	9	14	9	834	91.8	9
Q5SWT3	Solute carrier family 25 member 35 OS=Mus musculus GN=Slc25a35 PE=1 SV=2	Slc25a35	28	8	14	8	300	32.6	9.52
Q9D733	Pancreatic secretory granule membrane major glycoprotein GP2 OS=Mus musculus GN=Gp2 PE=1 SV=3	Gp2	20	9	14	9	531	59.1	5.19
P57016	Ladinin-1 OS=Mus musculus GN=Lad1 PE=1 SV=1	Lad1	14	8	13	8	528	58.8	9.73
Q61581	Insulin-like growth factor-binding protein 7 OS=Mus musculus GN=Igfbp7 PE=1 SV=3	Igfbp7	40	8	13	8	281	29	8.31
P31786	Acyl-CoA-binding protein OS=Mus musculus GN=Dbi PE=1 SV=2	Dbi	60	4	13	4	87	10	8.82
Q05816	Fatty acid-binding protein, epidermal OS=Mus musculus GN=Fabp5 PE=1 SV=3	Fabp5	73	7	13	7	135	15.1	6.54
P26350	Prothymosin alpha OS=Mus musculus GN=Ptma PE=1 SV=2	Ptma	23	5	13	5	111	12.2	3.79
Q8VCW8	Acyl-CoA synthetase family member 2, mitochondrial OS=Mus musculus GN=Acsf2 PE=1 SV=1	Acsf2	18	9	13	9	615	67.9	8.18
Q62426	Cystatin-B OS=Mus musculus GN=Cstb PE=1 SV=1	Cstb	49	4	13	4	98	11	7.39
Q64010	Adapter molecule crk OS=Mus musculus GN=Crk PE=1 SV=1	Crk	37	9	13	9	304	33.8	5.55
P49722	Proteasome subunit alpha type-2 OS=Mus musculus GN=Psma2 PE=1 SV=3	Psma2	35	6	13	6	234	25.9	7.43
Q60749	KH domain-containing, RNA-binding, signal transduction-associated protein 1 OS=Mus musculus GN=Khdrbs1 PE=1 SV=2	Khdrbs1	28	10	13	10	443	48.3	8.72
P48025	Tyrosine-protein kinase SYK OS=Mus musculus GN=Syk PE=1 SV=2	Syk	13	7	13	7	629	71.3	7.88
O35601	FYN-binding protein OS=Mus musculus GN=Fyb PE=1 SV=2	Fyb	15	11	13	11	819	90	6.98
G5E895	MCG142264, isoform CRA_b OS=Mus musculus GN=Akr1b10 PE=1 SV=1	Akr1b10	20	7	13	1	316	35.8	7.28
Q9CQ65	S-methyl-5'-thioadenosine phosphorylase OS=Mus musculus GN=Mtap PE=1 SV=1	Mtap	40	9	13	9	283	31	7.14
Q9QZM0	Ubiquilin-2 OS=Mus musculus GN=Ubqln2 PE=1 SV=2	Ubqln2	11	4	13	3	638	67.3	5.22
O70503	Very-long-chain 3-oxoacyl-CoA reductase OS=Mus musculus GN=Hsd17b12 PE=1 SV=1	Hsd17b12	23	7	13	7	312	34.7	9.52
P62322	U6 snRNA-associated Sm-like protein LSm5 OS=Mus musculus GN=Lsm5 PE=3 SV=2	Lsm5	25	1	13	1	91	9.9	4.54
Q62425	Cytochrome c oxidase subunit NDUFA4 OS=Mus musculus GN=Ndufa4 PE=1 SV=2	Ndufa4	56	5	13	5	82	9.3	9.52
P03987	Ig gamma-3 chain C region OS=Mus musculus PE=1 SV=2	Ig gamma-3 chain C region	23	8	13	8	398	43.9	7.14
P12787	Cytochrome c oxidase subunit 5A, mitochondrial OS=Mus musculus GN=Cox5a PE=1 SV=2	Cox5a	27	5	13	5	146	16.1	6.54
Q68FG2	Protein Sptbn2 OS=Mus musculus GN=Sptbn2 PE=1 SV=1	Sptbn2	5	11	13	3	2388	270.8	5.86
Q8CHH9	Septin-8 OS=Mus musculus GN=Sept8 PE=1 SV=4	Septin8	13	6	13	4	429	49.8	6
Q6Q477	Plasma membrane calcium-transporting ATPase 4 OS=Mus musculus GN=Atp2b4 PE=1 SV=1	Atp2b4	11	9	13	4	1205	133	6.13
P97372	Proteasome activator complex subunit 2 OS=Mus musculus GN=Psme2 PE=1 SV=4	Psme2	31	6	13	6	239	27	5.76
P49817	Caveolin-1 OS=Mus musculus GN=Cav1 PE=1 SV=1	Cav1	39	6	13	6	178	20.5	6.02
Q99JW5	Epithelial cell adhesion molecule OS=Mus musculus GN=Epcam PE=1 SV=1	Epcam	16	3	13	3	315	35	5.95
P97855	Ras GTPase-activating protein-binding protein 1 OS=Mus musculus GN=G3bp1 PE=1 SV=1	G3bp1	30	9	13	9	465	51.8	5.59
Q6P069	Sorcin OS=Mus musculus GN=Sri PE=1 SV=1	Sri	35	6	13	6	198	21.6	5.59
Q9CQQ7	ATP synthase F(0) complex subunit B1, mitochondrial OS=Mus musculus GN=Atp5f1 PE=1 SV=1	Atp5f1	16	5	13	5	256	28.9	9.06
Q9QZ88	Vacuolar protein sorting-associated protein 29 OS=Mus musculus GN=Vps29 PE=1 SV=1	Vps29	37	7	13	7	182	20.5	6.79
P99026	Proteasome subunit beta type-4 OS=Mus musculus GN=Psmb4 PE=1 SV=1	Psmb4	23	5	13	5	264	29.1	5.64
Q9CQW1	Synaptobrevin homolog YKT6 OS=Mus musculus GN=Ykt6 PE=1 SV=1	Ykt6	41	8	13	8	198	22.3	6.35
Q9R233	Tapasin OS=Mus musculus GN=Tapbp PE=1 SV=2	Tapbp	23	11	13	11	465	49.7	8.5
P70336	Rho-associated protein kinase 2 OS=Mus musculus GN=Rock2 PE=1 SV=1	Rock2	8	11	13	9	1388	160.5	5.99
P61514	60S ribosomal protein L37a OS=Mus musculus GN=Rpl37a PE=1 SV=2	Rpl37a	50	5	13	5	92	10.3	10.43
P47791	Glutathione reductase, mitochondrial OS=Mus musculus GN=Gsr PE=1 SV=3	Gsr	24	8	13	8	500	53.6	7.99
Q9CR21	Acyl carrier protein, mitochondrial OS=Mus musculus GN=Ndufab1 PE=1 SV=1	Ndufab1	10	2	13	2	156	17.4	5.21
Q8BX02	KN motif and ankyrin repeat domain-containing protein 2 OS=Mus musculus GN=Kank2 PE=1 SV=1	Kank2	17	12	13	12	843	90.2	5.55
Q60902	Epidermal growth factor receptor substrate 15-like 1 OS=Mus musculus GN=Eps15l1 PE=1 SV=3	Eps15l1	15	10	13	10	907	99.2	5.02
P70460	Vasodilator-stimulated phosphoprotein OS=Mus musculus GN=Vasp PE=1 SV=4	Vasp	33	9	13	9	375	39.6	8.53
P46412	Glutathione peroxidase 3 OS=Mus musculus GN=Gpx3 PE=1 SV=2	Gpx3	29	7	13	7	226	25.4	8.22
Q9Z1X4	Interleukin enhancer-binding factor 3 OS=Mus musculus GN=Ilf3 PE=1 SV=2	Ilf3	13	11	13	11	898	96	8.76
Q9QZD9	Eukaryotic translation initiation factor 3 subunit I OS=Mus musculus GN=Eif3i PE=1 SV=1	Eif3i	31	9	13	9	325	36.4	5.64
O88712	C-terminal-binding protein 1 OS=Mus musculus GN=Ctbp1 PE=1 SV=2	Ctbp1	14	7	13	3	441	47.7	6.77
Q8BU14	Translocation protein SEC62 OS=Mus musculus GN=Sec62 PE=1 SV=1	Sec62	16	7	13	7	398	45.6	7.31
Q52KI8	Serine/arginine repetitive matrix protein 1 OS=Mus musculus GN=Srrm1 PE=1 SV=2	Srrm1	8	6	13	6	946	106.8	11.87
P54823	Probable ATP-dependent RNA helicase DDX6 OS=Mus musculus GN=Ddx6 PE=1 SV=1	Ddx6	23	8	13	8	483	54.2	8.66
Q9DCH4	Eukaryotic translation initiation factor 3 subunit F OS=Mus musculus GN=Eif3f PE=1 SV=2	Eif3f	26	9	13	9	361	38	5.58
Q60634	Flotillin-2 OS=Mus musculus GN=Flot2 PE=1 SV=2	Flot2	23	8	13	8	428	47	5.2
Q9JIF0	Protein arginine N-methyltransferase 1 OS=Mus musculus GN=Prmt1 PE=1 SV=1	Prmt1	28	8	13	8	371	42.4	5.43
P09813	Apolipoprotein A-II OS=Mus musculus GN=Apoa2 PE=1 SV=2	Apoa2	43	4	13	4	102	11.3	7.18
P32233	Developmentally-regulated GTP-binding protein 1 OS=Mus musculus GN=Drg1 PE=1 SV=1	Drg1	29	9	13	9	367	40.5	8.9
P97927	Laminin subunit alpha-4 OS=Mus musculus GN=Lama4 PE=1 SV=2	Lama4	6	10	13	10	1816	201.7	6.21
Q99MR8	Methylcrotonoyl-CoA carboxylase subunit alpha, mitochondrial OS=Mus musculus GN=Mccc1 PE=1 SV=2	Mccc1	18	10	13	10	717	79.3	7.83
P30412	Peptidyl-prolyl cis-trans isomerase C OS=Mus musculus GN=Ppic PE=1 SV=1	Ppic	31	5	13	5	212	22.8	7.5
P46061	Ran GTPase-activating protein 1 OS=Mus musculus GN=Rangap1 PE=1 SV=2	Rangap1	22	13	13	13	589	63.5	4.68
Q6P1B1	Xaa-Pro aminopeptidase 1 OS=Mus musculus GN=Xpnpep1 PE=1 SV=1	Xpnpep1	15	8	13	8	623	69.5	5.54
Q9D172	ES1 protein homolog, mitochondrial OS=Mus musculus GN=D10Jhu81e PE=1 SV=1	D10Jhu81e	29	6	13	6	266	28.1	8.78
Q8R1F1	Niban-like protein 1 OS=Mus musculus GN=Fam129b PE=1 SV=2	Fam129b	11	8	13	8	749	84.8	5.94
Q91YT0	NADH dehydrogenase [ubiquinone] flavoprotein 1, mitochondrial OS=Mus musculus GN=Ndufv1 PE=1 SV=1	Ndufv1	18	6	13	6	464	50.8	8.21
P83882	60S ribosomal protein L36a OS=Mus musculus GN=Rpl36a PE=1 SV=2	Rpl36a	28	6	13	6	106	12.4	10.58
P62897	Cytochrome c, somatic OS=Mus musculus GN=Cycs PE=1 SV=2	Cycs	56	7	13	7	105	11.6	9.58
O35841	Apoptosis inhibitor 5 OS=Mus musculus GN=Api5 PE=1 SV=2	Api5	18	10	13	10	504	56.8	5.92
Q811D0	Disks large homolog 1 OS=Mus musculus GN=Dlg1 PE=1 SV=1	Dlg1	12	10	13	9	905	100.1	5.8
Q9Z1Z2	Serine-threonine kinase receptor-associated protein OS=Mus musculus GN=Strap PE=1 SV=2	Strap	37	10	13	10	350	38.4	5.12
Q9QXB9	Developmentally-regulated GTP-binding protein 2 OS=Mus musculus GN=Drg2 PE=1 SV=1	Drg2	17	6	13	6	364	40.7	8.88
Q8BFY9	Transportin-1 OS=Mus musculus GN=Tnpo1 PE=1 SV=2	Tnpo1	11	8	13	5	898	102.3	4.98
O88447	Kinesin light chain 1 OS=Mus musculus GN=Klc1 PE=1 SV=3	Klc1	17	9	13	6	541	61.4	5.68
Q99KR7	Peptidyl-prolyl cis-trans isomerase F, mitochondrial OS=Mus musculus GN=Ppif PE=1 SV=1	Ppif	40	7	13	5	206	21.7	9.16
Q9ESB3	Histidine-rich glycoprotein OS=Mus musculus GN=Hrg PE=1 SV=2	Hrg	23	10	13	10	525	59.1	7.66
Q922Q1	Mitochondrial amidoxime reducing component 2 OS=Mus musculus GN=Marc2 PE=1 SV=1	Marc2	21	7	13	6	338	38.2	8.68
Q3V3R1	Monofunctional C1-tetrahydrofolate synthase, mitochondrial OS=Mus musculus GN=Mthfd1l PE=1 SV=2	Mthfd1l	11	10	13	10	977	105.7	7.02
O88492	Perilipin-4 OS=Mus musculus GN=Plin4 PE=1 SV=2	Plin4	32	8	13	8	1403	139.3	8.59
E9PV38	Carboxylic ester hydrolase OS=Mus musculus GN=Ces2g PE=1 SV=1	Ces2g	16	7	13	4	560	62.7	6.04
Q9CXY6	Interleukin enhancer-binding factor 2 OS=Mus musculus GN=Ilf2 PE=1 SV=1	Ilf2	21	6	13	6	390	43	5.26
Q9Z2K1	Keratin, type I cytoskeletal 16 OS=Mus musculus GN=Krt16 PE=1 SV=3	Krt16	10	6	13	1	469	51.6	5.2
Q3B7Z2	Oxysterol-binding protein 1 OS=Mus musculus GN=Osbp PE=1 SV=3	Osbp	17	10	13	10	805	88.7	7.2
Q9JLM8	Serine/threonine-protein kinase DCLK1 OS=Mus musculus GN=Dclk1 PE=1 SV=1	Dclk1	13	9	13	9	756	84.1	8.87
Q8K2C9	Very-long-chain (3R)-3-hydroxyacyl-CoA dehydratase 3 OS=Mus musculus GN=Hacd3 PE=1 SV=2	Hacd3	14	5	13	5	362	43.1	9.13
P70398	Probable ubiquitin carboxyl-terminal hydrolase FAF-X OS=Mus musculus GN=Usp9x PE=1 SV=2	Usp9x	5	13	13	13	2559	290.5	5.87
P15331	Peripherin OS=Mus musculus GN=Prph PE=1 SV=2	Prph	12	7	13	3	475	54.2	5.52
P48774	Glutathione S-transferase Mu 5 OS=Mus musculus GN=Gstm5 PE=1 SV=1	Gstm5	25	7	13	6	224	26.6	7.21
P97447	Four and a half LIM domains protein 1 OS=Mus musculus GN=Fhl1 PE=1 SV=3	Fhl1	34	9	13	9	280	31.9	8.37
P85094	Isochorismatase domain-containing protein 2A OS=Mus musculus GN=Isoc2a PE=1 SV=1	Isoc2a	45	6	13	6	206	22.4	8.02
Q71RI9	Kynurenine--oxoglutarate transaminase 3 OS=Mus musculus GN=Ccbl2 PE=1 SV=1	Ccbl2	22	8	13	7	455	51.1	8.37
Q6P5F9	Exportin-1 OS=Mus musculus GN=Xpo1 PE=1 SV=1	Xpo1	12	10	13	10	1071	123	6.07
P35505	Fumarylacetoacetase OS=Mus musculus GN=Fah PE=1 SV=2	Fah	28	9	13	9	419	46.1	7.18
Q9R0N0	Galactokinase OS=Mus musculus GN=Galk1 PE=1 SV=2	Galk1	24	8	13	8	392	42.3	5.26
Q8VI36	Paxillin OS=Mus musculus GN=Pxn PE=1 SV=1	Pxn	26	10	13	10	591	64.4	6.02
P35230	Regenerating islet-derived protein 3-beta OS=Mus musculus GN=Reg3b PE=1 SV=1	Reg3b	13	3	13	3	175	19.5	7.58
P12710	Fatty acid-binding protein, liver OS=Mus musculus GN=Fabp1 PE=1 SV=2	Fabp1	66	7	13	7	127	14.2	8.56
P15379	CD44 antigen OS=Mus musculus GN=Cd44 PE=1 SV=3	Cd44	6	4	12	4	778	85.6	4.96
Q9CQI7	U2 small nuclear ribonucleoprotein B'' OS=Mus musculus GN=Snrpb2 PE=1 SV=1	Snrpb2	20	5	12	3	225	25.3	9.72
P16110	Galectin-3 OS=Mus musculus GN=Lgals3 PE=1 SV=3	Lgals3	25	7	12	7	264	27.5	8.38
Q6PGL7	WASH complex subunit FAM21 OS=Mus musculus GN=Fam21 PE=1 SV=1	Fam21	11	10	12	10	1334	145.2	4.77
Q6NZB0	DnaJ homolog subfamily C member 8 OS=Mus musculus GN=Dnajc8 PE=1 SV=2	Dnajc8	32	8	12	8	253	29.8	9.06
O70200	Allograft inflammatory factor 1 OS=Mus musculus GN=Aif1 PE=1 SV=1	Aif1	32	5	12	5	147	16.9	8.76
O89017	Legumain OS=Mus musculus GN=Lgmn PE=1 SV=1	Lgmn	17	6	12	6	435	49.3	6.39
O70433	Four and a half LIM domains protein 2 OS=Mus musculus GN=Fhl2 PE=1 SV=1	Fhl2	37	10	12	10	279	32.1	7.3
Q60631	Growth factor receptor-bound protein 2 OS=Mus musculus GN=Grb2 PE=1 SV=1	Grb2	39	9	12	9	217	25.2	6.32
Q9JI11	Serine/threonine-protein kinase 4 OS=Mus musculus GN=Stk4 PE=1 SV=1	Stk4	16	6	12	3	487	55.5	5.19
P83917	Chromobox protein homolog 1 OS=Mus musculus GN=Cbx1 PE=1 SV=1	Cbx1	41	5	12	4	185	21.4	4.93
Q61087	Laminin subunit beta-3 OS=Mus musculus GN=Lamb3 PE=1 SV=2	Lamb3	11	10	12	10	1168	128.8	7.47
Q8BV49	Pyrin and HIN domain-containing protein 1 OS=Mus musculus GN=Pyhin1 PE=1 SV=1	Pyhin1	28	9	12	9	420	46.9	9.45
Q8K124	Pleckstrin homology domain-containing family O member 2 OS=Mus musculus GN=Plekho2 PE=1 SV=1	Plekho2	19	7	12	7	495	53.8	5.5
P55012	Solute carrier family 12 member 2 OS=Mus musculus GN=Slc12a2 PE=1 SV=2	Slc12a2	9	10	12	10	1205	131	7.33
Q8BKG3	Inactive tyrosine-protein kinase 7 OS=Mus musculus GN=Ptk7 PE=1 SV=1	Ptk7	9	8	12	8	1062	117.5	6.84
O35226	26S proteasome non-ATPase regulatory subunit 4 OS=Mus musculus GN=Psmd4 PE=1 SV=1	Psmd4	27	7	12	7	376	40.7	4.79
Q91XA2	Golgi membrane protein 1 OS=Mus musculus GN=Golm1 PE=1 SV=2	Golm1	25	8	12	8	393	44.3	5.27
Q91XL1	Leucine-rich HEV glycoprotein OS=Mus musculus GN=Lrg1 PE=1 SV=1	Lrg1	16	4	12	4	342	37.4	6.61
O08917	Flotillin-1 OS=Mus musculus GN=Flot1 PE=1 SV=1	Flot1	28	10	12	10	428	47.5	7.15
A0A0A6YXW6	Protein Igha (Fragment) OS=Mus musculus GN=Igha PE=1 SV=1	Igha	22	6	12	6	389	42	4.94
O70252	Heme oxygenase 2 OS=Mus musculus GN=Hmox2 PE=1 SV=1	Hmox2	18	6	12	6	315	35.7	5.87
Q9JKB3	Y-box-binding protein 3 OS=Mus musculus GN=Ybx3 PE=1 SV=2	Ybx3	23	6	12	3	361	38.8	9.69
P54726	UV excision repair protein RAD23 homolog A OS=Mus musculus GN=Rad23a PE=1 SV=2	Rad23a	31	7	12	5	363	39.7	4.58
P67984	60S ribosomal protein L22 OS=Mus musculus GN=Rpl22 PE=1 SV=2	Rpl22	51	4	12	4	128	14.8	9.19
Q64449	C-type mannose receptor 2 OS=Mus musculus GN=Mrc2 PE=1 SV=3	Mrc2	6	8	12	8	1479	167	5.99
Q9QXS6	Drebrin OS=Mus musculus GN=Dbn1 PE=1 SV=4	Dbn1	16	8	12	8	706	77.2	4.49
P23506	Protein-L-isoaspartate(D-aspartate) O-methyltransferase OS=Mus musculus GN=Pcmt1 PE=1 SV=3	Pcmt1	23	4	12	4	227	24.6	7.65
Q8CCK0	Core histone macro-H2A.2 OS=Mus musculus GN=H2afy2 PE=1 SV=3	H2afy2	18	7	12	5	372	40.1	9.69
P27870	Proto-oncogene vav OS=Mus musculus GN=Vav1 PE=1 SV=1	Vav1	10	8	12	8	845	98.1	6.51
P45952	Medium-chain specific acyl-CoA dehydrogenase, mitochondrial OS=Mus musculus GN=Acadm PE=1 SV=1	Acadm	19	8	12	8	421	46.5	8.37
Q62230	Sialoadhesin OS=Mus musculus GN=Siglec1 PE=1 SV=2	Siglec1	7	10	12	10	1695	182.9	6.67
P56546	C-terminal-binding protein 2 OS=Mus musculus GN=Ctbp2 PE=1 SV=2	Ctbp2	14	7	12	3	445	48.9	6.95
Q8BW75	Amine oxidase [flavin-containing] B OS=Mus musculus GN=Maob PE=1 SV=4	Maob	18	9	12	7	520	58.5	8.29
Q61703	Inter-alpha-trypsin inhibitor heavy chain H2 OS=Mus musculus GN=Itih2 PE=1 SV=1	Itih2	10	9	12	9	946	105.9	7.27
Q9ERF3	WD repeat-containing protein 61 OS=Mus musculus GN=Wdr61 PE=1 SV=1	Wdr61	23	6	12	6	305	33.8	5.36
Q9Z2D6	Methyl-CpG-binding protein 2 OS=Mus musculus GN=Mecp2 PE=1 SV=1	Mecp2	26	8	12	8	484	52.3	9.96
O89110	Caspase-8 OS=Mus musculus GN=Casp8 PE=1 SV=1	Casp8	21	9	12	9	480	55.3	5.25
Q9D0K2	Succinyl-CoA:3-ketoacid coenzyme A transferase 1, mitochondrial OS=Mus musculus GN=Oxct1 PE=1 SV=1	Oxct1	24	9	12	9	520	56	8.53
Q5SYD0	Unconventional myosin-Id OS=Mus musculus GN=Myo1d PE=1 SV=1	Myo1d	10	10	12	10	1006	116	9.41
Q8VEH3	ADP-ribosylation factor-like protein 8A OS=Mus musculus GN=Arl8a PE=1 SV=1	Arl8a	31	6	12	3	186	21.4	7.77
Q6NSR8	Probable aminopeptidase NPEPL1 OS=Mus musculus GN=Npepl1 PE=1 SV=1	Npepl1	21	7	12	7	524	55.9	6.84
Q8R5J9	PRA1 family protein 3 OS=Mus musculus GN=Arl6ip5 PE=1 SV=2	Arl6ip5	20	4	12	4	188	21.5	9.61
Q3UPH1	Protein PRRC1 OS=Mus musculus GN=Prrc1 PE=1 SV=1	Prrc1	26	8	12	8	443	46.3	5.95
P70122	Ribosome maturation protein SBDS OS=Mus musculus GN=Sbds PE=1 SV=4	Sbds	28	8	12	8	250	28.8	8.76
P63037	DnaJ homolog subfamily A member 1 OS=Mus musculus GN=Dnaja1 PE=1 SV=1	Dnaja1	21	8	12	8	397	44.8	7.08
Q923D2	Flavin reductase (NADPH) OS=Mus musculus GN=Blvrb PE=1 SV=3	Blvrb	28	6	12	6	206	22.2	7.01
P11103	Poly [ADP-ribose] polymerase 1 OS=Mus musculus GN=Parp1 PE=1 SV=3	Parp1	12	11	12	11	1013	113	8.95
Q9CZR2	N-acetylated-alpha-linked acidic dipeptidase 2 OS=Mus musculus GN=Naalad2 PE=1 SV=2	Naalad2	15	9	12	9	740	82.7	8.37
Q99JY3	GTPase IMAP family member 4 OS=Mus musculus GN=Gimap4 PE=1 SV=1	Gimap4	31	7	12	7	219	24.5	7.02
P61164	Alpha-centractin OS=Mus musculus GN=Actr1a PE=1 SV=1	Actr1a	31	8	12	4	376	42.6	6.64
Q58A65	C-Jun-amino-terminal kinase-interacting protein 4 OS=Mus musculus GN=Spag9 PE=1 SV=2	Spag9	12	11	12	11	1321	146.1	5.15
Q99L04	Dehydrogenase/reductase SDR family member 1 OS=Mus musculus GN=Dhrs1 PE=1 SV=1	Dhrs1	38	9	12	9	313	34	8.35
E9Q555	E3 ubiquitin-protein ligase RNF213 OS=Mus musculus GN=Rnf213 PE=1 SV=2	Rnf213	2	10	12	10	5152	584.4	6.8
P18654	Ribosomal protein S6 kinase alpha-3 OS=Mus musculus GN=Rps6ka3 PE=1 SV=2	Rps6ka3	13	10	12	4	740	83.6	6.89
Q60928	Gamma-glutamyltranspeptidase 1 OS=Mus musculus GN=Ggt1 PE=1 SV=1	Ggt1	16	8	12	8	568	61.5	7.15
Q9JLV5	Cullin-3 OS=Mus musculus GN=Cul3 PE=1 SV=1	Cul3	12	9	12	8	768	88.9	8.46
Q3UJB9	Enhancer of mRNA-decapping protein 4 OS=Mus musculus GN=Edc4 PE=1 SV=2	Edc4	8	8	12	8	1406	152.4	5.78
P12382	ATP-dependent 6-phosphofructokinase, liver type OS=Mus musculus GN=Pfkl PE=1 SV=4	Pfkl	14	8	12	5	780	85.3	7.17
Q68FH4	N-acetylgalactosamine kinase OS=Mus musculus GN=Galk2 PE=1 SV=1	Galk2	18	7	12	7	458	50.5	6.9
Q921X9	Protein disulfide-isomerase A5 OS=Mus musculus GN=Pdia5 PE=1 SV=1	Pdia5	14	8	12	8	517	59.2	7.5
Q9CZN7	Serine hydroxymethyltransferase OS=Mus musculus GN=Shmt2 PE=1 SV=1	Shmt2	15	7	12	7	504	55.7	8.47
Q9EQ06	Estradiol 17-beta-dehydrogenase 11 OS=Mus musculus GN=Hsd17b11 PE=1 SV=1	Hsd17b11	27	7	12	4	298	32.9	8.66
P30275	Creatine kinase U-type, mitochondrial OS=Mus musculus GN=Ckmt1 PE=1 SV=1	Ckmt1	26	8	12	8	418	47	8.16
Q6ZQ08	CCR4-NOT transcription complex subunit 1 OS=Mus musculus GN=Cnot1 PE=1 SV=2	Cnot1	6	12	12	12	2375	266.6	7.11
P24270	Catalase OS=Mus musculus GN=Cat PE=1 SV=4	Cat	25	11	12	11	527	59.8	7.88
Q8C7R4	Ubiquitin-like modifier-activating enzyme 6 OS=Mus musculus GN=Uba6 PE=1 SV=1	Uba6	12	10	12	10	1053	117.9	6.11
Q9CR68	Cytochrome b-c1 complex subunit Rieske, mitochondrial OS=Mus musculus GN=Uqcrfs1 PE=1 SV=1	Uqcrfs1	33	6	12	6	274	29.3	8.7
Q8BH43	Wiskott-Aldrich syndrome protein family member 2 OS=Mus musculus GN=Wasf2 PE=1 SV=1	Wasf2	18	9	12	9	497	54	5.53
Q8K1X4	NCK associated protein 1 like OS=Mus musculus GN=Nckap1l PE=1 SV=1	Nckap1l	7	7	12	6	1134	128.8	6.64
P18653	Ribosomal protein S6 kinase alpha-1 OS=Mus musculus GN=Rps6ka1 PE=1 SV=1	Rps6ka1	14	9	12	3	724	81.5	8.1
A0A0J9YUD5	Protein Nup205 OS=Mus musculus GN=Nup205 PE=1 SV=1	Nup205	6	11	12	11	2061	233	6.62
Q9QXK3	Coatomer subunit gamma-2 OS=Mus musculus GN=Copg2 PE=1 SV=1	Copg2	9	7	12	4	871	97.6	5.8
Q9CPU0	Lactoylglutathione lyase OS=Mus musculus GN=Glo1 PE=1 SV=3	Glo1	35	8	12	8	184	20.8	5.47
Q8CFX1	GDH/6PGL endoplasmic bifunctional protein OS=Mus musculus GN=H6pd PE=1 SV=2	H6pd	13	9	12	9	789	88.9	6.93
P58389	Serine/threonine-protein phosphatase 2A activator OS=Mus musculus GN=Ppp2r4 PE=1 SV=1	Ppp2r4	31	7	12	7	323	36.7	6.39
P53657	Pyruvate kinase PKLR OS=Mus musculus GN=Pklr PE=1 SV=1	Pklr	20	9	12	8	574	62.3	7.09
O35969	Guanidinoacetate N-methyltransferase OS=Mus musculus GN=Gamt PE=1 SV=1	Gamt	26	4	12	4	236	26.3	5.71
P54869	Hydroxymethylglutaryl-CoA synthase, mitochondrial OS=Mus musculus GN=Hmgcs2 PE=1 SV=2	Hmgcs2	19	10	11	10	508	56.8	8.41
P34022	Ran-specific GTPase-activating protein OS=Mus musculus GN=Ranbp1 PE=1 SV=2	Ranbp1	32	7	11	7	203	23.6	5.22
P97314	Cysteine and glycine-rich protein 2 OS=Mus musculus GN=Csrp2 PE=1 SV=3	Csrp2	38	6	11	6	193	20.9	8.62
Q9D0J8	Parathymosin OS=Mus musculus GN=Ptms PE=1 SV=3	Ptms	24	4	11	4	101	11.4	4.22
Q6P8I4	PEST proteolytic signal-containing nuclear protein OS=Mus musculus GN=Pcnp PE=1 SV=1	Pcnp	40	6	11	6	178	19	7.49
P35279	Ras-related protein Rab-6A OS=Mus musculus GN=Rab6a PE=1 SV=4	Rab6a	30	6	11	5	208	23.6	5.54
Q8K3C3	Protein LZIC OS=Mus musculus GN=Lzic PE=1 SV=1	Lzic	17	2	11	2	190	21.5	4.96
P62071	Ras-related protein R-Ras2 OS=Mus musculus GN=Rras2 PE=1 SV=1	Rras2	26	5	11	3	204	23.4	6.01
Q05186	Reticulocalbin-1 OS=Mus musculus GN=Rcn1 PE=1 SV=1	Rcn1	20	8	11	8	325	38.1	4.84
Q3V3R4	Integrin alpha-1 OS=Mus musculus GN=Itga1 PE=1 SV=2	Itga1	8	9	11	9	1179	130.7	6.2
A2AJI0	MAP7 domain-containing protein 1 OS=Mus musculus GN=Map7d1 PE=1 SV=1	Map7d1	10	7	11	7	846	93.2	10.15
Q8BQ46	Protein Taf15 OS=Mus musculus GN=Taf15 PE=1 SV=1	Taf15	10	4	11	2	557	58.6	8.4
Q9ERL7	Glia maturation factor gamma OS=Mus musculus GN=Gmfg PE=1 SV=1	Gmfg	34	4	11	3	142	16.7	5.71
P62748	Hippocalcin-like protein 1 OS=Mus musculus GN=Hpcal1 PE=1 SV=2	Hpcal1	21	4	11	4	193	22.3	5.5
P08122	Collagen alpha-2(IV) chain OS=Mus musculus GN=Col4a2 PE=1 SV=4	Col4a2	4	6	11	6	1707	167.2	8.48
A2ADY9	Protein DDI1 homolog 2 OS=Mus musculus GN=Ddi2 PE=1 SV=1	Ddi2	17	5	11	5	399	44.6	5.05
P24668	Cation-dependent mannose-6-phosphate receptor OS=Mus musculus GN=M6pr PE=1 SV=1	M6pr	22	5	11	5	278	31.2	5.39
E9Q634	Unconventional myosin-Ie OS=Mus musculus GN=Myo1e PE=1 SV=1	Myo1e	9	9	11	6	1107	126.7	9.07
Q8C0E2	Vacuolar protein sorting-associated protein 26B OS=Mus musculus GN=Vps26b PE=1 SV=1	Vps26b	18	5	11	5	336	39.1	7.37
P99028	Cytochrome b-c1 complex subunit 6, mitochondrial OS=Mus musculus GN=Uqcrh PE=1 SV=2	Uqcrh	37	3	11	3	89	10.4	4.87
D3YYI8	Histone deacetylase OS=Mus musculus GN=Gm10093 PE=3 SV=1	Gm10093	17	7	11	5	482	55	5.43
Q9CR62	Mitochondrial 2-oxoglutarate/malate carrier protein OS=Mus musculus GN=Slc25a11 PE=1 SV=3	Slc25a11	28	7	11	7	314	34.1	9.94
Q99JF8	PC4 and SFRS1-interacting protein OS=Mus musculus GN=Psip1 PE=1 SV=1	Psip1	14	8	11	7	528	59.7	9.13
Q9ER00	Syntaxin-12 OS=Mus musculus GN=Stx12 PE=1 SV=1	Stx12	26	6	11	6	274	31.2	5.44
P05480	Neuronal proto-oncogene tyrosine-protein kinase Src OS=Mus musculus GN=Src PE=1 SV=4	Src	15	8	11	5	541	60.6	7.84
Q9Z1G3	V-type proton ATPase subunit C 1 OS=Mus musculus GN=Atp6v1c1 PE=1 SV=4	Atp6v1c1	17	8	11	8	382	43.9	7.46
P09671	Superoxide dismutase [Mn], mitochondrial OS=Mus musculus GN=Sod2 PE=1 SV=3	Sod2	20	5	11	5	222	24.6	8.62
Q9R190	Metastasis-associated protein MTA2 OS=Mus musculus GN=Mta2 PE=1 SV=1	Mta2	15	9	11	7	668	75	9.67
P70362	Ubiquitin fusion degradation protein 1 homolog OS=Mus musculus GN=Ufd1l PE=1 SV=2	Ufd1l	26	7	11	7	307	34.5	6.7
P49138	MAP kinase-activated protein kinase 2 OS=Mus musculus GN=Mapkapk2 PE=1 SV=2	Mapkapk2	22	9	11	6	386	44	8.57
P13597	Intercellular adhesion molecule 1 OS=Mus musculus GN=Icam1 PE=1 SV=1	Icam1	12	7	11	7	537	58.8	6.13
Q08943	FACT complex subunit SSRP1 OS=Mus musculus GN=Ssrp1 PE=1 SV=2	Ssrp1	11	7	11	7	708	80.8	6.76
P10810	Monocyte differentiation antigen CD14 OS=Mus musculus GN=Cd14 PE=1 SV=1	Cd14	13	4	11	4	366	39.2	5.21
Q9DCS2	UPF0585 protein C16orf13 homolog OS=Mus musculus PE=1 SV=1	UPF0585 protein C16orf13 homolog	27	5	11	5	204	22.7	6.52
P08103	Tyrosine-protein kinase HCK OS=Mus musculus GN=Hck PE=1 SV=4	Hck	10	6	11	2	524	59.1	7.24
Q9CYH2	Redox-regulatory protein FAM213A OS=Mus musculus GN=Fam213a PE=1 SV=2	Fam213a	31	8	11	8	218	24.4	9.17
Q78IK4	MICOS complex subunit Mic27 OS=Mus musculus GN=Apool PE=1 SV=1	Apool	29	7	11	7	265	29.2	9.31
Q6NVF9	Cleavage and polyadenylation specificity factor subunit 6 OS=Mus musculus GN=Cpsf6 PE=1 SV=1	Cpsf6	18	8	11	8	551	59.1	7.15
P07091	Protein S100-A4 OS=Mus musculus GN=S100a4 PE=1 SV=1	S100a4	26	4	11	4	101	11.7	5.31
P56812	Programmed cell death protein 5 OS=Mus musculus GN=Pdcd5 PE=1 SV=3	Pdcd5	59	7	11	7	126	14.3	5.68
Q3UHD6	Sorting nexin-27 OS=Mus musculus GN=Snx27 PE=1 SV=2	Snx27	20	7	11	7	539	61	6.4
Q9WTX6	Cullin-1 OS=Mus musculus GN=Cul1 PE=1 SV=1	Cul1	12	9	11	9	776	89.6	8
Q8K021	Secretory carrier-associated membrane protein 1 OS=Mus musculus GN=Scamp1 PE=1 SV=1	Scamp1	16	4	11	4	338	38	7.71
Q9JKP5	Muscleblind-like protein 1 OS=Mus musculus GN=Mbnl1 PE=1 SV=1	Mbnl1	20	5	11	5	341	37	8.6
Q8BJY1	26S proteasome non-ATPase regulatory subunit 5 OS=Mus musculus GN=Psmd5 PE=1 SV=4	Psmd5	18	6	11	6	504	55.9	5.21
Q9D8C4	Interferon-induced 35 kDa protein homolog OS=Mus musculus GN=Ifi35 PE=1 SV=3	Ifi35	44	8	11	8	286	31.9	5.87
Q99KH8	Serine/threonine-protein kinase 24 OS=Mus musculus GN=Stk24 PE=1 SV=1	Stk24	26	10	11	6	431	47.9	5.43
Q8CG76	Aflatoxin B1 aldehyde reductase member 2 OS=Mus musculus GN=Akr7a2 PE=1 SV=3	Akr7a2	25	8	11	8	367	40.6	8.12
Q9JI10	Serine/threonine-protein kinase 3 OS=Mus musculus GN=Stk3 PE=1 SV=1	Stk3	16	7	11	4	497	56.8	4.98
P25911	Tyrosine-protein kinase Lyn OS=Mus musculus GN=Lyn PE=1 SV=4	Lyn	13	7	11	4	512	58.8	7.15
Q9JHS3	Ragulator complex protein LAMTOR2 OS=Mus musculus GN=Lamtor2 PE=1 SV=1	Lamtor2	31	3	11	3	125	13.5	5.4
Q569Z5	Probable ATP-dependent RNA helicase DDX46 OS=Mus musculus GN=Ddx46 PE=1 SV=2	Ddx46	10	10	11	10	1032	117.4	9.26
Q78JW9	Ubiquitin domain-containing protein UBFD1 OS=Mus musculus GN=Ubfd1 PE=1 SV=2	Ubfd1	27	7	11	7	368	40.1	8.85
P31938	Dual specificity mitogen-activated protein kinase kinase 1 OS=Mus musculus GN=Map2k1 PE=1 SV=2	Map2k1	17	6	11	3	393	43.4	6.7
Q99KK2	N-acylneuraminate cytidylyltransferase OS=Mus musculus GN=Cmas PE=1 SV=2	Cmas	16	7	11	7	432	48	8.1
P54763	Ephrin type-B receptor 2 OS=Mus musculus GN=Ephb2 PE=1 SV=3	Ephb2	8	6	11	5	986	109.8	5.71
Q9WVQ5	Methylthioribulose-1-phosphate dehydratase OS=Mus musculus GN=Apip PE=1 SV=1	Apip	40	6	11	6	241	26.9	6.9
Q91VC4	Plasmalemma vesicle-associated protein OS=Mus musculus GN=Plvap PE=1 SV=1	Plvap	24	10	11	10	438	49.9	8.4
Q8CHP8	Phosphoglycolate phosphatase OS=Mus musculus GN=Pgp PE=1 SV=1	Pgp	22	5	11	5	321	34.5	5.35
O54962	Barrier-to-autointegration factor OS=Mus musculus GN=Banf1 PE=1 SV=1	Banf1	35	2	11	2	89	10.1	6.09
Q9Z2Y8	Proline synthase co-transcribed bacterial homolog protein OS=Mus musculus GN=Prosc PE=1 SV=1	Prosc	29	7	11	7	274	30	8.27
Q62422	Osteoclast-stimulating factor 1 OS=Mus musculus GN=Ostf1 PE=1 SV=2	Ostf1	42	7	11	7	215	23.8	5.68
Q9Z2U0	Proteasome subunit alpha type-7 OS=Mus musculus GN=Psma7 PE=1 SV=1	Psma7	38	8	11	8	248	27.8	8.46
Q04736	Tyrosine-protein kinase Yes OS=Mus musculus GN=Yes1 PE=1 SV=3	Yes1	11	6	11	1	541	60.6	6.64
E9QAZ2	Ribosomal protein L15 OS=Mus musculus GN=Gm10020 PE=3 SV=1	Gm10020	25	5	11	5	204	24.1	11.58
P62715	Serine/threonine-protein phosphatase 2A catalytic subunit beta isoform OS=Mus musculus GN=Ppp2cb PE=1 SV=1	Ppp2cb	31	7	11	2	309	35.6	5.43
P97352	Protein S100-A13 OS=Mus musculus GN=S100a13 PE=1 SV=1	S100a13	49	6	11	6	98	11.2	6.13
D3Z3N4	MCG11326, isoform CRA_a OS=Mus musculus GN=Hnrnph3 PE=1 SV=1	Hnrnph3	24	7	11	6	346	36.8	6.87
P10518	Delta-aminolevulinic acid dehydratase OS=Mus musculus GN=Alad PE=1 SV=1	Alad	16	5	11	5	330	36	6.79
Q80UM3	N-alpha-acetyltransferase 15, NatA auxiliary subunit OS=Mus musculus GN=Naa15 PE=1 SV=1	Naa15	10	9	11	9	865	100.9	7.62
Q3THS6	S-adenosylmethionine synthase isoform type-2 OS=Mus musculus GN=Mat2a PE=1 SV=2	Mat2a	14	6	11	6	395	43.7	6.48
O89079	Coatomer subunit epsilon OS=Mus musculus GN=Cope PE=1 SV=3	Cope	24	6	11	6	308	34.5	5.06
Q6ZWU9	40S ribosomal protein S27 OS=Mus musculus GN=Rps27 PE=1 SV=3	Rps27	38	3	11	1	84	9.5	9.45
Q3THK7	GMP synthase [glutamine-hydrolyzing] OS=Mus musculus GN=Gmps PE=1 SV=2	Gmps	17	9	11	9	693	76.7	6.73
Q3UHJ0	AP2-associated protein kinase 1 OS=Mus musculus GN=Aak1 PE=1 SV=2	Aak1	13	8	11	8	959	103.3	6.7
Q91YN5	UDP-N-acetylhexosamine pyrophosphorylase OS=Mus musculus GN=Uap1 PE=1 SV=1	Uap1	13	5	11	5	522	58.6	6.49
Q8BTZ7	Mannose-1-phosphate guanyltransferase beta OS=Mus musculus GN=Gmppb PE=1 SV=1	Gmppb	26	7	11	7	360	39.9	6.74
Q80TV8	CLIP-associating protein 1 OS=Mus musculus GN=Clasp1 PE=1 SV=2	Clasp1	7	8	11	4	1535	169.1	9.03
Q8R010	Aminoacyl tRNA synthase complex-interacting multifunctional protein 2 OS=Mus musculus GN=Aimp2 PE=1 SV=2	Aimp2	23	5	11	5	320	35.4	7.83
Q80VD1	Protein FAM98B OS=Mus musculus GN=Fam98b PE=1 SV=1	Fam98b	27	8	11	7	429	45.3	8.5
Q8CGE8	Interferon-activable protein 205-A OS=Mus musculus GN=Ifi205a PE=2 SV=1	Ifi205a	18	7	11	3	404	45.1	8.48
Q9CXR1	Dehydrogenase/reductase SDR family member 7 OS=Mus musculus GN=Dhrs7 PE=1 SV=2	Dhrs7	19	6	11	6	338	38.1	8.32
O55126	Protein NipSnap homolog 2 OS=Mus musculus GN=Gbas PE=1 SV=1	Gbas	26	8	11	8	281	32.9	9.26
Q4VA53	Sister chromatid cohesion protein PDS5 homolog B OS=Mus musculus GN=Pds5b PE=1 SV=1	Pds5b	6	8	11	5	1446	164.3	8.5
P16331	Phenylalanine-4-hydroxylase OS=Mus musculus GN=Pah PE=1 SV=4	Pah	15	7	11	7	453	51.9	6.3
Q810B6	Rabankyrin-5 OS=Mus musculus GN=Ankfy1 PE=1 SV=2	Ankfy1	8	9	11	9	1169	128.6	5.91
Q8R5C5	Beta-centractin OS=Mus musculus GN=Actr1b PE=1 SV=1	Actr1b	26	7	11	3	376	42.3	6.4
P00493	Hypoxanthine-guanine phosphoribosyltransferase OS=Mus musculus GN=Hprt1 PE=1 SV=3	Hprt1	31	6	11	6	218	24.6	6.68
P39654	Arachidonate 15-lipoxygenase OS=Mus musculus GN=Alox15 PE=1 SV=4	Alox15	16	8	11	8	663	75.4	6.11
Q9Z2Z9	Glutamine--fructose-6-phosphate aminotransferase [isomerizing] 2 OS=Mus musculus GN=Gfpt2 PE=1 SV=3	Gfpt2	14	8	11	4	682	77	7.15
O88322	Nidogen-2 OS=Mus musculus GN=Nid2 PE=1 SV=2	Nid2	7	9	11	9	1403	153.8	5.38
Q8BIJ6	Isoleucine--tRNA ligase, mitochondrial OS=Mus musculus GN=Iars2 PE=1 SV=1	Iars2	10	8	11	8	1012	112.7	6.81
Q6ZWY3	40S ribosomal protein S27-like OS=Mus musculus GN=Rps27l PE=1 SV=3	Rps27l	38	3	11	1	84	9.5	9.45
O09037	Regenerating islet-derived protein 3-alpha OS=Mus musculus GN=Reg3a PE=1 SV=1	Reg3a	34	5	11	5	175	19.5	6.65
Q8VCR7	Protein ABHD14B OS=Mus musculus GN=Abhd14b PE=1 SV=1	Abhd14b	30	6	11	6	210	22.4	6.27
Q91YH5	Atlastin-3 OS=Mus musculus GN=Atl3 PE=1 SV=1	Atl3	17	7	11	7	541	60.5	6.1
Q8BX90	Fibronectin type-III domain-containing protein 3A OS=Mus musculus GN=Fndc3a PE=1 SV=3	Fndc3a	8	9	11	9	1198	131.9	6.64
Q921M4	Golgin subfamily A member 2 OS=Mus musculus GN=Golga2 PE=1 SV=3	Golga2	10	9	11	9	999	113.2	5
Q8BIJ7	RUN and FYVE domain-containing protein 1 OS=Mus musculus GN=Rufy1 PE=1 SV=1	Rufy1	11	8	11	8	712	80.3	5.68
O70475	UDP-glucose 6-dehydrogenase OS=Mus musculus GN=Ugdh PE=1 SV=1	Ugdh	22	8	11	8	493	54.8	7.56
A2AFS3	UPF0577 protein KIAA1324 OS=Mus musculus GN=Kiaa1324 PE=1 SV=1	Kiaa1324	7	7	11	7	1009	110.6	6.38
F8VPK0	Protein Ttc37 OS=Mus musculus GN=Ttc37 PE=1 SV=1	Ttc37	7	8	11	8	1563	173.8	7.12
O35074	Prostacyclin synthase OS=Mus musculus GN=Ptgis PE=1 SV=1	Ptgis	14	6	11	6	501	57	6.73
P42227	Signal transducer and activator of transcription 3 OS=Mus musculus GN=Stat3 PE=1 SV=2	Stat3	12	9	11	9	770	88	6.3
P15089	Mast cell carboxypeptidase A OS=Mus musculus GN=Cpa3 PE=2 SV=1	Cpa3	16	7	11	7	417	48.8	9
Q9CQW5	Galectin-2 OS=Mus musculus GN=Lgals2 PE=1 SV=1	Lgals2	55	6	11	6	130	14.9	7.55
P16330	2',3'-cyclic-nucleotide 3'-phosphodiesterase OS=Mus musculus GN=Cnp PE=1 SV=3	Cnp	22	9	11	9	420	47.1	8.97
Q922W5	Pyrroline-5-carboxylate reductase 1, mitochondrial OS=Mus musculus GN=Pycr1 PE=1 SV=1	Pycr1	26	6	11	3	309	32.4	6.86
Q3TDQ1	Dolichyl-diphosphooligosaccharide--protein glycosyltransferase subunit STT3B OS=Mus musculus GN=Stt3b PE=1 SV=2	Stt3b	10	8	11	6	823	93.2	8.95
Q8CC86	Nicotinate phosphoribosyltransferase OS=Mus musculus GN=Naprt PE=1 SV=1	Naprt	22	10	11	10	538	58.2	6.46
Q9CQC9	GTP-binding protein SAR1b OS=Mus musculus GN=Sar1b PE=1 SV=1	Sar1b	31	5	11	3	198	22.4	6.11
Q8VCK7	Syncollin OS=Mus musculus GN=Sycn PE=1 SV=3	Sycn	27	4	11	4	134	14.6	7.87
Q8K0S2	Glutamate-rich protein 5 OS=Mus musculus GN=Erich5 PE=1 SV=1	Erich5	36	10	11	10	362	38.5	4.82
P07309	Transthyretin OS=Mus musculus GN=Ttr PE=1 SV=1	Ttr	31	5	11	5	147	15.8	6.16
Q8VC30	Triokinase/FMN cyclase OS=Mus musculus GN=Tkfc PE=1 SV=1	Tkfc	15	7	11	7	578	59.7	6.92
P06330	Ig heavy chain V region AC38 205.12 OS=Mus musculus PE=1 SV=1	Ig heavy chain V region AC38 205.12	51	4	10	3	118	12.9	7.11
P17095	High mobility group protein HMG-I/HMG-Y OS=Mus musculus GN=Hmga1 PE=1 SV=4	Hmga1	38	5	10	5	107	11.6	10.32
P10923	Osteopontin OS=Mus musculus GN=Spp1 PE=1 SV=1	Spp1	28	6	10	6	294	32.4	4.53
P70663	SPARC-like protein 1 OS=Mus musculus GN=Sparcl1 PE=1 SV=3	Sparcl1	12	4	10	4	650	72.2	4.6
Q09014	Neutrophil cytosol factor 1 OS=Mus musculus GN=Ncf1 PE=1 SV=3	Ncf1	20	7	10	7	390	44.6	9.01
P55302	Alpha-2-macroglobulin receptor-associated protein OS=Mus musculus GN=Lrpap1 PE=1 SV=1	Lrpap1	20	7	10	7	360	42.2	7.87
P01887	Beta-2-microglobulin OS=Mus musculus GN=B2m PE=1 SV=2	B2m	16	2	10	2	119	13.8	8.44
Q9JMG1	Endothelial differentiation-related factor 1 OS=Mus musculus GN=Edf1 PE=1 SV=1	Edf1	40	7	10	7	148	16.4	9.99
P70429	Ena/VASP-like protein OS=Mus musculus GN=Evl PE=1 SV=2	Evl	21	6	10	6	414	44.3	8.85
Q07813	Apoptosis regulator BAX OS=Mus musculus GN=Bax PE=1 SV=1	Bax	23	3	10	3	192	21.4	4.98
Q8VE37	Regulator of chromosome condensation OS=Mus musculus GN=Rcc1 PE=1 SV=1	Rcc1	13	5	10	5	421	44.9	8.1
Q8BZF8	Phosphoglucomutase-like protein 5 OS=Mus musculus GN=Pgm5 PE=1 SV=2	Pgm5	17	8	10	7	567	62.2	7.18
Q9CQ22	Ragulator complex protein LAMTOR1 OS=Mus musculus GN=Lamtor1 PE=1 SV=1	Lamtor1	45	5	10	5	161	17.7	5.15
Q4VAA2	Protein CDV3 OS=Mus musculus GN=Cdv3 PE=1 SV=2	Cdv3	29	5	10	5	281	29.7	6.1
Q61545	RNA-binding protein EWS OS=Mus musculus GN=Ewsr1 PE=1 SV=2	Ewsr1	11	6	10	6	655	68.4	9.33
Q9CY57	Chromatin target of PRMT1 protein OS=Mus musculus GN=Chtop PE=1 SV=2	Chtop	17	3	10	3	249	26.6	12.23
P70677	Caspase-3 OS=Mus musculus GN=Casp3 PE=1 SV=1	Casp3	24	6	10	6	277	31.5	6.92
P04441	H-2 class II histocompatibility antigen gamma chain OS=Mus musculus GN=Cd74 PE=1 SV=3	Cd74	22	6	10	6	279	31.5	8.34
Q6PGH2	Hematological and neurological expressed 1-like protein OS=Mus musculus GN=Hn1l PE=1 SV=1	Hn1l	37	5	10	5	190	20	8.62
Q9CZE3	Ras-related protein Rab-32 OS=Mus musculus GN=Rab32 PE=1 SV=3	Rab32	32	6	10	5	223	25.1	6.68
Q99LR1	Monoacylglycerol lipase ABHD12 OS=Mus musculus GN=Abhd12 PE=1 SV=2	Abhd12	14	5	10	5	398	45.2	8.72
Q60770	Syntaxin-binding protein 3 OS=Mus musculus GN=Stxbp3 PE=1 SV=1	Stxbp3	16	9	10	8	592	67.9	8.02
Q60872	Eukaryotic translation initiation factor 1A OS=Mus musculus GN=Eif1a PE=2 SV=3	Eif1a	37	6	10	6	144	16.5	5.24
Q61074	Protein phosphatase 1G OS=Mus musculus GN=Ppm1g PE=1 SV=3	Ppm1g	16	8	10	8	542	58.7	4.39
P59999	Actin-related protein 2/3 complex subunit 4 OS=Mus musculus GN=Arpc4 PE=1 SV=3	Arpc4	27	5	10	5	168	19.7	8.43
P59242	Cingulin OS=Mus musculus GN=Cgn PE=1 SV=1	Cgn	10	9	10	9	1191	136.4	5.91
Q8R4Y4	Stabilin-1 OS=Mus musculus GN=Stab1 PE=1 SV=1	Stab1	4	8	10	8	2571	276.1	6.65
P20060	Beta-hexosaminidase subunit beta OS=Mus musculus GN=Hexb PE=1 SV=2	Hexb	15	8	10	8	536	61.1	8.12
P11247	Myeloperoxidase OS=Mus musculus GN=Mpo PE=1 SV=2	Mpo	11	8	10	6	718	81.1	9.55
Q9CT10	Ran-binding protein 3 OS=Mus musculus GN=Ranbp3 PE=1 SV=2	Ranbp3	19	7	10	7	491	52.5	5.12
P42232	Signal transducer and activator of transcription 5B OS=Mus musculus GN=Stat5b PE=1 SV=1	Stat5b	10	7	10	7	786	89.9	6.05
Q8R1V4	Transmembrane emp24 domain-containing protein 4 OS=Mus musculus GN=Tmed4 PE=1 SV=1	Tmed4	24	5	10	4	227	26	8.18
Q9JLI8	Squamous cell carcinoma antigen recognized by T-cells 3 OS=Mus musculus GN=Sart3 PE=1 SV=1	Sart3	11	8	10	8	962	109.6	5.24
Q9DC69	NADH dehydrogenase [ubiquinone] 1 alpha subcomplex subunit 9, mitochondrial OS=Mus musculus GN=Ndufa9 PE=1 SV=2	Ndufa9	25	7	10	7	377	42.5	9.74
Q9JHQ5	Leucine zipper transcription factor-like protein 1 OS=Mus musculus GN=Lztfl1 PE=1 SV=1	Lztfl1	29	7	10	7	299	34.8	5.17
Q9CQW2	ADP-ribosylation factor-like protein 8B OS=Mus musculus GN=Arl8b PE=1 SV=1	Arl8b	28	5	10	2	186	21.5	8.43
Q9DAR7	m7GpppX diphosphatase OS=Mus musculus GN=Dcps PE=1 SV=1	Dcps	25	7	10	7	338	39	6.48
Q8BUK6	Protein Hook homolog 3 OS=Mus musculus GN=Hook3 PE=1 SV=2	Hook3	12	8	10	8	718	83.2	5.19
Q9R1P1	Proteasome subunit beta type-3 OS=Mus musculus GN=Psmb3 PE=1 SV=1	Psmb3	32	6	10	6	205	22.9	6.55
Q9Z2Q6	Septin-5 OS=Mus musculus GN=Sept5 PE=1 SV=2	Septin5	21	6	10	5	369	42.7	6.67
Q9WU28	Prefoldin subunit 5 OS=Mus musculus GN=Pfdn5 PE=1 SV=1	Pfdn5	31	4	10	4	154	17.3	6.33
Q9QZE7	Translin-associated protein X OS=Mus musculus GN=Tsnax PE=1 SV=1	Tsnax	26	7	10	7	290	32.9	6.55
P51863	V-type proton ATPase subunit d 1 OS=Mus musculus GN=Atp6v0d1 PE=1 SV=2	Atp6v0d1	20	6	10	6	351	40.3	5
P68404	Protein kinase C beta type OS=Mus musculus GN=Prkcb PE=1 SV=4	Prkcb	10	7	10	4	671	76.7	7.01
Q91ZW3	SWI/SNF-related matrix-associated actin-dependent regulator of chromatin subfamily A member 5 OS=Mus musculus GN=Smarca5 PE=1 SV=1	Smarca5	10	10	10	10	1051	121.6	8.15
Q3UL36	Arginine and glutamate-rich protein 1 OS=Mus musculus GN=Arglu1 PE=1 SV=2	Arglu1	17	7	10	6	271	32.9	10.36
Q9Z0J0	Epididymal secretory protein E1 OS=Mus musculus GN=Npc2 PE=1 SV=1	Npc2	48	7	10	7	149	16.4	7.68
P21300	Aldose reductase-related protein 1 OS=Mus musculus GN=Akr1b7 PE=1 SV=4	Akr1b7	18	7	10	2	316	36	7.25
P17047	Lysosome-associated membrane glycoprotein 2 OS=Mus musculus GN=Lamp2 PE=1 SV=2	Lamp2	12	5	10	5	415	45.7	7.39
P08030	Adenine phosphoribosyltransferase OS=Mus musculus GN=Aprt PE=1 SV=2	Aprt	41	7	10	7	180	19.7	6.79
Q8BVY0	Ribosomal L1 domain-containing protein 1 OS=Mus musculus GN=Rsl1d1 PE=1 SV=1	Rsl1d1	19	7	10	7	452	50.4	9.98
Q6PEB6	MOB-like protein phocein OS=Mus musculus GN=Mob4 PE=1 SV=1	Mob4	25	4	10	4	225	26	5.78
Q9CQB5	CDGSH iron-sulfur domain-containing protein 2 OS=Mus musculus GN=Cisd2 PE=1 SV=1	Cisd2	50	6	10	6	135	15.2	9.51
Q7TQI3	Ubiquitin thioesterase OTUB1 OS=Mus musculus GN=Otub1 PE=1 SV=2	Otub1	30	6	10	6	271	31.3	4.94
Q8R1Q8	Cytoplasmic dynein 1 light intermediate chain 1 OS=Mus musculus GN=Dync1li1 PE=1 SV=1	Dync1li1	21	8	10	8	523	56.6	6.42
Q61107	Guanylate-binding protein 4 OS=Mus musculus GN=Gbp4 PE=1 SV=1	Gbp4	6	3	10	2	620	70.8	6.64
Q9JHW2	Omega-amidase NIT2 OS=Mus musculus GN=Nit2 PE=1 SV=1	Nit2	37	9	10	9	276	30.5	6.9
P97298	Pigment epithelium-derived factor OS=Mus musculus GN=Serpinf1 PE=1 SV=2	Serpinf1	27	9	10	9	417	46.2	6.98
Q922Y1	UBX domain-containing protein 1 OS=Mus musculus GN=Ubxn1 PE=1 SV=1	Ubxn1	29	7	10	7	297	33.6	5.26
Q9DD03	Ras-related protein Rab-13 OS=Mus musculus GN=Rab13 PE=1 SV=1	Rab13	16	4	10	1	202	22.8	9.5
Q9CYI4	Putative RNA-binding protein Luc7-like 1 OS=Mus musculus GN=Luc7l PE=1 SV=2	Luc7l	15	5	10	2	371	43.9	9.88
P53996	Cellular nucleic acid-binding protein OS=Mus musculus GN=Cnbp PE=1 SV=2	Cnbp	32	5	10	5	178	19.6	7.58
Q61704	Inter-alpha-trypsin inhibitor heavy chain H3 OS=Mus musculus GN=Itih3 PE=1 SV=3	Itih3	8	6	10	6	889	99.3	6.05
Q9JK48	Endophilin-B1 OS=Mus musculus GN=Sh3glb1 PE=1 SV=1	Sh3glb1	14	5	10	5	365	40.8	6.04
P05555	Integrin alpha-M OS=Mus musculus GN=Itgam PE=1 SV=2	Itgam	6	7	10	7	1153	127.4	7.27
Q8K1J6	CCA tRNA nucleotidyltransferase 1, mitochondrial OS=Mus musculus GN=Trnt1 PE=1 SV=1	Trnt1	13	5	10	5	434	49.9	8.56
P35585	AP-1 complex subunit mu-1 OS=Mus musculus GN=Ap1m1 PE=1 SV=3	Ap1m1	17	7	10	6	423	48.5	7.3
Q99JX7	Nuclear RNA export factor 1 OS=Mus musculus GN=Nxf1 PE=1 SV=3	Nxf1	15	8	10	8	618	70.3	8.73
Q505F5	Leucine-rich repeat-containing protein 47 OS=Mus musculus GN=Lrrc47 PE=1 SV=1	Lrrc47	18	8	10	8	581	63.6	8.1
Q9DBS5	Kinesin light chain 4 OS=Mus musculus GN=Klc4 PE=1 SV=1	Klc4	17	9	10	6	619	68.6	6.09
P61087	Ubiquitin-conjugating enzyme E2 K OS=Mus musculus GN=Ube2k PE=1 SV=3	Ube2k	43	6	10	6	200	22.4	5.44
Q9D0M3	Cytochrome c1, heme protein, mitochondrial OS=Mus musculus GN=Cyc1 PE=1 SV=1	Cyc1	18	5	10	5	325	35.3	9.16
Q9EQH2	Endoplasmic reticulum aminopeptidase 1 OS=Mus musculus GN=Erap1 PE=1 SV=2	Erap1	10	9	10	9	930	106.5	6.2
P05132	cAMP-dependent protein kinase catalytic subunit alpha OS=Mus musculus GN=Prkaca PE=1 SV=3	Prkaca	18	7	10	2	351	40.5	8.79
P47199	Quinone oxidoreductase OS=Mus musculus GN=Cryz PE=1 SV=1	Cryz	27	7	10	7	331	35.2	8.07
Q9QZD8	Mitochondrial dicarboxylate carrier OS=Mus musculus GN=Slc25a10 PE=1 SV=2	Slc25a10	30	7	10	7	287	31.7	9.32
P13439	Uridine 5'-monophosphate synthase OS=Mus musculus GN=Umps PE=1 SV=3	Umps	17	8	10	8	481	52.3	6.61
Q9JHR7	Insulin-degrading enzyme OS=Mus musculus GN=Ide PE=1 SV=1	Ide	7	8	10	8	1019	117.7	6.54
Q9CXE7	Transmembrane emp24 domain-containing protein 5 OS=Mus musculus GN=Tmed5 PE=1 SV=1	Tmed5	13	3	10	3	229	26.2	4.93
Q64133	Amine oxidase [flavin-containing] A OS=Mus musculus GN=Maoa PE=1 SV=3	Maoa	14	7	10	5	526	59.6	7.81
P16014	Secretogranin-1 OS=Mus musculus GN=Chgb PE=1 SV=2	Chgb	9	5	10	5	677	77.9	5.07
P01897	H-2 class I histocompatibility antigen, L-D alpha chain OS=Mus musculus GN=H2-L PE=1 SV=2	H2-L	15	5	10	3	362	40.7	6.25
P35235	Tyrosine-protein phosphatase non-receptor type 11 OS=Mus musculus GN=Ptpn11 PE=1 SV=2	Ptpn11	13	8	10	8	597	68.4	7.3
Q8K3G9	DCC-interacting protein 13-beta OS=Mus musculus GN=Appl2 PE=1 SV=1	Appl2	18	9	10	9	662	73.8	5.03
P54822	Adenylosuccinate lyase OS=Mus musculus GN=Adsl PE=1 SV=2	Adsl	11	5	10	5	484	54.8	7.27
Q01279	Epidermal growth factor receptor OS=Mus musculus GN=Egfr PE=1 SV=1	Egfr	7	7	10	7	1210	134.8	6.86
Q9CYG7	Mitochondrial import receptor subunit TOM34 OS=Mus musculus GN=Tomm34 PE=1 SV=1	Tomm34	26	7	10	7	309	34.3	9.14
Q91Z40	Gbp6 protein OS=Mus musculus GN=Gbp7 PE=1 SV=2	Gbp7	7	4	10	3	638	72.7	6.33
Q9CY27	Very-long-chain enoyl-CoA reductase OS=Mus musculus GN=Tecr PE=1 SV=1	Tecr	25	9	10	9	308	36.1	9.55
Q9CQS6	Gastrokine-2 OS=Mus musculus GN=Gkn2 PE=1 SV=1	Gkn2	24	4	10	4	184	20.5	8.73
Q8VDL4	ADP-dependent glucokinase OS=Mus musculus GN=Adpgk PE=1 SV=2	Adpgk	16	6	10	6	496	53.9	5.62
Q99K28	ADP-ribosylation factor GTPase-activating protein 2 OS=Mus musculus GN=Arfgap2 PE=1 SV=1	Arfgap2	15	9	10	9	520	56.6	8.18
G5E8V9	MCG18094 OS=Mus musculus GN=Arfip1 PE=1 SV=1	Arfip1	22	7	10	7	373	41.5	6.76
Q8BUR4	Dedicator of cytokinesis protein 1 OS=Mus musculus GN=Dock1 PE=1 SV=3	Dock1	3	6	10	6	1865	214.9	7.62
Q60870	Receptor expression-enhancing protein 5 OS=Mus musculus GN=Reep5 PE=1 SV=1	Reep5	16	4	10	4	185	21	8.38
Q64674	Spermidine synthase OS=Mus musculus GN=Srm PE=1 SV=1	Srm	13	3	10	3	302	34	5.5
O88398	Advillin OS=Mus musculus GN=Avil PE=1 SV=2	Avil	16	9	10	8	819	92	5.54
Q99JX4	Eukaryotic translation initiation factor 3 subunit M OS=Mus musculus GN=Eif3m PE=1 SV=1	Eif3m	15	5	10	5	374	42.5	5.74
Q9DB05	Alpha-soluble NSF attachment protein OS=Mus musculus GN=Napa PE=1 SV=1	Napa	40	8	10	8	295	33.2	5.45
Q9ESE1	Lipopolysaccharide-responsive and beige-like anchor protein OS=Mus musculus GN=Lrba PE=1 SV=1	Lrba	5	10	10	10	2856	316.9	5.69
Q9R069	Basal cell adhesion molecule OS=Mus musculus GN=Bcam PE=1 SV=1	Bcam	13	6	10	6	622	67.6	6.25
Q62433	Protein NDRG1 OS=Mus musculus GN=Ndrg1 PE=1 SV=1	Ndrg1	16	4	10	4	394	43	6.1
P70412	CUB and zona pellucida-like domain-containing protein 1 OS=Mus musculus GN=Cuzd1 PE=1 SV=2	Cuzd1	14	7	10	7	606	68	6.64
Q9DB27	Malignant T-cell-amplified sequence 1 OS=Mus musculus GN=Mcts1 PE=1 SV=1	Mcts1	31	4	10	4	181	20.5	8.82
Q9ESP1	Stromal cell-derived factor 2-like protein 1 OS=Mus musculus GN=Sdf2l1 PE=1 SV=2	Sdf2l1	29	4	10	4	221	23.6	7.42
P26339	Chromogranin-A OS=Mus musculus GN=Chga PE=1 SV=1	Chga	10	4	10	4	463	51.8	4.72
P08121	Collagen alpha-1(III) chain OS=Mus musculus GN=Col3a1 PE=1 SV=4	Col3a1	5	7	10	7	1464	138.9	6.52
Q64331	Unconventional myosin-VI OS=Mus musculus GN=Myo6 PE=1 SV=1	Myo6	6	8	10	8	1265	146.3	8.85
P14115	60S ribosomal protein L27a OS=Mus musculus GN=Rpl27a PE=1 SV=5	Rpl27a	28	4	10	4	148	16.6	11.12
P10404	MLV-related proviral Env polyprotein OS=Mus musculus PE=1 SV=3	MLV-related proviral Env polyprotein	10	5	10	5	641	69.6	7.96
O89086	RNA-binding protein 3 OS=Mus musculus GN=Rbm3 PE=1 SV=1	Rbm3	22	3	9	3	153	16.6	7.5
Q01320	DNA topoisomerase 2-alpha OS=Mus musculus GN=Top2a PE=1 SV=2	Top2a	4	6	9	1	1528	172.7	8.6
P59326	YTH domain-containing family protein 1 OS=Mus musculus GN=Ythdf1 PE=1 SV=1	Ythdf1	9	5	9	1	559	60.8	8.95
P08101	Low affinity immunoglobulin gamma Fc region receptor II OS=Mus musculus GN=Fcgr2 PE=1 SV=2	Fcgr2	17	5	9	5	330	36.7	6.73
P12265	Beta-glucuronidase OS=Mus musculus GN=Gusb PE=1 SV=2	Gusb	13	7	9	7	648	74.1	6.7
Q640N1	Adipocyte enhancer-binding protein 1 OS=Mus musculus GN=Aebp1 PE=1 SV=1	Aebp1	10	8	9	8	1128	128.3	5.08
O70439	Syntaxin-7 OS=Mus musculus GN=Stx7 PE=1 SV=3	Stx7	33	7	9	7	261	29.8	5.78
P28667	MARCKS-related protein OS=Mus musculus GN=Marcksl1 PE=1 SV=2	Marcksl1	40	5	9	5	200	20.2	4.61
O88531	Palmitoyl-protein thioesterase 1 OS=Mus musculus GN=Ppt1 PE=1 SV=2	Ppt1	22	6	9	6	306	34.5	8
Q5SXY1	Cytospin-B OS=Mus musculus GN=Specc1 PE=1 SV=2	Specc1	7	8	9	7	1067	118	6.64
Q9DBZ1	Inhibitor of nuclear factor kappa-B kinase-interacting protein OS=Mus musculus GN=Ikbip PE=1 SV=2	Ikbip	22	8	9	8	373	42.5	5.1
P28650	Adenylosuccinate synthetase isozyme 1 OS=Mus musculus GN=Adssl1 PE=1 SV=2	Adssl1	21	7	9	7	457	50.2	8.43
Q9JIG8	PRA1 family protein 2 OS=Mus musculus GN=Praf2 PE=1 SV=1	Praf2	16	2	9	2	178	19.5	9.6
P68181	cAMP-dependent protein kinase catalytic subunit beta OS=Mus musculus GN=Prkacb PE=1 SV=2	Prkacb	18	6	9	1	351	40.7	8.56
Q9WUK2	Eukaryotic translation initiation factor 4H OS=Mus musculus GN=Eif4h PE=1 SV=3	Eif4h	38	6	9	6	248	27.3	7.23
Q60676	Serine/threonine-protein phosphatase 5 OS=Mus musculus GN=Ppp5c PE=1 SV=3	Ppp5c	16	7	9	7	499	56.8	6.2
D0QMC3	Myeloid cell nuclear differentiation antigen-like protein OS=Mus musculus GN=Mndal PE=1 SV=1	Mndal	9	6	9	1	538	60.5	9.28
Q9R0X4	Acyl-coenzyme A thioesterase 9, mitochondrial OS=Mus musculus GN=Acot9 PE=1 SV=1	Acot9	11	5	9	5	439	50.5	8.59
Q8BTS4	Nuclear pore complex protein Nup54 OS=Mus musculus GN=Nup54 PE=1 SV=1	Nup54	17	7	9	7	510	55.7	7.02
Q8C6B0	MCG20149, isoform CRA_a OS=Mus musculus GN=Mettl7a1 PE=1 SV=1	Mettl7a1	21	4	9	4	244	28.1	8.31
Q8R361	Rab11 family-interacting protein 5 OS=Mus musculus GN=Rab11fip5 PE=1 SV=2	Rab11fip5	14	7	9	7	645	69.5	9.07
P47226	Testin OS=Mus musculus GN=Tes PE=1 SV=1	Tes	19	8	9	8	423	48	8.31
Q6ZPZ3	Zinc finger CCCH domain-containing protein 4 OS=Mus musculus GN=Zc3h4 PE=1 SV=2	Zc3h4	7	6	9	6	1304	140.9	6.27
Q8VDM6	Heterogeneous nuclear ribonucleoprotein U-like protein 1 OS=Mus musculus GN=Hnrnpul1 PE=1 SV=1	Hnrnpul1	11	8	9	8	859	95.9	6.58
Q99KF1	Transmembrane emp24 domain-containing protein 9 OS=Mus musculus GN=Tmed9 PE=1 SV=2	Tmed9	16	4	9	3	235	27.1	8.41
O35114	Lysosome membrane protein 2 OS=Mus musculus GN=Scarb2 PE=1 SV=3	Scarb2	9	4	9	4	478	54	5.1
Q9JHF5	V-type proton ATPase subunit a OS=Mus musculus GN=Tcirg1 PE=1 SV=1	Tcirg1	6	4	9	4	834	93.4	6.38
P56395	Cytochrome b5 OS=Mus musculus GN=Cyb5a PE=1 SV=2	Cyb5a	41	4	9	4	134	15.2	5.07
Q9D7N9	Adipocyte plasma membrane-associated protein OS=Mus musculus GN=Apmap PE=1 SV=1	Apmap	19	6	9	6	415	46.4	6.32
O08528	Hexokinase-2 OS=Mus musculus GN=Hk2 PE=1 SV=1	Hk2	10	8	9	8	917	102.5	6.11
Q9D1M0	Protein SEC13 homolog OS=Mus musculus GN=Sec13 PE=1 SV=3	Sec13	24	7	9	7	322	35.5	5.38
Q9WTL7	Acyl-protein thioesterase 2 OS=Mus musculus GN=Lypla2 PE=1 SV=1	Lypla2	23	5	9	5	231	24.8	7.23
P35821	Tyrosine-protein phosphatase non-receptor type 1 OS=Mus musculus GN=Ptpn1 PE=1 SV=2	Ptpn1	23	8	9	8	432	49.6	6.16
O35215	D-dopachrome decarboxylase OS=Mus musculus GN=Ddt PE=1 SV=3	Ddt	39	4	9	4	118	13.1	6.54
Q8BL97	Serine/arginine-rich splicing factor 7 OS=Mus musculus GN=Srsf7 PE=1 SV=1	Srsf7	19	5	9	4	267	30.8	11.9
Q62446	Peptidyl-prolyl cis-trans isomerase FKBP3 OS=Mus musculus GN=Fkbp3 PE=1 SV=2	Fkbp3	26	7	9	7	224	25.1	9.28
P97370	Sodium/potassium-transporting ATPase subunit beta-3 OS=Mus musculus GN=Atp1b3 PE=1 SV=1	Atp1b3	29	6	9	6	278	31.8	8.51
P54729	NEDD8 ultimate buster 1 OS=Mus musculus GN=Nub1 PE=1 SV=2	Nub1	10	6	9	6	614	70.3	5.88
Q9R0E1	Procollagen-lysine,2-oxoglutarate 5-dioxygenase 3 OS=Mus musculus GN=Plod3 PE=1 SV=1	Plod3	10	6	9	6	741	84.9	6.23
Q9QXF8	Glycine N-methyltransferase OS=Mus musculus GN=Gnmt PE=1 SV=3	Gnmt	19	4	9	4	293	32.7	7.44
O09117	Synaptophysin-like protein 1 OS=Mus musculus GN=Sypl1 PE=1 SV=2	Sypl1	14	3	9	3	261	28.9	8.79
Q8CGN5	Perilipin-1 OS=Mus musculus GN=Plin1 PE=1 SV=2	Plin1	18	6	9	6	517	55.6	7.01
Q9WV60	Glycogen synthase kinase-3 beta OS=Mus musculus GN=Gsk3b PE=1 SV=2	Gsk3b	25	7	9	5	420	46.7	8.78
P57784	U2 small nuclear ribonucleoprotein A' OS=Mus musculus GN=Snrpa1 PE=1 SV=2	Snrpa1	27	7	9	7	255	28.3	8.62
Q8BMP6	Golgi resident protein GCP60 OS=Mus musculus GN=Acbd3 PE=1 SV=3	Acbd3	13	5	9	5	525	60.1	5.11
Q9CX34	Protein SGT1 homolog OS=Mus musculus GN=Sugt1 PE=1 SV=3	Sugt1	29	8	9	8	336	38.1	5.45
Q9EPK7	Exportin-7 OS=Mus musculus GN=Xpo7 PE=1 SV=3	Xpo7	7	6	9	6	1087	123.7	6.38
P70349	Histidine triad nucleotide-binding protein 1 OS=Mus musculus GN=Hint1 PE=1 SV=3	Hint1	39	4	9	4	126	13.8	6.87
Q8JZQ2	AFG3-like protein 2 OS=Mus musculus GN=Afg3l2 PE=1 SV=1	Afg3l2	12	9	9	9	802	89.5	8.6
Q9WV91	Prostaglandin F2 receptor negative regulator OS=Mus musculus GN=Ptgfrn PE=1 SV=2	Ptgfrn	9	8	9	8	879	98.7	6.61
Q8C052	Microtubule-associated protein 1S OS=Mus musculus GN=Map1s PE=1 SV=2	Map1s	11	8	9	8	973	102.9	7.02
Q9Z2A9	Gamma-glutamyltransferase 5 OS=Mus musculus GN=Ggt5 PE=1 SV=2	Ggt5	11	5	9	5	573	61.6	8.5
Q3TIX6	Protein Fubp3 OS=Mus musculus GN=Fubp3 PE=1 SV=1	Fubp3	13	8	9	5	575	61.9	8.38
Q9JLB0	MAGUK p55 subfamily member 6 OS=Mus musculus GN=Mpp6 PE=1 SV=1	Mpp6	14	7	9	7	553	62.6	6.4
P46467	Vacuolar protein sorting-associated protein 4B OS=Mus musculus GN=Vps4b PE=1 SV=2	Vps4b	18	8	9	5	444	49.4	7.11
Q80XI3	Eukaryotic translation initiation factor 4 gamma 3 OS=Mus musculus GN=Eif4g3 PE=1 SV=2	Eif4g3	3	6	9	2	1579	174.8	5.53
P31428	Dipeptidase 1 OS=Mus musculus GN=Dpep1 PE=1 SV=2	Dpep1	19	6	9	6	410	45.7	6.37
Q920B9	FACT complex subunit SPT16 OS=Mus musculus GN=Supt16h PE=1 SV=2	Supt16h	7	8	9	8	1047	119.7	5.66
P60670	Nuclear protein localization protein 4 homolog OS=Mus musculus GN=Nploc4 PE=1 SV=3	Nploc4	9	5	9	5	608	68	6.46
O88456	Calpain small subunit 1 OS=Mus musculus GN=Capns1 PE=1 SV=1	Capns1	24	5	9	5	269	28.4	5.63
Q8BTV2	Cleavage and polyadenylation specificity factor subunit 7 OS=Mus musculus GN=Cpsf7 PE=1 SV=2	Cpsf7	18	7	9	7	471	52	8
Q9JKC8	AP-3 complex subunit mu-1 OS=Mus musculus GN=Ap3m1 PE=1 SV=1	Ap3m1	26	8	9	8	418	46.9	6.93
A2BH40	AT-rich interactive domain-containing protein 1A OS=Mus musculus GN=Arid1a PE=1 SV=1	Arid1a	3	6	9	5	2283	241.9	6.68
Q8BIG7	Catechol O-methyltransferase domain-containing protein 1 OS=Mus musculus GN=Comtd1 PE=1 SV=1	Comtd1	17	3	9	3	262	28.9	8.32
P26516	26S proteasome non-ATPase regulatory subunit 7 OS=Mus musculus GN=Psmd7 PE=1 SV=2	Psmd7	14	5	9	5	321	36.5	6.77
Q99LD9	Translation initiation factor eIF-2B subunit beta OS=Mus musculus GN=Eif2b2 PE=1 SV=1	Eif2b2	18	6	9	6	351	38.9	6.24
Q9DCT2	NADH dehydrogenase [ubiquinone] iron-sulfur protein 3, mitochondrial OS=Mus musculus GN=Ndufs3 PE=1 SV=2	Ndufs3	23	5	9	5	263	30.1	7.17
Q7TQH0	Ataxin-2-like protein OS=Mus musculus GN=Atxn2l PE=1 SV=1	Atxn2l	8	7	9	6	1049	110.6	8.85
Q8CH18	Cell division cycle and apoptosis regulator protein 1 OS=Mus musculus GN=Ccar1 PE=1 SV=1	Ccar1	8	9	9	9	1146	132	5.76
A6H584	Collagen alpha-5(VI) chain OS=Mus musculus GN=Col6a5 PE=1 SV=4	Col6a5	2	6	9	4	2640	289.4	6.57
Q9DBZ5	Eukaryotic translation initiation factor 3 subunit K OS=Mus musculus GN=Eif3k PE=1 SV=1	Eif3k	28	5	9	5	218	25.1	4.93
Q91VW5	Golgin subfamily A member 4 OS=Mus musculus GN=Golga4 PE=1 SV=2	Golga4	4	8	9	8	2238	257.4	5.36
Q8VDQ1	Prostaglandin reductase 2 OS=Mus musculus GN=Ptgr2 PE=1 SV=2	Ptgr2	16	5	9	5	351	38	5.41
Q91V64	Isochorismatase domain-containing protein 1 OS=Mus musculus GN=Isoc1 PE=1 SV=1	Isoc1	22	5	9	5	297	32	7.39
P63328	Serine/threonine-protein phosphatase 2B catalytic subunit alpha isoform OS=Mus musculus GN=Ppp3ca PE=1 SV=1	Ppp3ca	15	7	9	7	521	58.6	5.86
Q3U0V2	Tumor necrosis factor receptor type 1-associated DEATH domain protein OS=Mus musculus GN=Tradd PE=1 SV=1	Tradd	6	1	9	1	310	34.6	5.2
Q06138	Calcium-binding protein 39 OS=Mus musculus GN=Cab39 PE=1 SV=2	Cab39	17	7	9	6	341	39.8	6.89
Q9DCC4	Pyrroline-5-carboxylate reductase 3 OS=Mus musculus GN=Pycrl PE=1 SV=2	Pycrl	26	6	9	6	274	28.7	7.27
Q9EPC1	Alpha-parvin OS=Mus musculus GN=Parva PE=1 SV=1	Parva	19	6	9	6	372	42.3	5.95
Q80ZX0	Protein Sec24b OS=Mus musculus GN=Sec24b PE=1 SV=1	Sec24b	9	7	9	7	1251	135.5	6.96
Q91X78	Erlin-1 OS=Mus musculus GN=Erlin1 PE=1 SV=1	Erlin1	16	6	9	3	346	38.9	7.21
Q8K4Z3	NAD(P)H-hydrate epimerase OS=Mus musculus GN=Apoa1bp PE=1 SV=1	Apoa1bp	21	4	9	4	282	31	7.69
O08759	Ubiquitin-protein ligase E3A OS=Mus musculus GN=Ube3a PE=1 SV=2	Ube3a	7	6	9	6	870	99.8	5.08
Q8VEE1	LIM and cysteine-rich domains protein 1 OS=Mus musculus GN=Lmcd1 PE=1 SV=1	Lmcd1	17	5	9	5	365	41	7.93
Q9D1E6	Tubulin-folding cofactor B OS=Mus musculus GN=Tbcb PE=1 SV=2	Tbcb	26	6	9	6	244	27.4	5.24
O55111	Desmoglein-2 OS=Mus musculus GN=Dsg2 PE=1 SV=3	Dsg2	8	7	9	7	1122	122.3	5.3
Q6R0H7	Guanine nucleotide-binding protein G(s) subunit alpha isoforms XLas OS=Mus musculus GN=Gnas PE=1 SV=1	Gnas	5	5	9	4	1133	121.4	4.81
Q9JHU9	Inositol-3-phosphate synthase 1 OS=Mus musculus GN=Isyna1 PE=1 SV=1	Isyna1	13	7	9	7	557	60.9	6.42
O88543	COP9 signalosome complex subunit 3 OS=Mus musculus GN=Cops3 PE=1 SV=3	Cops3	14	5	9	5	423	47.8	6.65
Q9CX56	26S proteasome non-ATPase regulatory subunit 8 OS=Mus musculus GN=Psmd8 PE=1 SV=2	Psmd8	16	7	9	7	353	39.9	9.58
Q7TNG8	Probable D-lactate dehydrogenase, mitochondrial OS=Mus musculus GN=Ldhd PE=1 SV=1	Ldhd	23	7	9	7	484	51.8	6.62
Q8VCM8	Nicalin OS=Mus musculus GN=Ncln PE=1 SV=2	Ncln	13	7	9	7	563	62.9	6.49
P09470	Angiotensin-converting enzyme OS=Mus musculus GN=Ace PE=1 SV=3	Ace	6	7	9	7	1312	150.8	6.55
P70248	Unconventional myosin-If OS=Mus musculus GN=Myo1f PE=1 SV=1	Myo1f	7	7	9	4	1099	125.9	8.92
Q9DBL1	Short/branched chain specific acyl-CoA dehydrogenase, mitochondrial OS=Mus musculus GN=Acadsb PE=1 SV=1	Acadsb	23	8	9	8	432	47.8	7.87
D3Z0M9	MCG18410, isoform CRA_a OS=Mus musculus GN=Ddx23 PE=1 SV=1	Ddx23	9	7	9	7	819	95.4	9.58
P49300	C-type lectin domain family 10 member A OS=Mus musculus GN=Clec10a PE=1 SV=1	Clec10a	18	6	9	3	304	34.6	5.55
Q99JI4	26S proteasome non-ATPase regulatory subunit 6 OS=Mus musculus GN=Psmd6 PE=1 SV=1	Psmd6	20	8	9	8	389	45.5	5.52
Q99L13	3-hydroxyisobutyrate dehydrogenase, mitochondrial OS=Mus musculus GN=Hibadh PE=1 SV=1	Hibadh	19	5	9	5	335	35.4	8.13
Q9CXF4	TBC1 domain family member 15 OS=Mus musculus GN=Tbc1d15 PE=1 SV=1	Tbc1d15	8	6	9	6	671	76.5	5.3
Q9DCM2	Glutathione S-transferase kappa 1 OS=Mus musculus GN=Gstk1 PE=1 SV=3	Gstk1	31	6	9	6	226	25.7	8.88
Q9CS42	Ribose-phosphate pyrophosphokinase 2 OS=Mus musculus GN=Prps2 PE=1 SV=4	Prps2	13	5	9	1	318	34.8	6.61
Q9D020	Cytosolic 5'-nucleotidase 3A OS=Mus musculus GN=Nt5c3a PE=1 SV=4	Nt5c3a	20	6	9	6	331	37.2	6.65
Q64471	Glutathione S-transferase theta-1 OS=Mus musculus GN=Gstt1 PE=1 SV=4	Gstt1	19	6	9	6	240	27.4	7.27
Q61510	E3 ubiquitin/ISG15 ligase TRIM25 OS=Mus musculus GN=Trim25 PE=1 SV=2	Trim25	13	7	9	7	634	71.7	8.28
Q99MQ4	Asporin OS=Mus musculus GN=Aspn PE=1 SV=1	Aspn	20	6	9	6	373	42.5	8.57
Q9WVL0	Maleylacetoacetate isomerase OS=Mus musculus GN=Gstz1 PE=1 SV=1	Gstz1	28	4	9	4	216	24.3	7.85
Q61635	GTP-binding protein OS=Mus musculus GN=Ifi47 PE=1 SV=1	Ifi47	24	9	9	9	420	46.8	6.74
Q99LB7	Sarcosine dehydrogenase, mitochondrial OS=Mus musculus GN=Sardh PE=1 SV=1	Sardh	10	8	9	8	919	101.6	6.74
Q3U2P1	Protein transport protein Sec24A OS=Mus musculus GN=Sec24a PE=1 SV=1	Sec24a	10	8	9	8	1090	118.7	7.83
P26369	Splicing factor U2AF 65 kDa subunit OS=Mus musculus GN=U2af2 PE=1 SV=3	U2af2	26	6	9	6	475	53.5	9.09
Q64435	UDP-glucuronosyltransferase 1-6 OS=Mus musculus GN=Ugt1a6 PE=1 SV=1	Ugt1a6	14	5	9	1	531	60.4	8.62
Q99L88	Beta-1-syntrophin OS=Mus musculus GN=Sntb1 PE=1 SV=4	Sntb1	18	8	9	6	537	58	8.31
Q8K1E0	Syntaxin-5 OS=Mus musculus GN=Stx5 PE=1 SV=3	Stx5	22	6	9	6	355	39.7	8.92
P49442	Inositol polyphosphate 1-phosphatase OS=Mus musculus GN=Inpp1 PE=1 SV=2	Inpp1	15	5	9	5	396	43.3	5.01
P70698	CTP synthase 1 OS=Mus musculus GN=Ctps1 PE=1 SV=2	Ctps1	13	7	9	5	591	66.6	6.58
P61226	Ras-related protein Rap-2b OS=Mus musculus GN=Rap2b PE=1 SV=1	Rap2b	32	4	9	1	183	20.5	4.81
P56212	cAMP-regulated phosphoprotein 19 OS=Mus musculus GN=Arpp19 PE=1 SV=2	Arpp19	50	4	8	3	112	12.3	9.09
P97450	ATP synthase-coupling factor 6, mitochondrial OS=Mus musculus GN=Atp5j PE=1 SV=1	Atp5j	44	4	8	4	108	12.5	9.36
Q08423	Trefoil factor 1 OS=Mus musculus GN=Tff1 PE=2 SV=1	Tff1	53	3	8	3	87	9.7	4.65
P14106	Complement C1q subcomponent subunit B OS=Mus musculus GN=C1qb PE=1 SV=2	C1qb	22	5	8	5	253	26.7	8.15
P12246	Serum amyloid P-component OS=Mus musculus GN=Apcs PE=1 SV=2	Apcs	25	5	8	5	224	26.2	6.35
Q9JJ00	Phospholipid scramblase 1 OS=Mus musculus GN=Plscr1 PE=1 SV=1	Plscr1	11	3	8	3	328	35.9	5.06
O35459	Delta(3,5)-Delta(2,4)-dienoyl-CoA isomerase, mitochondrial OS=Mus musculus GN=Ech1 PE=1 SV=1	Ech1	13	5	8	5	327	36.1	7.71
P39061	Collagen alpha-1(XVIII) chain OS=Mus musculus GN=Col18a1 PE=1 SV=4	Col18a1	5	6	8	6	1774	182.1	5.62
Q9JHW9	Aldehyde dehydrogenase family 1 member A3 OS=Mus musculus GN=Aldh1a3 PE=1 SV=1	Aldh1a3	10	7	8	4	512	56.1	6.57
Q62189	U1 small nuclear ribonucleoprotein A OS=Mus musculus GN=Snrpa PE=1 SV=3	Snrpa	14	5	8	3	287	31.8	9.8
Q9Z2M7	Phosphomannomutase 2 OS=Mus musculus GN=Pmm2 PE=1 SV=1	Pmm2	28	7	8	7	242	27.6	6.42
Q9DBS1	Transmembrane protein 43 OS=Mus musculus GN=Tmem43 PE=1 SV=1	Tmem43	17	5	8	5	400	44.8	7.36
Q9CQE5	Regulator of G-protein signaling 10 OS=Mus musculus GN=Rgs10 PE=1 SV=1	Rgs10	31	4	8	4	181	21.1	6.81
Q80TY0	Formin-binding protein 1 OS=Mus musculus GN=Fnbp1 PE=1 SV=2	Fnbp1	8	5	8	5	616	71.3	5.67
Q8BFR4	N-acetylglucosamine-6-sulfatase OS=Mus musculus GN=Gns PE=1 SV=1	Gns	11	6	8	6	544	61.1	8.24
Q62417	Sorbin and SH3 domain-containing protein 1 OS=Mus musculus GN=Sorbs1 PE=1 SV=2	Sorbs1	6	6	8	6	1290	143	8.25
O88587	Catechol O-methyltransferase OS=Mus musculus GN=Comt PE=1 SV=2	Comt	18	5	8	5	265	29.5	5.83
Q8CH25	SAFB-like transcription modulator OS=Mus musculus GN=Sltm PE=1 SV=1	Sltm	8	7	8	7	1031	116.9	7.72
Q8BP92	Reticulocalbin-2 OS=Mus musculus GN=Rcn2 PE=1 SV=1	Rcn2	12	4	8	3	320	37.2	4.42
Q9EPL9	Peroxisomal acyl-coenzyme A oxidase 3 OS=Mus musculus GN=Acox3 PE=1 SV=2	Acox3	12	7	8	7	700	78.4	7.12
Q8BGT7	Survival of motor neuron-related-splicing factor 30 OS=Mus musculus GN=Smndc1 PE=1 SV=1	Smndc1	9	1	8	1	238	26.7	7.24
P35922	Fragile X mental retardation protein 1 homolog OS=Mus musculus GN=Fmr1 PE=1 SV=1	Fmr1	10	6	8	4	614	68.9	7.62
Q03404	Trefoil factor 2 OS=Mus musculus GN=Tff2 PE=1 SV=2	Tff2	12	2	8	2	129	14.2	5.72
Q8K019	Bcl-2-associated transcription factor 1 OS=Mus musculus GN=Bclaf1 PE=1 SV=2	Bclaf1	8	7	8	7	919	105.9	9.99
Q8BRT1	CLIP-associating protein 2 OS=Mus musculus GN=Clasp2 PE=1 SV=1	Clasp2	4	5	8	1	1286	140.7	8.63
P11680	Properdin OS=Mus musculus GN=Cfp PE=2 SV=2	Cfp	8	3	8	3	464	50.3	7.84
P62320	Small nuclear ribonucleoprotein Sm D3 OS=Mus musculus GN=Snrpd3 PE=1 SV=1	Snrpd3	15	2	8	2	126	13.9	10.32
P25976	Nucleolar transcription factor 1 OS=Mus musculus GN=Ubtf PE=1 SV=1	Ubtf	9	6	8	6	765	89.5	5.76
Q5SUF2	Luc7-like protein 3 OS=Mus musculus GN=Luc7l3 PE=1 SV=1	Luc7l3	16	7	8	7	432	51.4	9.77
Q9R0P9	Ubiquitin carboxyl-terminal hydrolase isozyme L1 OS=Mus musculus GN=Uchl1 PE=1 SV=1	Uchl1	25	4	8	4	223	24.8	5.24
Q8C522	Endonuclease domain-containing 1 protein OS=Mus musculus GN=Endod1 PE=1 SV=2	Endod1	16	5	8	5	501	55.2	6.16
P62743	AP-2 complex subunit sigma OS=Mus musculus GN=Ap2s1 PE=1 SV=1	Ap2s1	17	3	8	3	142	17	6.18
Q9QYE6	Golgin subfamily A member 5 OS=Mus musculus GN=Golga5 PE=1 SV=2	Golga5	11	7	8	7	729	82.3	6.23
P01831	Thy-1 membrane glycoprotein OS=Mus musculus GN=Thy1 PE=1 SV=1	Thy1	31	4	8	4	162	18.1	8.97
P41241	Tyrosine-protein kinase CSK OS=Mus musculus GN=Csk PE=1 SV=2	Csk	16	7	8	7	450	50.7	7.06
P56376	Acylphosphatase-1 OS=Mus musculus GN=Acyp1 PE=1 SV=2	Acyp1	28	4	8	4	99	11.2	9.04
Q9D024	Coiled-coil domain-containing protein 47 OS=Mus musculus GN=Ccdc47 PE=1 SV=2	Ccdc47	13	6	8	6	483	55.8	4.84
Q63918	Serum deprivation-response protein OS=Mus musculus GN=Sdpr PE=1 SV=3	Sdpr	12	5	8	5	418	46.7	5.21
Q6ZWM4	U6 snRNA-associated Sm-like protein LSm8 OS=Mus musculus GN=Lsm8 PE=1 SV=3	Lsm8	44	4	8	4	96	10.4	4.48
Q3UMU9	Hepatoma-derived growth factor-related protein 2 OS=Mus musculus GN=Hdgfrp2 PE=1 SV=1	Hdgfrp2	9	7	8	6	669	74.2	8.66
Q9CXZ1	NADH dehydrogenase [ubiquinone] iron-sulfur protein 4, mitochondrial OS=Mus musculus GN=Ndufs4 PE=1 SV=3	Ndufs4	26	4	8	4	175	19.8	9.99
Q63961	Endoglin OS=Mus musculus GN=Eng PE=1 SV=2	Eng	13	6	8	6	653	70	6.2
Q9QXY6	EH domain-containing protein 3 OS=Mus musculus GN=Ehd3 PE=1 SV=2	Ehd3	10	6	8	1	535	60.8	6.46
Q8K297	Procollagen galactosyltransferase 1 OS=Mus musculus GN=Colgalt1 PE=1 SV=2	Colgalt1	14	7	8	7	617	71	7.28
Q8BHL5	Engulfment and cell motility protein 2 OS=Mus musculus GN=Elmo2 PE=1 SV=1	Elmo2	7	5	8	3	732	83.8	5.95
Q8BU31	Ras-related protein Rap-2c OS=Mus musculus GN=Rap2c PE=1 SV=1	Rap2c	31	4	8	1	183	20.7	4.94
Q9D1J1	Adaptin ear-binding coat-associated protein 2 OS=Mus musculus GN=Necap2 PE=1 SV=1	Necap2	30	5	8	5	266	28.6	7.94
Q62048	Astrocytic phosphoprotein PEA-15 OS=Mus musculus GN=Pea15 PE=1 SV=1	Pea15	23	4	8	4	130	15	5.02
O70172	Phosphatidylinositol 5-phosphate 4-kinase type-2 alpha OS=Mus musculus GN=Pip4k2a PE=1 SV=1	Pip4k2a	14	5	8	2	405	46.1	6.99
P56382	ATP synthase subunit epsilon, mitochondrial OS=Mus musculus GN=Atp5e PE=1 SV=2	Atp5e	58	4	8	4	52	5.8	10.01
P47811	Mitogen-activated protein kinase 14 OS=Mus musculus GN=Mapk14 PE=1 SV=3	Mapk14	22	6	8	5	360	41.3	5.88
P14234	Tyrosine-protein kinase Fgr OS=Mus musculus GN=Fgr PE=1 SV=2	Fgr	10	5	8	3	517	58.8	5.38
Q80UU9	Membrane-associated progesterone receptor component 2 OS=Mus musculus GN=Pgrmc2 PE=1 SV=2	Pgrmc2	31	5	8	4	217	23.3	5.15
Q8BVE3	V-type proton ATPase subunit H OS=Mus musculus GN=Atp6v1h PE=1 SV=1	Atp6v1h	18	6	8	6	483	55.8	6.61
Q9D0T1	NHP2-like protein 1 OS=Mus musculus GN=Snu13 PE=1 SV=4	Snu13	41	5	8	5	128	14.2	8.46
O70145	Neutrophil cytosol factor 2 OS=Mus musculus GN=Ncf2 PE=1 SV=1	Ncf2	13	7	8	7	525	59.4	6.61
Q9JJI8	60S ribosomal protein L38 OS=Mus musculus GN=Rpl38 PE=1 SV=3	Rpl38	44	4	8	4	70	8.2	10.1
Q8K2K6	Arf-GAP domain and FG repeat-containing protein 1 OS=Mus musculus GN=Agfg1 PE=1 SV=2	Agfg1	16	6	8	6	561	58	8.63
P97821	Dipeptidyl peptidase 1 OS=Mus musculus GN=Ctsc PE=1 SV=1	Ctsc	12	4	8	4	462	52.3	6.89
Q9CQH7	Transcription factor BTF3 homolog 4 OS=Mus musculus GN=Btf3l4 PE=1 SV=1	Btf3l4	33	5	8	3	158	17.3	6.35
Q60715	Prolyl 4-hydroxylase subunit alpha-1 OS=Mus musculus GN=P4ha1 PE=1 SV=2	P4ha1	14	7	8	7	534	60.9	5.9
Q6PFD9	Nuclear pore complex protein Nup98-Nup96 OS=Mus musculus GN=Nup98 PE=1 SV=2	Nup98	4	7	8	7	1816	197.1	6.18
Q9R0Q7	Prostaglandin E synthase 3 OS=Mus musculus GN=Ptges3 PE=1 SV=1	Ptges3	34	5	8	5	160	18.7	4.55
Q8BTS3	Guanylate-binding protein 9 OS=Mus musculus GN=Gbp9 PE=1 SV=1	Gbp9	3	3	8	1	619	71.3	5.97
Q8BKZ9	Pyruvate dehydrogenase protein X component, mitochondrial OS=Mus musculus GN=Pdhx PE=1 SV=1	Pdhx	13	6	8	6	501	54	7.75
Q91VK1	Basic leucine zipper and W2 domain-containing protein 2 OS=Mus musculus GN=Bzw2 PE=1 SV=1	Bzw2	14	6	8	4	419	48	6.68
Q9D8T2	Gasdermin-D OS=Mus musculus GN=Gsdmdc1 PE=1 SV=1	Gsdmdc1	10	5	8	5	487	53.2	5.1
Q9D2M8	Ubiquitin-conjugating enzyme E2 variant 2 OS=Mus musculus GN=Ube2v2 PE=1 SV=4	Ube2v2	33	5	8	2	145	16.4	8.09
Q91VH2	Sorting nexin-9 OS=Mus musculus GN=Snx9 PE=1 SV=1	Snx9	11	6	8	6	595	66.5	5.52
Q9Z247	Peptidyl-prolyl cis-trans isomerase FKBP9 OS=Mus musculus GN=Fkbp9 PE=1 SV=1	Fkbp9	10	6	8	6	570	63	5.21
P22315	Ferrochelatase, mitochondrial OS=Mus musculus GN=Fech PE=1 SV=2	Fech	22	7	8	7	420	47.1	8.91
Q3TLP5	Enoyl-CoA hydratase domain-containing protein 2, mitochondrial OS=Mus musculus GN=Echdc2 PE=1 SV=2	Echdc2	25	6	8	6	296	31.8	8.72
O35691	Pinin OS=Mus musculus GN=Pnn PE=1 SV=4	Pnn	9	7	8	7	725	82.4	7.01
O70566	Protein diaphanous homolog 2 OS=Mus musculus GN=Diaph2 PE=1 SV=2	Diaph2	4	6	8	6	1098	124.8	6.92
Q3UMY5	Echinoderm microtubule-associated protein-like 4 OS=Mus musculus GN=Eml4 PE=1 SV=1	Eml4	9	8	8	8	988	110	6.54
P70695	Fructose-1,6-bisphosphatase isozyme 2 OS=Mus musculus GN=Fbp2 PE=1 SV=2	Fbp2	13	3	8	3	339	36.9	6.16
Q99LB2	Dehydrogenase/reductase SDR family member 4 OS=Mus musculus GN=Dhrs4 PE=1 SV=3	Dhrs4	22	7	8	7	279	29.9	9.38
P55937	Golgin subfamily A member 3 OS=Mus musculus GN=Golga3 PE=1 SV=3	Golga3	6	7	8	7	1487	167.1	5.4
Q3TBD2	Minor histocompatibility protein HA-1 OS=Mus musculus GN=Hmha1 PE=1 SV=2	Hmha1	9	6	8	6	1116	122.8	5.94
Q9WVA3	Mitotic checkpoint protein BUB3 OS=Mus musculus GN=Bub3 PE=1 SV=2	Bub3	21	6	8	6	326	36.9	6.84
Q6PDL0	Cytoplasmic dynein 1 light intermediate chain 2 OS=Mus musculus GN=Dync1li2 PE=1 SV=2	Dync1li2	16	8	8	8	492	54.2	6.28
Q9JHK4	Geranylgeranyl transferase type-2 subunit alpha OS=Mus musculus GN=Rabggta PE=1 SV=1	Rabggta	13	6	8	6	567	64.9	5.8
Q9DCS9	NADH dehydrogenase [ubiquinone] 1 beta subcomplex subunit 10 OS=Mus musculus GN=Ndufb10 PE=1 SV=3	Ndufb10	27	4	8	4	176	21	8.03
Q9EPL8	Importin-7 OS=Mus musculus GN=Ipo7 PE=1 SV=2	Ipo7	7	6	8	6	1038	119.4	4.82
P97425	Eosinophil cationic protein 2 OS=Mus musculus GN=Ear2 PE=2 SV=1	Ear2	26	3	8	3	156	17.6	9.35
Q9JKB1	Ubiquitin carboxyl-terminal hydrolase isozyme L3 OS=Mus musculus GN=Uchl3 PE=1 SV=2	Uchl3	37	7	8	7	230	26.1	5.05
Q3UIA2	Rho GTPase-activating protein 17 OS=Mus musculus GN=Arhgap17 PE=1 SV=1	Arhgap17	10	7	8	7	846	92.1	7.56
Q9QZQ1	Afadin OS=Mus musculus GN=Mllt4 PE=1 SV=3	Mllt4	5	6	8	6	1820	206.4	6.32
P52479	Ubiquitin carboxyl-terminal hydrolase 10 OS=Mus musculus GN=Usp10 PE=1 SV=3	Usp10	6	5	8	5	792	87	5.17
Q9EPJ9	ADP-ribosylation factor GTPase-activating protein 1 OS=Mus musculus GN=Arfgap1 PE=1 SV=2	Arfgap1	19	7	8	7	414	45.3	5.57
Q8R3G9	Tetraspanin-8 OS=Mus musculus GN=Tspan8 PE=1 SV=1	Tspan8	23	4	8	4	235	25.6	5.16
Q8R164	Valacyclovir hydrolase OS=Mus musculus GN=Bphl PE=1 SV=1	Bphl	18	5	8	5	291	32.8	8.94
Q6PDQ2	Chromodomain-helicase-DNA-binding protein 4 OS=Mus musculus GN=Chd4 PE=1 SV=1	Chd4	4	7	8	7	1915	217.6	5.81
Q61210	Rho guanine nucleotide exchange factor 1 OS=Mus musculus GN=Arhgef1 PE=1 SV=2	Arhgef1	8	6	8	6	920	102.7	5.6
Q8CGY8	UDP-N-acetylglucosamine--peptide N-acetylglucosaminyltransferase 110 kDa subunit OS=Mus musculus GN=Ogt PE=1 SV=2	Ogt	8	7	8	7	1046	116.9	6.7
Q8VE88	Protein FAM114A2 OS=Mus musculus GN=Fam114a2 PE=1 SV=2	Fam114a2	22	6	8	6	497	54	4.93
Q91WG0	Acylcarnitine hydrolase OS=Mus musculus GN=Ces2c PE=1 SV=1	Ces2c	11	5	8	2	561	62.4	5.69
Q9D883	Splicing factor U2AF 35 kDa subunit OS=Mus musculus GN=U2af1 PE=1 SV=4	U2af1	13	3	8	3	239	27.8	8.81
Q9QYB5	Gamma-adducin OS=Mus musculus GN=Add3 PE=1 SV=2	Add3	8	6	8	6	706	78.7	5.95
P70268	Serine/threonine-protein kinase N1 OS=Mus musculus GN=Pkn1 PE=1 SV=3	Pkn1	5	5	8	5	946	104.3	6.27
Q99KE1	NAD-dependent malic enzyme, mitochondrial OS=Mus musculus GN=Me2 PE=1 SV=1	Me2	16	7	8	7	589	65.8	7.61
Q9Z1P6	NADH dehydrogenase [ubiquinone] 1 alpha subcomplex subunit 7 OS=Mus musculus GN=Ndufa7 PE=1 SV=3	Ndufa7	39	4	8	4	113	12.6	10.17
P70335	Rho-associated protein kinase 1 OS=Mus musculus GN=Rock1 PE=1 SV=1	Rock1	6	8	8	6	1354	158.1	5.86
Q31125	Zinc transporter SLC39A7 OS=Mus musculus GN=Slc39a7 PE=1 SV=2	Slc39a7	8	3	8	3	476	50.6	6.87
Q8JZU2	Tricarboxylate transport protein, mitochondrial OS=Mus musculus GN=Slc25a1 PE=1 SV=1	Slc25a1	15	5	8	5	311	33.9	9.89
P15119	Mast cell protease 2 OS=Mus musculus GN=Mcpt2 PE=2 SV=2	Mcpt2	34	6	8	6	244	26.7	8.4
Q8R4N0	Citrate lyase subunit beta-like protein, mitochondrial OS=Mus musculus GN=Clybl PE=1 SV=2	Clybl	24	7	8	7	338	37.5	8.54
Q1HFZ0	tRNA (cytosine(34)-C(5))-methyltransferase OS=Mus musculus GN=Nsun2 PE=1 SV=2	Nsun2	8	6	8	6	757	85.4	6.58
P42567	Epidermal growth factor receptor substrate 15 OS=Mus musculus GN=Eps15 PE=1 SV=1	Eps15	9	6	8	6	897	98.4	4.6
Q8BKE6	Cytochrome P450 20A1 OS=Mus musculus GN=Cyp20a1 PE=1 SV=1	Cyp20a1	17	7	8	7	462	52.1	6.95
P14094	Sodium/potassium-transporting ATPase subunit beta-1 OS=Mus musculus GN=Atp1b1 PE=1 SV=1	Atp1b1	19	5	8	5	304	35.2	8.65
O35344	Importin subunit alpha-4 OS=Mus musculus GN=Kpna3 PE=1 SV=1	Kpna3	14	5	8	4	521	57.7	4.94
Q8BUV3	Gephyrin OS=Mus musculus GN=Gphn PE=1 SV=2	Gphn	9	6	8	6	769	83.2	5.6
Q9D0M1	Phosphoribosyl pyrophosphate synthase-associated protein 1 OS=Mus musculus GN=Prpsap1 PE=1 SV=1	Prpsap1	24	7	8	5	356	39.4	7.2
Q9D5V5	Cullin-5 OS=Mus musculus GN=Cul5 PE=1 SV=3	Cul5	9	7	8	6	780	90.9	7.81
Q8BWF0	Succinate-semialdehyde dehydrogenase, mitochondrial OS=Mus musculus GN=Aldh5a1 PE=1 SV=1	Aldh5a1	18	7	8	7	523	55.9	8.25
Q6DFZ1	Golgi-specific brefeldin A-resistance factor 1 OS=Mus musculus GN=Gbf1 PE=1 SV=1	Gbf1	6	8	8	8	1861	206.7	5.8
Q6P9R2	Serine/threonine-protein kinase OSR1 OS=Mus musculus GN=Oxsr1 PE=1 SV=1	Oxsr1	14	6	8	6	527	58.2	6.43
P23475	X-ray repair cross-complementing protein 6 OS=Mus musculus GN=Xrcc6 PE=1 SV=5	Xrcc6	11	7	8	7	608	69.4	6.79
Q8K010	5-oxoprolinase OS=Mus musculus GN=Oplah PE=1 SV=1	Oplah	8	8	8	8	1288	137.5	6.28
Q9CPT4	Myeloid-derived growth factor OS=Mus musculus GN=Mydgf PE=1 SV=1	Mydgf	28	6	8	6	166	18	6.79
Q60875	Rho guanine nucleotide exchange factor 2 OS=Mus musculus GN=Arhgef2 PE=1 SV=4	Arhgef2	8	7	8	7	985	111.9	7.25
Q9D939	Sulfotransferase 1C2 OS=Mus musculus GN=Sult1c2 PE=1 SV=1	Sult1c2	21	5	8	5	296	34.9	7.83
A0A075B5U7	Protein Ighv1-22 (Fragment) OS=Mus musculus GN=Ighv1-22 PE=4 SV=1	Ighv1-22	26	3	8	1	117	13	8.76
P70303	CTP synthase 2 OS=Mus musculus GN=Ctps2 PE=1 SV=1	Ctps2	11	6	8	4	586	65.5	6.49
Q8JZR0	Long-chain-fatty-acid--CoA ligase 5 OS=Mus musculus GN=Acsl5 PE=1 SV=1	Acsl5	9	6	8	5	683	76.2	7.09
Q6YI28	EP1 OS=Mus musculus GN=2210407C18Rik PE=1 SV=1	2210407C18Rik	20	4	8	4	220	23.7	7.69
O35864	COP9 signalosome complex subunit 5 OS=Mus musculus GN=Cops5 PE=1 SV=3	Cops5	20	6	8	6	334	37.5	6.54
Q99L20	Glutathione S-transferase theta 3 OS=Mus musculus GN=Gstt3 PE=1 SV=1	Gstt3	22	5	8	4	241	27.4	7.74
A0A0G2JDV3	Protein Gbp6 OS=Mus musculus GN=Gbp6 PE=1 SV=1	Gbp6	6	3	8	1	611	70.4	6.11
Q91X52	L-xylulose reductase OS=Mus musculus GN=Dcxr PE=1 SV=2	Dcxr	34	7	8	7	244	25.7	7.31
P50172	Corticosteroid 11-beta-dehydrogenase isozyme 1 OS=Mus musculus GN=Hsd11b1 PE=1 SV=3	Hsd11b1	22	7	8	7	292	32.3	8.46
F6R7E8	Protein Gm2663 OS=Mus musculus GN=Gm2663 PE=3 SV=1	Gm2663	30	6	8	5	247	26.6	6.93
Q9WVB4	Slit homolog 3 protein OS=Mus musculus GN=Slit3 PE=2 SV=2	Slit3	3	4	8	4	1523	167.6	7.62
Q3TJZ6	Protein FAM98A OS=Mus musculus GN=Fam98a PE=1 SV=1	Fam98a	14	5	8	4	515	55	8.95
G3UXL2	Protein Prps1l3 OS=Mus musculus GN=Prps1l3 PE=3 SV=1	Prps1l3	15	5	8	1	318	34.8	6.98
E9Q4K7	Kinesin-like protein OS=Mus musculus GN=Kif13b PE=1 SV=1	Kif13b	5	7	8	6	1843	204.4	5.8
Q9Z2N8	Actin-like protein 6A OS=Mus musculus GN=Actl6a PE=1 SV=2	Actl6a	12	6	8	6	429	47.4	5.6
P54923	[Protein ADP-ribosylarginine] hydrolase OS=Mus musculus GN=Adprh PE=1 SV=1	Adprh	23	6	8	6	362	40	5.76
Q9DB25	Dolichyl-phosphate beta-glucosyltransferase OS=Mus musculus GN=Alg5 PE=1 SV=1	Alg5	19	5	8	5	324	36.8	8.6
Q6Y7W8	PERQ amino acid-rich with GYF domain-containing protein 2 OS=Mus musculus GN=Gigyf2 PE=1 SV=2	Gigyf2	4	5	8	5	1291	149.1	5.57
Q80VA0	N-acetylgalactosaminyltransferase 7 OS=Mus musculus GN=Galnt7 PE=1 SV=2	Galnt7	11	6	8	6	657	75.4	7.93
Q06770	Corticosteroid-binding globulin OS=Mus musculus GN=Serpina6 PE=1 SV=1	Serpina6	13	4	8	4	397	44.7	5.24
Q61133	Glutathione S-transferase theta-2 OS=Mus musculus GN=Gstt2 PE=1 SV=4	Gstt2	20	4	8	3	244	27.6	7.55
Q9WUL7	ADP-ribosylation factor-like protein 3 OS=Mus musculus GN=Arl3 PE=1 SV=1	Arl3	40	5	8	5	182	20.5	7.24
P55095	Glucagon OS=Mus musculus GN=Gcg PE=1 SV=1	Gcg	31	4	8	4	180	20.9	5.63
P02802	Metallothionein-1 OS=Mus musculus GN=Mt1 PE=1 SV=1	Mt1	34	3	7	3	61	6	7.96
P05533	Lymphocyte antigen 6A-2/6E-1 OS=Mus musculus GN=Ly6a PE=1 SV=1	Ly6a	16	1	7	1	134	14.4	4.83
P11031	Activated RNA polymerase II transcriptional coactivator p15 OS=Mus musculus GN=Sub1 PE=1 SV=3	Sub1	27	4	7	4	127	14.4	9.6
Q71FD7	Filamin-binding LIM protein 1 OS=Mus musculus GN=Fblim1 PE=1 SV=2	Fblim1	13	3	7	3	375	41	6.51
Q8BJF9	Charged multivesicular body protein 2b OS=Mus musculus GN=Chmp2b PE=1 SV=1	Chmp2b	19	5	7	5	213	23.9	8.78
Q61789	Laminin subunit alpha-3 OS=Mus musculus GN=Lama3 PE=1 SV=4	Lama3	2	6	7	6	3330	366	6.65
P28843	Dipeptidyl peptidase 4 OS=Mus musculus GN=Dpp4 PE=1 SV=3	Dpp4	7	6	7	6	760	87.4	6.42
Q64191	N(4)-(beta-N-acetylglucosaminyl)-L-asparaginase OS=Mus musculus GN=Aga PE=1 SV=1	Aga	16	3	7	3	346	37	6.44
O70404	Vesicle-associated membrane protein 8 OS=Mus musculus GN=Vamp8 PE=1 SV=1	Vamp8	41	4	7	4	101	11.4	8.19
O88958	Glucosamine-6-phosphate isomerase 1 OS=Mus musculus GN=Gnpda1 PE=1 SV=3	Gnpda1	23	6	7	5	289	32.5	6.6
Q9DCM0	Persulfide dioxygenase ETHE1, mitochondrial OS=Mus musculus GN=Ethe1 PE=1 SV=2	Ethe1	33	6	7	6	254	27.7	7.23
Q9CQ92	Mitochondrial fission 1 protein OS=Mus musculus GN=Fis1 PE=1 SV=1	Fis1	24	3	7	3	152	17	8.53
Q921W0	Charged multivesicular body protein 1a OS=Mus musculus GN=Chmp1a PE=1 SV=1	Chmp1a	20	5	7	5	196	21.6	8.06
Q7TN29	Stromal membrane-associated protein 2 OS=Mus musculus GN=Smap2 PE=1 SV=1	Smap2	12	4	7	4	428	46.5	8.87
O55128	Histone deacetylase complex subunit SAP18 OS=Mus musculus GN=Sap18 PE=1 SV=1	Sap18	19	3	7	3	153	17.6	9.35
O88384	Vesicle transport through interaction with t-SNAREs homolog 1B OS=Mus musculus GN=Vti1b PE=1 SV=1	Vti1b	24	5	7	5	232	26.7	8.79
P03930	ATP synthase protein 8 OS=Mus musculus GN=Mtatp8 PE=1 SV=1	Mtatp8	46	3	7	3	67	7.8	9.88
Q9Z0H8	CAP-Gly domain-containing linker protein 2 OS=Mus musculus GN=Clip2 PE=1 SV=2	Clip2	5	6	7	3	1047	115.8	6.48
O08573	Galectin-9 OS=Mus musculus GN=Lgals9 PE=1 SV=1	Lgals9	16	5	7	5	353	40	9.31
Q9WVJ3	Carboxypeptidase Q OS=Mus musculus GN=Cpq PE=1 SV=1	Cpq	8	4	7	4	470	51.8	6.21
Q9D0W5	Peptidyl-prolyl cis-trans isomerase-like 1 OS=Mus musculus GN=Ppil1 PE=1 SV=1	Ppil1	32	5	7	5	166	18.2	7.99
O54824	Pro-interleukin-16 OS=Mus musculus GN=Il16 PE=1 SV=3	Il16	8	6	7	6	1322	141.3	7.78
Q8BJS4	SUN domain-containing protein 2 OS=Mus musculus GN=Sun2 PE=1 SV=3	Sun2	9	6	7	5	731	81.6	7.02
Q8BK62	Olfactomedin-like protein 3 OS=Mus musculus GN=Olfml3 PE=2 SV=2	Olfml3	21	7	7	7	406	45.7	6.23
Q60780	Growth arrest-specific protein 7 OS=Mus musculus GN=Gas7 PE=1 SV=1	Gas7	9	4	7	4	421	48.1	7.83
Q80VJ2	Steroid receptor RNA activator 1 OS=Mus musculus GN=Sra1 PE=1 SV=3	Sra1	22	4	7	3	232	25.5	6.43
Q9CSN1	SNW domain-containing protein 1 OS=Mus musculus GN=Snw1 PE=1 SV=3	Snw1	15	7	7	7	536	61.4	9.48
Q3UKJ7	WD40 repeat-containing protein SMU1 OS=Mus musculus GN=Smu1 PE=2 SV=2	Smu1	6	3	7	3	513	57.5	7.18
Q6AW69	Cingulin-like protein 1 OS=Mus musculus GN=Cgnl1 PE=1 SV=2	Cgnl1	5	6	7	6	1298	148.1	5.77
Q9ERS2	NADH dehydrogenase [ubiquinone] 1 alpha subcomplex subunit 13 OS=Mus musculus GN=Ndufa13 PE=1 SV=3	Ndufa13	22	3	7	3	144	16.8	9.48
Q60973	Histone-binding protein RBBP7 OS=Mus musculus GN=Rbbp7 PE=1 SV=1	Rbbp7	13	5	7	2	425	47.8	5.05
P97369	Neutrophil cytosol factor 4 OS=Mus musculus GN=Ncf4 PE=1 SV=2	Ncf4	23	6	7	6	339	38.7	6.21
Q99MD9	Nuclear autoantigenic sperm protein OS=Mus musculus GN=Nasp PE=1 SV=2	Nasp	5	4	7	4	773	83.9	4.37
Q08879	Fibulin-1 OS=Mus musculus GN=Fbln1 PE=1 SV=2	Fbln1	9	6	7	6	705	78	5.16
B2RPU8	MCG130675 OS=Mus musculus GN=Zbed5 PE=2 SV=1	Zbed5	6	3	7	3	756	84.2	8.44
Q64213	Splicing factor 1 OS=Mus musculus GN=Sf1 PE=1 SV=6	Sf1	11	6	7	6	653	70.4	8.98
Q9ET22	Dipeptidyl peptidase 2 OS=Mus musculus GN=Dpp7 PE=1 SV=2	Dpp7	14	6	7	6	506	56.2	5.39
Q8BWG8	Beta-arrestin-1 OS=Mus musculus GN=Arrb1 PE=1 SV=1	Arrb1	10	4	7	3	418	46.9	6.28
P56391	Cytochrome c oxidase subunit 6B1 OS=Mus musculus GN=Cox6b1 PE=1 SV=2	Cox6b1	41	3	7	3	86	10.1	8.72
E9Q1P8	Interferon regulatory factor 2-binding protein 2 OS=Mus musculus GN=Irf2bp2 PE=1 SV=1	Irf2bp2	17	6	7	4	570	59.3	8.69
Q9D0L8	mRNA cap guanine-N7 methyltransferase OS=Mus musculus GN=Rnmt PE=1 SV=1	Rnmt	15	6	7	6	465	53.3	6.48
Q9JL62	Glycolipid transfer protein OS=Mus musculus GN=Gltp PE=1 SV=3	Gltp	21	5	7	5	209	23.7	7.39
Q8VE97	Serine/arginine-rich splicing factor 4 OS=Mus musculus GN=Srsf4 PE=2 SV=1	Srsf4	9	5	7	2	489	55.9	11.4
Q63932	Dual specificity mitogen-activated protein kinase kinase 2 OS=Mus musculus GN=Map2k2 PE=1 SV=2	Map2k2	18	6	7	3	401	44.4	7.05
Q9CRD0	OCIA domain-containing protein 1 OS=Mus musculus GN=Ociad1 PE=1 SV=1	Ociad1	25	4	7	4	247	27.6	7.81
Q8BQ47	Protein canopy homolog 4 OS=Mus musculus GN=Cnpy4 PE=1 SV=1	Cnpy4	28	5	7	5	245	28.1	4.77
Q9CX00	IST1 homolog OS=Mus musculus GN=Ist1 PE=1 SV=1	Ist1	13	5	7	5	362	39.4	5.44
Q9D7X3	Dual specificity protein phosphatase 3 OS=Mus musculus GN=Dusp3 PE=1 SV=1	Dusp3	32	4	7	4	185	20.5	6.54
Q8K1X1	WD repeat-containing protein 11 OS=Mus musculus GN=Wdr11 PE=1 SV=1	Wdr11	8	7	7	7	1223	135.9	7.11
O35955	Proteasome subunit beta type-10 OS=Mus musculus GN=Psmb10 PE=1 SV=1	Psmb10	21	5	7	5	273	29	6.87
Q8CG50	Ras-related protein Rab-43 OS=Mus musculus GN=Rab43 PE=1 SV=1	Rab43	15	3	7	2	210	23.2	5.86
Q9D1P4	Cysteine and histidine-rich domain-containing protein 1 OS=Mus musculus GN=Chordc1 PE=1 SV=1	Chordc1	27	6	7	6	331	37.3	7.9
Q61749	Translation initiation factor eIF-2B subunit delta OS=Mus musculus GN=Eif2b4 PE=1 SV=2	Eif2b4	12	5	7	5	524	57.6	9.25
Q9CQ75	NADH dehydrogenase [ubiquinone] 1 alpha subcomplex subunit 2 OS=Mus musculus GN=Ndufa2 PE=1 SV=3	Ndufa2	38	4	7	4	99	10.9	9.99
Q8BYC6	Serine/threonine-protein kinase TAO3 OS=Mus musculus GN=Taok3 PE=1 SV=2	Taok3	7	7	7	7	898	105.3	7.36
Q6PDY2	2-aminoethanethiol dioxygenase OS=Mus musculus GN=Ado PE=1 SV=2	Ado	23	5	7	5	256	28.4	5.97
Q3TBT3	Stimulator of interferon genes protein OS=Mus musculus GN=Tmem173 PE=1 SV=2	Tmem173	12	4	7	4	378	42.8	7.42
Q62356	Follistatin-related protein 1 OS=Mus musculus GN=Fstl1 PE=1 SV=2	Fstl1	17	6	7	6	306	34.5	5.85
P28658	Ataxin-10 OS=Mus musculus GN=Atxn10 PE=1 SV=2	Atxn10	13	5	7	5	475	53.7	5.25
Q8K1Z0	Ubiquinone biosynthesis protein COQ9, mitochondrial OS=Mus musculus GN=Coq9 PE=1 SV=1	Coq9	24	5	7	5	313	35.1	5.92
P49615	Cyclin-dependent-like kinase 5 OS=Mus musculus GN=Cdk5 PE=1 SV=1	Cdk5	12	4	7	3	292	33.3	7.66
Q8BXA1	Golgi integral membrane protein 4 OS=Mus musculus GN=Golim4 PE=1 SV=1	Golim4	12	6	7	6	655	76.7	4.83
Q3UPF5	Zinc finger CCCH-type antiviral protein 1 OS=Mus musculus GN=Zc3hav1 PE=1 SV=1	Zc3hav1	8	7	7	7	946	106.6	8.27
Q9CRD2	ER membrane protein complex subunit 2 OS=Mus musculus GN=Emc2 PE=1 SV=1	Emc2	20	4	7	4	297	34.9	6.81
Q80W54	CAAX prenyl protease 1 homolog OS=Mus musculus GN=Zmpste24 PE=1 SV=2	Zmpste24	9	4	7	4	475	54.7	6.95
Q60692	Proteasome subunit beta type-6 OS=Mus musculus GN=Psmb6 PE=1 SV=3	Psmb6	13	3	7	3	238	25.4	5.11
Q60972	Histone-binding protein RBBP4 OS=Mus musculus GN=Rbbp4 PE=1 SV=5	Rbbp4	16	6	7	3	425	47.6	4.89
Q923T9	Calcium/calmodulin-dependent protein kinase type II subunit gamma OS=Mus musculus GN=Camk2g PE=1 SV=1	Camk2g	9	4	7	2	529	59.6	7.58
Q9QYA2	Mitochondrial import receptor subunit TOM40 homolog OS=Mus musculus GN=Tomm40 PE=1 SV=3	Tomm40	18	4	7	4	361	37.9	7.74
Q9D7S9	Charged multivesicular body protein 5 OS=Mus musculus GN=Chmp5 PE=1 SV=1	Chmp5	27	4	7	4	219	24.6	4.79
Q9D0A3	Arpin OS=Mus musculus GN=Arpin PE=1 SV=1	Arpin	15	4	7	4	226	25.2	5.19
Q9R1C7	Pre-mRNA-processing factor 40 homolog A OS=Mus musculus GN=Prpf40a PE=1 SV=1	Prpf40a	6	5	7	5	953	108.4	7.69
Q3TDN2	FAS-associated factor 2 OS=Mus musculus GN=Faf2 PE=1 SV=2	Faf2	18	6	7	6	445	52.4	5.47
Q62384	Zinc finger protein ZPR1 OS=Mus musculus GN=Zpr1 PE=1 SV=1	Zpr1	13	6	7	6	459	50.7	4.78
O88952	Protein lin-7 homolog C OS=Mus musculus GN=Lin7c PE=1 SV=2	Lin7c	33	6	7	6	197	21.8	8.43
O55137	Acyl-coenzyme A thioesterase 1 OS=Mus musculus GN=Acot1 PE=1 SV=1	Acot1	14	5	7	1	419	46.1	6.58
P59017	Bcl-2-like protein 13 OS=Mus musculus GN=Bcl2l13 PE=1 SV=2	Bcl2l13	15	5	7	5	434	46.7	4.59
P48193	Protein 4.1 OS=Mus musculus GN=Epb41 PE=1 SV=2	Epb41	7	5	7	3	858	95.9	5.6
Q3TDD9	Protein phosphatase 1 regulatory subunit 21 OS=Mus musculus GN=Ppp1r21 PE=1 SV=2	Ppp1r21	11	7	7	7	780	88.3	6.9
O55234	Proteasome subunit beta type-5 OS=Mus musculus GN=Psmb5 PE=1 SV=3	Psmb5	20	5	7	5	264	28.5	7.02
Q19LI2	Alpha-1B-glycoprotein OS=Mus musculus GN=A1bg PE=1 SV=1	A1bg	13	6	7	6	512	56.5	6.79
Q99KB8	Hydroxyacylglutathione hydrolase, mitochondrial OS=Mus musculus GN=Hagh PE=1 SV=2	Hagh	14	4	7	4	309	34.1	7.75
Q9DBE0	Cysteine sulfinic acid decarboxylase OS=Mus musculus GN=Csad PE=1 SV=1	Csad	12	6	7	6	493	55.1	6.61
Q9R269	Periplakin OS=Mus musculus GN=Ppl PE=1 SV=1	Ppl	4	7	7	7	1755	203.9	5.54
D3YZZ5	Protein Tmed7 OS=Mus musculus GN=Tmed7 PE=1 SV=1	Tmed7	16	4	7	4	224	25.2	6.89
Q8CCF0	U4/U6 small nuclear ribonucleoprotein Prp31 OS=Mus musculus GN=Prpf31 PE=1 SV=3	Prpf31	14	6	7	6	499	55.4	5.67
Q99LG2	Transportin-2 OS=Mus musculus GN=Tnpo2 PE=1 SV=1	Tnpo2	5	4	7	1	887	100.4	4.98
Q8BPB0	MOB kinase activator 1B OS=Mus musculus GN=Mob1b PE=1 SV=3	Mob1b	20	4	7	4	216	25.1	6.73
Q8BH69	Selenide, water dikinase 1 OS=Mus musculus GN=Sephs1 PE=1 SV=1	Sephs1	18	5	7	5	392	42.9	5.97
Q8VCC9	Spondin-1 OS=Mus musculus GN=Spon1 PE=1 SV=1	Spon1	9	7	7	7	807	90.8	6.02
Q9CXW3	Calcyclin-binding protein OS=Mus musculus GN=Cacybp PE=1 SV=1	Cacybp	23	6	7	6	229	26.5	7.87
Q62165	Dystroglycan OS=Mus musculus GN=Dag1 PE=1 SV=4	Dag1	10	6	7	6	893	96.8	8.44
P63280	SUMO-conjugating enzyme UBC9 OS=Mus musculus GN=Ube2i PE=1 SV=1	Ube2i	34	5	7	5	158	18	8.66
Q9Z1K5	E3 ubiquitin-protein ligase ARIH1 OS=Mus musculus GN=Arih1 PE=1 SV=3	Arih1	8	4	7	4	555	64	5.08
Q6A026	Sister chromatid cohesion protein PDS5 homolog A OS=Mus musculus GN=Pds5a PE=1 SV=3	Pds5a	5	6	7	4	1332	150.2	7.85
Q571I9	Aldehyde dehydrogenase family 16 member A1 OS=Mus musculus GN=Aldh16a1 PE=1 SV=2	Aldh16a1	11	5	7	5	802	84.7	6.32
Q8R2Y2	Cell surface glycoprotein MUC18 OS=Mus musculus GN=Mcam PE=1 SV=1	Mcam	10	6	7	6	648	71.5	5.83
Q8VDK1	Nitrilase homolog 1 OS=Mus musculus GN=Nit1 PE=1 SV=2	Nit1	24	5	7	5	323	35.7	7.94
P62500	TSC22 domain family protein 1 OS=Mus musculus GN=Tsc22d1 PE=1 SV=2	Tsc22d1	6	3	7	2	1077	109.7	5.83
Q61187	Tumor susceptibility gene 101 protein OS=Mus musculus GN=Tsg101 PE=1 SV=2	Tsg101	19	6	7	6	391	44.1	6.71
P22437	Prostaglandin G/H synthase 1 OS=Mus musculus GN=Ptgs1 PE=1 SV=1	Ptgs1	9	5	7	5	602	69	6.83
Q9CPQ1	Cytochrome c oxidase subunit 6C OS=Mus musculus GN=Cox6c PE=1 SV=3	Cox6c	21	3	7	3	76	8.5	10.14
P51855	Glutathione synthetase OS=Mus musculus GN=Gss PE=1 SV=1	Gss	14	7	7	7	474	52.2	5.8
Q91XR9	Phospholipid hydroperoxide glutathione peroxidase, nuclear OS=Mus musculus GN=Gpx4 PE=1 SV=3	Gpx4	23	6	7	6	253	29.2	10.2
Q62348	Translin OS=Mus musculus GN=Tsn PE=1 SV=1	Tsn	18	4	7	4	228	26.2	6.44
Q7TQK5	Coiled-coil domain-containing protein 93 OS=Mus musculus GN=Ccdc93 PE=1 SV=1	Ccdc93	13	7	7	7	629	72.6	8.29
Q3TIV5	Zinc finger CCCH domain-containing protein 15 OS=Mus musculus GN=Zc3h15 PE=1 SV=2	Zc3h15	13	5	7	5	426	48.3	5.3
Q3UMB9	WASH complex subunit 7 OS=Mus musculus GN=Kiaa1033 PE=1 SV=2	Kiaa1033	5	5	7	5	1173	136.3	7.37
[truncated: 11,832 more rows]

## Sheet: Suppl Table 2. KC DIO Overall
Supplementary Table 2. KC DIO Overall, DAVID UP 188, DAVID Down 141
T-test Significant	Coverage [%]	# PSMs	# Peptides	# Unique Peptides	calc. pI	T-test q-value	Uniprot	Gene Name	Description										log FC	Fold change DIO	-log P	p value								Overall UP 188:																		for Revigo:
+	35	59	34	34	7.5	5.20423e-06	Q61087	Lamb3	Laminin subunit beta-3 OS=Mus musculus GN=Lamb3 PE=1 SV=2;Laminin subunit beta-3 OS=Mus musculus GN=Lamb3 PE=2 SV=2 - [LAMB3_MOUSE]										1.18204	2.26897	8.78459	3.65415e-10								Category	Term	Count	%	PValue	Genes	List Total	Pop Hits	Pop Total	Fold Enrichment	Bonferroni	Benjamini	FDR						Term	PValue
+	69	227	36	29	5.9	5.20423e-06	Q9DCV7	Krt7	Keratin, type II cytoskeletal 7 OS=Mus musculus GN=Krt7 PE=1 SV=1;Keratin, type II cytoskeletal 7 OS=Mus musculus GN=Krt7 PE=1 SV=1 - [K2C7_MOUSE]										0.684759	1.60743	8.6721	4.15678e-10								BIOCARTA	m_compPathway:Complement Pathway	4	2.25989	0.00340392	MBL1, C1QA, C1QB, MASP2	24	18	1289	11.9352	0.159616	0.159616	3.24475						GO:0007155	3.72e-10
+	41	101	15	15	5.7	5.92344e-06	Q7TPZ8	Cpa1	Carboxypeptidase A1 OS=Mus musculus GN=Cpa1 PE=1 SV=1;Carboxypeptidase A1 OS=Mus musculus GN=Cpa1 PE=2 SV=1 - [CBPA1_MOUSE]										-1.45163	0.365608	8.35533	6.03068e-10								COG_ONTOLOGY	Cell division and chromosome partitioning	5	2.82486	0.00344674	LAMA3, ROCK2, KTN1, LAMC2, TPR	15	102	2126	6.94771	0.0339376	0.0339376	2.05189						GO:0035987	2.98e-09
+	38	230	100	100	6.2	5.92344e-06	Q60847	Col12a1	Collagen alpha-1(XII) chain OS=Mus musculus GN=Col12a1 - [COCA1_MOUSE];Collagen alpha-1(XII) chain OS=Mus musculus GN=Col12a1 PE=2 SV=3										1.24213	2.36548	8.28084	6.59566e-10								GOTERM_BP_DIRECT	GO:0007155~cell adhesion	23	12.9944	3.71702e-10	COL18A1, TNC, CDHR2, CTNND1, ITGA2, ITGB2, ITGB3, MUC4, NCAM1, LAMB3, LAMA3, COL7A1, CTGF, CDH17, COL6A2, COL12A1, LAMC2, EMB, THBS1, THBS2, ADAM9, SPP1, FN1	162	485	18082	5.29319	3.90287e-07	3.90287e-07	5.9093e-07						GO:0007160	6.87e-05
+	19	27	19	19	5.4	5.92344e-06	P10493	Nid1	Nidogen-1 OS=Mus musculus GN=Nid1 PE=1 SV=2;Nidogen-1 OS=Mus musculus GN=Nid1 PE=1 SV=2 - [NID1_MOUSE]										0.394716	1.31468	8.21794	7.11818e-10								GOTERM_BP_DIRECT	GO:0035987~endodermal cell differentiation	8	4.51977	2.97585e-09	COL4A2, LAMB3, LAMA3, COL7A1, MMP9, COL12A1, HMGA2, FN1	162	27	18082	33.0718	3.12463e-06	1.56232e-06	4.73099e-06						GO:0006958	0.000128
+	2	2	2	2	6.9	7.99795e-06	Q6DFW5	Atp11b	Phospholipid-translocating ATPase OS=Mus musculus GN=Atp11b PE=2 SV=1 - [Q6DFW5_MOUSE];Phospholipid-transporting ATPase OS=Mus musculus GN=Atp11b PE=1 SV=1										0.832925	1.78129	7.97284	9.63536e-10								GOTERM_BP_DIRECT	GO:0007160~cell-matrix adhesion	7	3.9548	6.86803e-05	CTGF, ITGA2, ITGB2, ITGB3, ADAM9, FN1, MUC4	162	78	18082	10.0169	0.0695778	0.0237523	0.109132						GO:0042493	0.000234
+	4	3	2	2	7.1	7.99795e-06	A2AI08	Tprn	Taperin OS=Mus musculus GN=Tprn PE=1 SV=1;Taperin OS=Mus musculus GN=Tprn PE=1 SV=1 - [TPRN_MOUSE]										1.04723	2.06655	7.94141	1.00236e-09								GOTERM_BP_DIRECT	GO:0006958~complement activation, classical pathway	6	3.38983	0.000127716	MBL1, IGHG1, C1QA, C1QB, MASP2, C1QC	162	55	18082	12.1764	0.125506	0.0329717	0.202849						GO:0033627	0.000291
+	70	123	24	24	5.4	8.56747e-06	B2RS76	Cpb1	Carboxypeptidase B1 (Tissue) OS=Mus musculus GN=Cpb1 PE=1 SV=1;Carboxypeptidase B1 (Tissue) OS=Mus musculus GN=Cpb1 PE=2 SV=1 - [B2RS76_MOUSE]										-1.3895	0.381696	7.85354	1.12032e-09								GOTERM_BP_DIRECT	GO:0042493~response to drug	12	6.77966	0.000233712	LCN2, NCAM1, COL18A1, ABCB1B, MMP9, OTC, SRP68, MMP7, FZD1, ITGA2, SRP72, THBS1	162	339	18082	3.95105	0.217629	0.0479	0.370908						GO:0030198	0.000548
+	69	646	30	29	7.3	8.68822e-06	P00688	Amy2	Pancreatic alpha-amylase OS=Mus musculus GN=Amy2 PE=1 SV=2;Pancreatic alpha-amylase OS=Mus musculus GN=Amy2 PE=1 SV=2 - [AMYP_MOUSE]										-1.28122	0.411448	7.79631	1.20533e-09								GOTERM_BP_DIRECT	GO:0033627~cell adhesion mediated by integrin	4	2.25989	0.000291401	FBN1, ITGA2, ITGB3, ADAM9	162	15	18082	29.7646	0.263625	0.0497238	0.462263						GO:0022617	0.000942
+	22	8	5	5	8.2	1.30658e-05	P14106	C1qb	Complement C1q subcomponent subunit B OS=Mus musculus GN=C1qb PE=1 SV=2;Complement C1q subcomponent subunit B OS=Mus musculus GN=C1qb PE=1 SV=2 - [C1QB_MOUSE]										0.687992	1.61104	7.57335	1.61109e-09								GOTERM_BP_DIRECT	GO:0030198~extracellular matrix organization	7	3.9548	0.000548328	COL18A1, COL4A2, LAMB3, LAMA3, MMP9, LAMC2, FN1	162	114	18082	6.85369	0.437803	0.0789784	0.868178						GO:0048025	0.00138
+	34	29	6	6	6.3	1.70458e-05	Q08731	Reg2	Lithostathine-2 OS=Mus musculus GN=Reg2 PE=1 SV=1;Lithostathine-2 OS=Mus musculus GN=Reg2 PE=2 SV=1 - [LIT2_MOUSE]										-1.23528	0.424759	7.41648	1.98621e-09								GOTERM_BP_DIRECT	GO:0022617~extracellular matrix disassembly	4	2.25989	0.000942169	LAMB3, LAMA3, MMP7, LAMC2	162	22	18082	20.2941	0.628328	0.116371	1.48739						GO:0008380	0.001449
+	6	4	4	4	6.6	1.9987e-05	O88325	Naglu	Alpha-N-acetylglucosaminidase OS=Mus musculus GN=Naglu PE=1 SV=1										0.334709	1.26112	7.30956	2.29662e-09								GOTERM_BP_DIRECT	GO:0048025~negative regulation of mRNA splicing, via spliceosome	4	2.25989	0.00137987	NPM1, SAP18, PTBP3, ACIN1	162	25	18082	17.8588	0.765397	0.148789	2.1713						GO:0007229	0.001455
+	1	3	3	3	6.1	2.13411e-05	Q5SSH7	Zzef1	Zinc finger ZZ-type and EF-hand domain-containing protein 1 OS=Mus musculus GN=Zzef1 PE=1 SV=2										0.457965	1.3736	7.24633	2.50508e-09								GOTERM_BP_DIRECT	GO:0008380~RNA splicing	9	5.08475	0.00144859	SF3B1, THRAP3, CWC15, SNRPA, SAP18, PTBP3, ACIN1, YBX1, CDK13	162	241	18082	4.16828	0.781753	0.141194	2.27828						GO:0016337	0.002806
+	52	83	10	9	8.2	2.19762e-05	Q91X79	Cela1	Chymotrypsin-like elastase family member 1 OS=Mus musculus GN=Cela1 PE=1 SV=1;Chymotrypsin-like elastase family member 1 OS=Mus musculus GN=Cela1 PE=2 SV=1 - [CELA1_MOUSE]										-1.23847	0.423823	7.20141	2.6658e-09								GOTERM_BP_DIRECT	GO:0007229~integrin-mediated signaling pathway	6	3.38983	0.00145506	CTGF, CDH17, ITGA2, ITGB2, ITGB3, ADAM9	162	93	18082	7.20112	0.783231	0.129766	2.28834						GO:0008284	0.003406
+	33	58	15	14	6.2	2.42361e-05	Q9JK88	Serpini2	Serpin I2 OS=Mus musculus GN=Serpini2 PE=1 SV=1;Serpin I2 OS=Mus musculus GN=Serpini2 PE=2 SV=1 - [SPI2_MOUSE]										-1.26457	0.416222	7.0923	3.10547e-09								GOTERM_BP_DIRECT	GO:0016337~single organismal cell-cell adhesion	6	3.38983	0.00280573	EGFR, PARD3, LAMA3, GPA33, CTNND1, ITGB2	162	108	18082	6.20096	0.947669	0.217958	4.36852						GO:0016525	0.003894
+	6	2	2	2	7.3	2.42361e-05	Q10738	Mmp7	Matrilysin OS=Mus musculus GN=Mmp7 PE=2 SV=1										1.40349	2.64542	7.04734	3.30939e-09								GOTERM_BP_DIRECT	GO:0008284~positive regulation of cell proliferation	13	7.34463	0.00340646	EGFR, COL18A1, TRPM4, TNC, CRLF1, HMGA2, TPD52, YBX1, CTGF, NPM1, LAMC2, THBS1, FN1	162	542	18082	2.67717	0.972205	0.240889	5.2803						GO:0032330	0.004111
+	23	5	4	4	9.1	2.42361e-05	P98086	C1qa	Complement C1q subcomponent subunit A OS=Mus musculus GN=C1qa PE=1 SV=2;Complement C1q subcomponent subunit A OS=Mus musculus GN=C1qa PE=1 SV=2 - [C1QA_MOUSE]										0.67994	1.60207	7.03846	3.35139e-09								GOTERM_BP_DIRECT	GO:0016525~negative regulation of angiogenesis	5	2.82486	0.00389374	COL4A2, NGP, ROCK2, THBS1, THBS2	162	72	18082	7.7512	0.983368	0.25368	6.0139						GO:0006397	0.008312
+	9	49	26	26	6.7	2.42361e-05	Q61789	Lama3	Laminin subunit alpha-3 OS=Mus musculus GN=Lama3 PE=1 SV=4										0.983802	1.97767	7.00496	3.51515e-09								GOTERM_BP_DIRECT	GO:0032330~regulation of chondrocyte differentiation	3	1.69492	0.00411075	GLG1, CTGF, SCIN	162	11	18082	30.4411	0.986769	0.250497	6.33889						GO:0030036	0.008871
+	5	5	3	3	8.1	2.42361e-05	Q62273	Slc26a2	Sulfate transporter OS=Mus musculus GN=Slc26a2 PE=1 SV=1										0.917021	1.88821	7.00204	3.52982e-09								GOTERM_BP_DIRECT	GO:0006397~mRNA processing	9	5.08475	0.00831201	SF3B1, THRAP3, CWC15, SNRPA, SAP18, PTBP3, ACIN1, YBX1, CDK13	162	322	18082	3.11974	0.999844	0.421754	12.4269						GO:0030335	0.009741
+	14	9	5	5	6.8	2.42361e-05	Q99JR5	Tinagl1	Tubulointerstitial nephritis antigen-like OS=Mus musculus GN=Tinagl1 PE=1 SV=1										0.380915	1.30217	6.98493	3.61726e-09								GOTERM_BP_DIRECT	GO:0030036~actin cytoskeleton organization	6	3.38983	0.00887067	INF2, SHROOM3, EPB41, ROCK2, ARHGEF5, RFLNB	162	142	18082	4.71622	0.999914	0.423246	13.2079						GO:0001503	0.010674
+	3	7	5	5	6.3	2.42361e-05	Q63870	Col7a1	Collagen alpha-1(VII) chain OS=Mus musculus GN=Col7a1 PE=1 SV=3										0.794854	1.7349	6.95282	3.78782e-09								GOTERM_BP_DIRECT	GO:0030335~positive regulation of cell migration	7	3.9548	0.0097409	EGFR, COL18A1, LAMC2, ITGB3, THBS1, FAM83H, FN1	162	203	18082	3.84887	0.999966	0.435042	14.4115
+	3	5	4	4	7.8	2.42361e-05	Q6EDY6	Lrrc16a	F-actin-uncapping protein LRRC16A OS=Mus musculus GN=Lrrc16a PE=1 SV=2										0.472254	1.38728	6.94562	3.82725e-09								GOTERM_BP_DIRECT	GO:0001503~ossification	5	2.82486	0.0106735	BMP1, CTGF, MMP9, SLC26A2, SPP1	162	96	18082	5.8134	0.999987	0.447346	15.684
+	4	13	6	6	8.5	2.42361e-05	P08122	Col4a2	Collagen alpha-2(IV) chain OS=Mus musculus GN=Col4a2 PE=1 SV=4										0.629434	1.54696	6.9433	3.84011e-09								GOTERM_BP_DIRECT	GO:0045780~positive regulation of bone resorption	3	1.69492	0.0134753	EGFR, ITGB3, SPP1	162	20	18082	16.7426	0.999999	0.509468	19.4012
+	61	162	23	23	6.3	2.79426e-05	Q5BKQ4	Pnliprp1	Inactive pancreatic lipase-related protein 1 OS=Mus musculus GN=Pnliprp1 PE=1 SV=2;Inactive pancreatic lipase-related protein 1 OS=Mus musculus GN=Pnliprp1 PE=2 SV=2 - [LIPR1_MOUSE]										-0.920987	0.528147	6.86301	4.31375e-09								GOTERM_BP_DIRECT	GO:0018149~peptide cross-linking	4	2.25989	0.0136055	EVPL, SPRR1A, THBS1, FN1	162	56	18082	7.97266	0.999999	0.495882	19.5701
+	64	95	9	8	7.9	3.79724e-05	Q9CPN9	2210010C04Rik	Protein 2210010C04Rik OS=Mus musculus GN=2210010C04Rik PE=1 SV=1;Protein 2210010C04Rik OS=Mus musculus GN=2210010C04Rik PE=2 SV=1 - [Q9CPN9_MOUSE]										-1.29338	0.407995	6.71208	5.38803e-09								GOTERM_BP_DIRECT	GO:0002687~positive regulation of leukocyte migration	3	1.69492	0.0161941	MMP9, ITGA2, ITGB3	162	22	18082	15.2205	1	0.541239	22.8609
+	51	172	9	5	5.3	3.96732e-05	Q9QUK9	Try5	MCG15083 OS=Mus musculus GN=Try5 PE=1 SV=1;MCG15083 OS=Mus musculus GN=Try5 PE=2 SV=1 - [Q9QUK9_MOUSE]										-1.11356	0.462154	6.67602	5.68626e-09								GOTERM_BP_DIRECT	GO:0030574~collagen catabolic process	3	1.69492	0.0191258	PRTN3, MMP9, MMP7	162	24	18082	13.9522	1	0.585878	26.4355
+	7	7	7	7	8.1	3.99137e-05	Q91YR7	Prpf6	Pre-mRNA-processing factor 6 OS=Mus musculus GN=Prpf6 - [PRP6_MOUSE];Pre-mRNA-processing factor 6 OS=Mus musculus GN=Prpf6 PE=1 SV=1;Pre-mRNA-processing factor 6 OS=Mus musculus GN=Prpf6 PE=2 SV=1 - [PRP6_MOUSE]										0.32026	1.24856	6.657	5.85078e-09								GOTERM_BP_DIRECT	GO:0070207~protein homotrimerization	3	1.69492	0.0222622	LCN2, MBL1, OTC	162	26	18082	12.8789	1	0.626553	30.0873
+	13	13	3	3	7.6	4.67657e-05	P35230	Reg3b	Regenerating islet-derived protein 3-beta OS=Mus musculus GN=Reg3b PE=1 SV=1;Regenerating islet-derived protein 3-beta OS=Mus musculus GN=Reg3b PE=1 SV=1 - [REG3B_MOUSE]										-1.15394	0.449396	6.5724	6.64905e-09								GOTERM_BP_DIRECT	GO:0001934~positive regulation of protein phosphorylation	6	3.38983	0.0245606	EGFR, CTGF, ROCK2, MMP9, FNDC1, FZD1	162	184	18082	3.63969	1	0.648106	32.6548
+	20	14	9	9	5.2	5.54214e-05	Q9D733	Gp2	Pancreatic secretory granule membrane major glycoprotein GP2 OS=Mus musculus GN=Gp2 PE=1 SV=3;Pancreatic secretory granule membrane major glycoprotein GP2 OS=Mus musculus GN=Gp2 PE=2 SV=3 - [GP2_MOUSE]										-1.18203	0.440732	6.44715	8.05975e-09								GOTERM_BP_DIRECT	GO:0045087~innate immune response	9	5.08475	0.027017	LCN2, MBL1, IGHG1, C1QA, C1QB, ARHGEF2, APCS, MASP2, C1QC	162	400	18082	2.51139	1	0.669147	35.301
+	13	12	11	11	5.2	5.54214e-05	Q62469	Itga2	Integrin alpha-2 OS=Mus musculus GN=Itga2 PE=1 SV=2;Integrin alpha-2 OS=Mus musculus GN=Itga2 PE=1 SV=2 - [ITA2_MOUSE]										0.816658	1.76132	6.44269	8.11579e-09								GOTERM_BP_DIRECT	GO:0043066~negative regulation of apoptotic process	11	6.21469	0.0303256	EGFR, SIN3A, MMP9, NPM1, ARAF, HMGA2, THBS1, YBX1, FN1, SPP1, MUC4	162	566	18082	2.16924	1	0.698076	38.7114
+	15	21	20	17	6	5.54214e-05	P70336	Rock2	Rho-associated protein kinase 2 OS=Mus musculus GN=Rock2 PE=1 SV=1										0.29371	1.22579	6.43297	8.23925e-09								GOTERM_BP_DIRECT	GO:0043065~positive regulation of apoptotic process	8	4.51977	0.0306086	BCLAF1, MMP9, ALDH1A3, SCIN, SAP18, ACIN1, HMGA2, IGFBP3	162	335	18082	2.66549	1	0.688313	38.9951
+	2	2	2	2	7.7	5.54214e-05	O70228	Atp9a	Probable phospholipid-transporting ATPase IIA OS=Mus musculus GN=Atp9a PE=1 SV=3										0.543871	1.45788	6.43215	8.24966e-09								GOTERM_BP_DIRECT	GO:0048661~positive regulation of smooth muscle cell proliferation	4	2.25989	0.0345858	EGFR, ITGA2, ITGB3, THBS1	162	80	18082	5.58086	1	0.720405	42.8549
+	10	16	13	13	6.3	5.54214e-05	A2ASQ1	Agrn	Agrin OS=Mus musculus GN=Agrn PE=1 SV=1										0.441921	1.35841	6.41442	8.48061e-09								GOTERM_BP_DIRECT	GO:0010825~positive regulation of centrosome duplication	2	1.12994	0.0351455	ROCK2, NPM1	162	4	18082	55.8086	1	0.714134	43.3794
+	34	28	17	8	7.7	5.54214e-05	O35945	Aldh1a7	Aldehyde dehydrogenase, cytosolic 1 OS=Mus musculus GN=Aldh1a7 PE=1 SV=1										-1.0017	0.499412	6.41433	8.48178e-09								GOTERM_BP_DIRECT	GO:0030216~keratinocyte differentiation	4	2.25989	0.0402776	EVPL, SPRR1A, CTNND1, ADAM9	162	85	18082	5.25258	1	0.751541	47.9822
+	30	49	23	23	5.9	5.64581e-05	P09055	Itgb1	Integrin beta-1 OS=Mus musculus GN=Itgb1 PE=1 SV=1;Integrin beta-1 OS=Mus musculus GN=Itgb1 PE=1 SV=1 - [ITB1_MOUSE]										0.398646	1.31827	6.37407	9.03302e-09								GOTERM_BP_DIRECT	GO:0031581~hemidesmosome assembly	2	1.12994	0.0437384	LAMA3, PLEC	162	5	18082	44.6469	1	0.769499	50.8855
+	9	29	23	23	6.7	5.64581e-05	Q61001	Lama5	Laminin subunit alpha-5 OS=Mus musculus GN=Lama5 PE=1 SV=4										0.480271	1.39501	6.37133	9.07193e-09								GOTERM_BP_DIRECT	GO:0007044~cell-substrate junction assembly	2	1.12994	0.0437384	ITGB3, FN1	162	5	18082	44.6469	1	0.769499	50.8855
+	7	9	8	7	6.6	5.64581e-05	Q5SXY1	Specc1	Cytospin-B OS=Mus musculus GN=Specc1 - [CYTSB_MOUSE];Cytospin-B OS=Mus musculus GN=Specc1 PE=1 SV=2;Isoform 2 of Cytospin-B OS=Mus musculus GN=Specc1 - [CYTSB_MOUSE]										0.441708	1.35821	6.36241	9.19987e-09								GOTERM_BP_DIRECT	GO:0031424~keratinization	3	1.69492	0.0470994	EVPL, SPRR1A, PPL	162	39	18082	8.58594	1	0.784557	53.5592
+	58	74	9	9	8.4	5.64581e-05	Q9ER05	Ctrl	Chymopasin OS=Mus musculus GN=Ctrl PE=1 SV=1;Chymopasin OS=Mus musculus GN=Ctrl PE=2 SV=1 - [Q9ER05_MOUSE]										-1.05589	0.481	6.35798	9.26426e-09								GOTERM_BP_DIRECT	GO:0034446~substrate adhesion-dependent cell spreading	3	1.69492	0.0492953	ITGB3, EPHB3, FN1	162	40	18082	8.3713	1	0.790107	55.2317
+	22	6	4	4	8.5	5.68295e-05	Q02105	C1qc	Complement C1q subcomponent subunit C OS=Mus musculus GN=C1qc PE=1 SV=2;Complement C1q subcomponent subunit C OS=Mus musculus GN=C1qc PE=2 SV=2 - [C1QC_MOUSE]										0.717306	1.64411	6.34385	9.47267e-09								GOTERM_BP_DIRECT	GO:0010595~positive regulation of endothelial cell migration	3	1.69492	0.0515277	ROCK2, ITGB3, THBS1	162	41	18082	8.16712	1	0.795478	56.874
+	3	3	2	2	9	5.78324e-05	Q8VDZ4	Zdhhc5	Palmitoyltransferase ZDHHC5 OS=Mus musculus GN=Zdhhc5 PE=1 SV=1										0.395686	1.31557	6.32525	9.75483e-09								GOTERM_BP_DIRECT	GO:0042060~wound healing	4	2.25989	0.0516332	EGFR, TNC, ITGA2, FN1	162	94	18082	4.74967	1	0.786953	56.9502
+	22	36	25	25	6.3	6.3949e-05	Q61092	Lamc2	Laminin subunit gamma-2 OS=Mus musculus GN=Lamc2 PE=1 SV=2										0.79169	1.7311	6.27087	1.06346e-08								GOTERM_BP_DIRECT	GO:0010811~positive regulation of cell-substrate adhesion	3	1.69492	0.0537957	FBLN2, THBS1, SPP1	162	42	18082	7.97266	1	0.791795	58.4846
+	44	106	25	25	5	6.83528e-05	D3Z6P0	Pdia2	Isoform 2 of Protein disulfide-isomerase A2 OS=Mus musculus GN=Pdia2 - [PDIA2_MOUSE];Protein disulfide-isomerase A2 OS=Mus musculus GN=Pdia2 - [PDIA2_MOUSE];Protein disulfide-isomerase A2 OS=Mus musculus GN=Pdia2 PE=1 SV=1										-1.32283	0.39975	6.23148	1.13263e-08								GOTERM_BP_DIRECT	GO:0002376~immune system process	8	4.51977	0.055762	LCN2, MBL1, TRPM4, C1QA, C1QB, ARHGEF2, MASP2, C1QC	162	383	18082	2.33143	1	0.795138	59.8351
+	2	3	2	2	8	7.06101e-05	Q9QXN0	Shroom3	Protein Shroom3 OS=Mus musculus GN=Shroom3 - [SHRM3_MOUSE];Protein Shroom3 OS=Mus musculus GN=Shroom3 PE=1 SV=2										0.713275	1.63952	6.20715	1.17781e-08								GOTERM_BP_DIRECT	GO:0006886~intracellular protein transport	6	3.38983	0.056757	RABGAP1, CSE1L, TMED2, SYTL2, TNPO1, TBC1D2	162	232	18082	2.88665	1	0.792609	60.5027
+	20	11	7	7	6.4	7.2397e-05	Q3UHD6	Snx27	Sorting nexin-27 OS=Mus musculus GN=Snx27 - [SNX27_MOUSE];Sorting nexin-27 OS=Mus musculus GN=Snx27 PE=1 SV=2										0.330835	1.25774	6.18631	1.21809e-08								GOTERM_BP_DIRECT	GO:0002244~hematopoietic progenitor cell differentiation	4	2.25989	0.0571257	SIN3A, DOCK7, PRRC2C, MUC4	162	98	18082	4.55581	1	0.786493	60.7474
+	4	3	2	2	5.2	8.28817e-05	Q3TMP1	Gtf3c3	General transcription factor IIIC, polypeptide 3 OS=Mus musculus GN=Gtf3c3 PE=1 SV=1										0.474224	1.38917	6.11782	1.36156e-08								GOTERM_BP_DIRECT	GO:1903608~protein localization to cytoplasmic stress granule	2	1.12994	0.0606966	SSB, YBX1	162	7	18082	31.8907	1	0.798829	63.0453
+	9.3	8	7	7	7.5	9.689e-05	Q3UVK0	Ermp1	Endoplasmic reticulum metallopeptidase 1 OS=Mus musculus GN=Ermp1 - [ERMP1_MOUSE];Endoplasmic reticulum metallopeptidase 1 OS=Mus musculus GN=Ermp1 PE=1 SV=2										0.616057	1.53268	6.04045	1.54635e-08								GOTERM_BP_DIRECT	GO:0031346~positive regulation of cell projection organization	2	1.12994	0.0606966	LCN2, ITGA2	162	7	18082	31.8907	1	0.798829	63.0453
+	22	9	6	6	5.1	9.77486e-05	Q8BPB5	Efemp1	EGF-containing fibulin-like extracellular matrix protein 1 OS=Mus musculus GN=Efemp1 PE=1 SV=1;EGF-containing fibulin-like extracellular matrix protein 1 OS=Mus musculus GN=Efemp1 PE=2 SV=1 - [FBLN3_MOUSE]										0.454109	1.36994	6.02728	1.58048e-08								GOTERM_BP_DIRECT	GO:0001867~complement activation, lectin pathway	2	1.12994	0.0606966	MBL1, MASP2	162	7	18082	31.8907	1	0.798829	63.0453
+	5	3	3	3	9	0.000102316	Q7TQ65	Tmc4	Transmembrane channel-like protein 4 OS=Mus musculus GN=Tmc4 PE=2 SV=2										0.764866	1.69921	5.9983	1.6585e-08								GOTERM_BP_DIRECT	GO:0001525~angiogenesis	6	3.38983	0.0634361	COL18A1, COL4A2, CTGF, EPHB3, POFUT1, FN1	162	239	18082	2.80211	1	0.805717	64.7221
+	68	196	12	12	5.1	0.000125612	Q9CR35	Ctrb1	Chymotrypsinogen B OS=Mus musculus GN=Ctrb1 PE=1 SV=1;Chymotrypsinogen B OS=Mus musculus GN=Ctrb1 PE=2 SV=1 - [CTRB1_MOUSE]										-1.10331	0.465447	5.89524	1.97237e-08								GOTERM_BP_DIRECT	GO:0010628~positive regulation of gene expression	8	4.51977	0.0663701	LCN2, TMED2, CTGF, ROCK2, TNC, ITGB3, HMGA2, FN1	162	399	18082	2.23794	1	0.813057	66.4386
+	11	11	5	5	7.5	0.000125612	P53986	Slc16a1	Monocarboxylate transporter 1 OS=Mus musculus GN=Slc16a1 PE=1 SV=1;Monocarboxylate transporter 1 OS=Mus musculus GN=Slc16a1 PE=1 SV=1 - [MOT1_MOUSE]										0.374094	1.29603	5.89149	1.98496e-08								GOTERM_BP_DIRECT	GO:0007568~aging	5	2.82486	0.0688468	NCAM1, SIN3A, CTGF, MMP7, ITGB2	162	173	18082	3.22593	1	0.817723	67.8264
+	21	5	3	3	9.9	0.000127714	Q9CYR0	Ssbp1	Single-stranded DNA-binding protein, mitochondrial OS=Mus musculus GN=Ssbp1 PE=1 SV=1										0.214464	1.16027	5.87298	2.0484e-08								GOTERM_BP_DIRECT	GO:0051549~positive regulation of keratinocyte migration	2	1.12994	0.0690633	MMP9, ADAM9	162	8	18082	27.9043	1	0.81172	67.9451
+	7	7	7	7	6.9	0.000127714	Q8CFI7	Polr2b	DNA-directed RNA polymerase II subunit RPB2 OS=Mus musculus GN=Polr2b PE=1 SV=2;DNA-directed RNA polymerase II subunit RPB2 OS=Mus musculus GN=Polr2b PE=2 SV=2 - [RPB2_MOUSE]										0.377269	1.29888	5.86724	2.06851e-08								GOTERM_BP_DIRECT	GO:0032956~regulation of actin cytoskeleton organization	3	1.69492	0.073129	ROCK2, ARHGEF5, ITGB3	162	50	18082	6.69704	1	0.823323	70.0998
+	65	191	50	47	7	0.000128287	P48678	Lmna	Prelamin-A/C OS=Mus musculus GN=Lmna PE=1 SV=2;Prelamin-A/C OS=Mus musculus GN=Lmna PE=1 SV=2 - [LMNA_MOUSE]										0.406941	1.32587	5.85703	2.10488e-08								GOTERM_BP_DIRECT	GO:0035988~chondrocyte proliferation	2	1.12994	0.0773559	CTGF, HMGA2	162	9	18082	24.8038	1	0.83448	72.1955
+	23	4	2	2	5.5	0.000132524	Q9D2Q8	S100a14	Protein S100-A14 OS=Mus musculus GN=S100a14 PE=1 SV=1;Protein S100-A14 OS=Mus musculus GN=S100a14 PE=2 SV=1 - [S10AE_MOUSE]										1.16434	2.24131	5.82813	2.21161e-08								GOTERM_BP_DIRECT	GO:0007494~midgut development	2	1.12994	0.0773559	EGFR, OTC	162	9	18082	24.8038	1	0.83448	72.1955
+	12	7	6	6	4.8	0.000132524	Q8BXA1	Golim4	Golgi integral membrane protein 4 OS=Mus musculus GN=Golim4 PE=1 SV=1;Golgi integral membrane protein 4 OS=Mus musculus GN=Golim4 PE=1 SV=1 - [GOLI4_MOUSE]										0.518732	1.4327	5.82517	2.22288e-08								GOTERM_BP_DIRECT	GO:0006909~phagocytosis	3	1.69492	0.0782651	UNC13D, PRTN3, ITGB2	162	52	18082	6.43946	1	0.831827	72.6279
+	3	2	2	2	8.3	0.000132524	P70419	Galnt3	Polypeptide N-acetylgalactosaminyltransferase 3 OS=Mus musculus GN=Galnt3 PE=1 SV=3										0.50298	1.41714	5.819	2.24653e-08								GOTERM_BP_DIRECT	GO:0015893~drug transport	2	1.12994	0.0855751	SLC22A18, ABCB1B	162	10	18082	22.3235	1	0.852952	75.8824
+	25	14	13	13	8.5	0.000134444	Q9D8S3	Arfgap3	ADP-ribosylation factor GTPase-activating protein 3 OS=Mus musculus GN=Arfgap3 PE=1 SV=2;ADP-ribosylation factor GTPase-activating protein 3 OS=Mus musculus GN=Arfgap3 PE=1 SV=2 - [ARFG3_MOUSE]										-0.48783	0.713097	5.80507	2.30105e-08								GOTERM_BP_DIRECT	GO:0006032~chitin catabolic process	2	1.12994	0.0855751	CHIL4, CHIL3	162	10	18082	22.3235	1	0.852952	75.8824
+	56	124	18	17	6.8	0.0001464	Q6P8U6	Pnlip	Pancreatic triacylglycerol lipase OS=Mus musculus GN=Pnlip PE=1 SV=1;Pancreatic triacylglycerol lipase OS=Mus musculus GN=Pnlip PE=1 SV=1 - [LIPP_MOUSE]										-1.03403	0.488343	5.76052	2.48533e-08								GOTERM_BP_DIRECT	GO:0010466~negative regulation of peptidase activity	4	2.25989	0.0867156	NGP, COL7A1, FETUB, WFDC2	162	117	18082	3.81598	1	0.851158	76.3562
+	3	2	2	2	7.7	0.000154688	O70421	Fzd1	Frizzled-1 OS=Mus musculus GN=Fzd1 PE=2 SV=3;Frizzled-1 OS=Mus musculus GN=Fzd1 PE=2 SV=3 - [FZD1_MOUSE]										0.717106	1.64388	5.72918	2.62468e-08								GOTERM_BP_DIRECT	GO:0016477~cell migration	5	2.82486	0.0914002	CTGF, ITGB3, EPHB3, THBS1, ADAM9	162	191	18082	2.92192	1	0.861016	78.2124
+	57	129	10	9	5.9	0.000157703	Q9CQ52	Cela3b	Chymotrypsin-like elastase family member 3B OS=Mus musculus GN=Cela3b PE=1 SV=1;Chymotrypsin-like elastase family member 3B OS=Mus musculus GN=Cela3b PE=2 SV=1 - [CEL3B_MOUSE]										-1.24407	0.422181	5.70268	2.74923e-08								GOTERM_BP_DIRECT	GO:0045727~positive regulation of translation	3	1.69492	0.0915734	NPM1, ITGA2, THBS1	162	57	18082	5.87459	1	0.856194	78.2783
+	3	2	2	2	7.3	0.000157703	Q8BVD5	Mpp7	MAGUK p55 subfamily member 7 OS=Mus musculus GN=Mpp7 PE=1 SV=2										0.39825	1.31791	5.70094	2.75763e-08								GOTERM_BP_DIRECT	GO:0045766~positive regulation of angiogenesis	4	2.25989	0.0936322	MMP9, ITGB2, ITGB3, THBS1	162	121	18082	3.68983	1	0.857392	79.0479
+	8	5	4	4	5.9	0.000157703	Q9DBB9	Cpn2	Carboxypeptidase N subunit 2 OS=Mus musculus GN=Cpn2 PE=1 SV=2;Carboxypeptidase N subunit 2 OS=Mus musculus GN=Cpn2 PE=1 SV=2 - [CPN2_MOUSE]										-0.541617	0.687	5.69925	2.7658e-08								GOTERM_BP_DIRECT	GO:2001022~positive regulation of response to DNA damage stimulus	2	1.12994	0.0937216	BCLAF1, HMGA2	162	11	18082	20.2941	1	0.852437	79.0807
+	13	7	7	7	5.9	0.000159349	Q8R1X6	Spg20	Spartin OS=Mus musculus GN=Spg20 PE=1 SV=1										-0.283536	0.821575	5.68119	2.85502e-08								GOTERM_BP_DIRECT	GO:0007435~salivary gland morphogenesis	2	1.12994	0.0937216	EGFR, CTNND1	162	11	18082	20.2941	1	0.852437	79.0807
+	58	25	12	12	6.8	0.000159349	O70400	Pdlim1	PDZ and LIM domain protein 1 OS=Mus musculus GN=Pdlim1 PE=1 SV=4;PDZ and LIM domain protein 1 OS=Mus musculus GN=Pdlim1 PE=2 SV=4 - [PDLI1_MOUSE]										0.419785	1.33773	5.68096	2.85617e-08								GOTERM_BP_DIRECT	GO:0048333~mesodermal cell differentiation	2	1.12994	0.0937216	ITGA2, HMGA2	162	11	18082	20.2941	1	0.852437	79.0807
+	13	5	4	3	8.5	0.000181752	Q61733	Mrps31	28S ribosomal protein S31, mitochondrial OS=Mus musculus GN=Mrps31 PE=1 SV=1										0.322707	1.25067	5.61709	3.19804e-08								GOTERM_CC_DIRECT	GO:0005578~proteinaceous extracellular matrix	20	11.2994	3.71013e-11	GLG1, COL18A1, COL4A2, BMP1, LTBP2, LAD1, TNC, MMP9, FBN1, MMP7, LAMB3, LAMA3, COL7A1, CTGF, FBLN2, COL6A2, COL12A1, LAMC2, THBS2, FN1	171	316	19662	7.27737	9.94315e-09	9.94315e-09	4.87251e-08
+	3	6	4	4	5.7	0.000187754	A0A0G2JG52	Aim1	Aurora kinase B OS=Mus musculus GN=Aim1 PE=1 SV=1										0.603309	1.5192	5.59635	3.31855e-08								GOTERM_CC_DIRECT	GO:0070062~extracellular exosome	57	32.2034	8.02528e-11	LTBP2, MASP2, MMP9, MMP7, PDLIM2, SLC26A2, C1QC, YBX1, COL12A1, NT5E, ADAM9, SIS, APCS, LAD1, CDHR2, C1QA, NCAM1, C1QB, EVPL, SCIN, GPA33, WFDC2, GLG1, PRTN3, CHCHD3, CTNND1, PRRC2A, ITGB2, ITGB3, ANXA8, C1QTNF5, CSE1L, CD177, KRT7, PPL, ALDH1A3, COL6A2, THBS1, SLC39A4, TNPO1, PLEC, SPP1, FN1, COL18A1, COL4A2, FETUB, FBN1, TMC4, S100A14, LCN2, LAMA3, PSMC5, FBLN2, THRAP3, MYH14, CUL4B, IGFBP3	171	2674	19662	2.45101	2.15078e-08	1.07539e-08	1.05396e-07
+	55	6	4	4	9.3	0.000195253	Q9DAM7	Tmem263	Transmembrane protein 263 OS=Mus musculus GN=Tmem263 PE=1 SV=1;Transmembrane protein 263 OS=Mus musculus GN=Tmem263 PE=2 SV=1 - [TM263_MOUSE]										-0.523117	0.695867	5.57281	3.46143e-08								GOTERM_CC_DIRECT	GO:0031012~extracellular matrix	17	9.60452	5.89382e-09	COL18A1, COL4A2, APCS, LTBP2, PRTN3, MMP9, TNC, FBN1, MMP7, FBLN2, COL6A2, COL12A1, TPSB2, THBS1, THBS2, PLEC, FN1	171	294	19662	6.64865	1.57954e-06	5.26514e-07	7.74033e-06
+	10	7	7	7	7.4	0.000205448	O08688	Capn5	Calpain-5 OS=Mus musculus GN=Capn5 PE=1 SV=1										0.402728	1.32201	5.53731	3.68989e-08								GOTERM_CC_DIRECT	GO:0005604~basement membrane	11	6.21469	1.17793e-08	COL18A1, COL4A2, LAMB3, LAMA3, LAD1, COL7A1, TNC, FBN1, LAMC2, THBS2, FN1	171	97	19662	13.0392	3.15686e-06	7.89215e-07	1.54698e-05
+	4	2	2	2	8.6	0.000205448	Q8VCX5	Micu1	Calcium uptake protein 1, mitochondrial OS=Mus musculus GN=Micu1 PE=1 SV=1										0.605714	1.52173	5.53519	3.70405e-08								GOTERM_CC_DIRECT	GO:0005581~collagen trimer	10	5.64972	4.14841e-08	MBL1, C1QA, COL18A1, C1QB, COL4A2, C1QTNF5, COL7A1, COL6A2, COL12A1, C1QC	171	83	19662	13.8533	1.11177e-05	2.22355e-06	5.4481e-05
+	3	3	3	3	5.3	0.000205448	Q148V7	Kiaa1468	LisH domain and HEAT repeat-containing protein KIAA1468 OS=Mus musculus GN=Kiaa1468 PE=1 SV=1										0.298329	1.22972	5.53169	3.72756e-08								GOTERM_CC_DIRECT	GO:0005576~extracellular region	39	22.0339	8.85673e-08	MBL1, LTBP2, MASP2, MMP9, TNC, CRLF1, MMP7, C1QC, YBX1, CHIL4, LAMB3, C1QTNF5, COL7A1, CTGF, CHIL3, COL6A2, COL12A1, TPSB2, THBS1, THBS2, SPP1, FN1, COL18A1, COL4A2, BMP1, APCS, LAD1, NGP, FETUB, FBN1, MUC4, LCN2, C1QA, C1QB, LAMA3, FBLN2, LAMC2, IGFBP3, WFDC2	171	1753	19662	2.55808	2.37358e-05	3.956e-06	0.000116315
+	7	2	2	2	9.3	0.000208999	P23881	Tcea3	Transcription elongation factor A protein 3 OS=Mus musculus GN=Tcea3 PE=1 SV=3										0.456138	1.37186	5.51051	3.87329e-08								GOTERM_CC_DIRECT	GO:0005615~extracellular space	31	17.5141	1.35437e-05	IGHG1, MBL1, LTBP2, PRTN3, MMP9, TNC, MMP7, C1QC, C1QTNF5, COL7A1, CTGF, COL6A2, COL12A1, TPSB2, THBS1, ADAM9, SPP1, CDK13, FN1, COL18A1, DEFA30, BMP1, APCS, NGP, FETUB, FBN1, MUC4, LCN2, CES2A, LAMC2, IGFBP3	171	1504	19662	2.36998	0.00362316	0.000518399	0.0177854
+	33	131	65	65	6.6	0.000208999	P19096	Fasn	Fatty acid synthase OS=Mus musculus GN=Fasn PE=1 SV=2;Fatty acid synthase OS=Mus musculus GN=Fasn PE=1 SV=2 - [FAS_MOUSE]										-0.615138	0.652867	5.50304	3.92618e-08								GOTERM_CC_DIRECT	GO:0016324~apical plasma membrane	12	6.77966	0.000137943	EGFR, C1QTNF5, MYO1A, SHROOM3, SLC22A18, ABCB1B, CDHR2, ITGB3, SLC39A4, PLEC, FN1, MUC4	171	328	19662	4.20668	0.0362962	0.00461075	0.181009
+	47	23	9	9	11.3	0.000208999	P62911	Rpl32	60S ribosomal protein L32 OS=Mus musculus GN=Rpl32 PE=1 SV=2										-0.674442	0.626574	5.50161	3.93642e-08								GOTERM_CC_DIRECT	GO:0005925~focal adhesion	13	7.34463	0.000157495	EGFR, ARHGEF2, TNC, NPM1, SRP68, FZD1, PDLIM2, ITGA2, DOCK7, ITGB3, MISP, PLEC, ADAM9	171	391	19662	3.82295	0.0413335	0.00467924	0.20664
+	26	12	6	6	6.9	0.000208999	P70677	Casp3	Caspase-3 OS=Mus musculus GN=Casp3 PE=1 SV=1;Caspase-3 OS=Mus musculus GN=Casp3 PE=1 SV=1 - [CASP3_MOUSE]										0.535536	1.44948	5.50011	3.94716e-08								GOTERM_CC_DIRECT	GO:0005856~cytoskeleton	23	12.9944	0.000247563	ARHGEF2, LZTS2, PARD3, RABGAP1, SHROOM3, EPB41, ROCK2, LDB3, STOML2, MTA1, PDLIM2, MISP, EVPL, PPL, NPM1, SCIN, CEP170B, FAM83H, TPR, MAP7D1, CHD4, RFLNB, PLEC	171	1113	19662	2.3761	0.0642015	0.00661355	0.324636
+	30	9	7	7	8	0.000210595	Q9D0L7	Armc10	Armadillo repeat-containing protein 10 OS=Mus musculus GN=Armc10 PE=1 SV=1										0.466124	1.38139	5.48798	4.03529e-08								GOTERM_CC_DIRECT	GO:0005610~laminin-5 complex	3	1.69492	0.000440852	LAMB3, LAMA3, LAMC2	171	4	19662	86.2368	0.111459	0.0106856	0.577424
+	38	77	38	38	5	0.000210595	P35441	Thbs1	Thrombospondin-1 OS=Mus musculus GN=Thbs1 PE=1 SV=1;Thrombospondin-1 OS=Mus musculus GN=Thbs1 PE=1 SV=1 - [TSP1_MOUSE]										0.846034	1.79755	5.48522	4.05561e-08								GOTERM_CC_DIRECT	GO:0005903~brush border	6	3.38983	0.000544615	SIS, MYO1A, SCIN, CDHR2, MYH14, PLEC	171	77	19662	8.95967	0.135839	0.0120927	0.712883
+	22	15	12	12	9.7	0.000216736	P57016	Lad1	Ladinin-1 OS=Mus musculus GN=Lad1 PE=1 SV=1;Ladinin-1 OS=Mus musculus GN=Lad1 PE=2 SV=1 - [LAD1_MOUSE]										0.717456	1.64428	5.46707	4.19235e-08								GOTERM_CC_DIRECT	GO:0005737~cytoplasm	78	44.0678	0.00109398	LZTS2, METAP2, SLC22A18, SRP68, STOML2, PDLIM2, TPD52, YBX1, SIN3A, ACIN1, ASPH, FAM83H, TPR, CEP170B, NT5E, ADAM9, CDK13, EGFR, ARHGEF2, ROCK2, NCF4, OTC, ARHGEF5, UBE2J1, LDB3, MTA1, NCAM1, DOK1, UNC13D, EVPL, SULT1B1, SCIN, TSTD1, SRP72, MAP7D1, FUS, BCLAF1, AFTPH, PARD3, RABGAP1, SHROOM3, ABI3, CHCHD3, CTNND1, PRRC2A, ITGB3, FMO5, CHIL4, CSE1L, FNDC1, ALDH1A3, PPL, KRT7, CHIL3, NPM1, THBS1, T…	171	6631	19662	1.35253	0.254237	0.0223125	1.42723
+	2	6	3	3	8.2	0.00021905	P02463	Col4a1	Collagen alpha-1(IV) chain OS=Mus musculus GN=Col4a1 PE=1 SV=4										0.434638	1.35157	5.45394	4.29433e-08								GOTERM_CC_DIRECT	GO:0005783~endoplasmic reticulum	22	12.4294	0.00512909	SOAT1, EGFR, TRPM4, ERMP1, SRP68, LRBA, ATP11B, UBE2J1, KTN1, TPD52, ERGIC3, MUC4, FMO5, PSMG1, P3H3, TMED2, CHIL3, ASPH, SRP72, THBS1, POFUT1, SEC23IP	171	1323	19662	1.91203	0.747951	0.0937481	6.53036
+	5	3	3	3	5.8	0.00021905	Q7TPD0	Ints3	Integrator complex subunit 3 OS=Mus musculus GN=Ints3 PE=1 SV=2										0.28964	1.22234	5.45132	4.31506e-08								GOTERM_CC_DIRECT	GO:0072562~blood microparticle	6	3.38983	0.00602092	IGHG1, C1QB, PSMC5, APCS, C1QC, FN1	171	133	19662	5.18718	0.801801	0.102282	7.62479
+	1	2	2	2	6.9	0.000226179	Q60974	Ncor1	Nuclear receptor corepressor 1 OS=Mus musculus GN=Ncor1 PE=1 SV=1										0.481608	1.3963	5.43194	4.47143e-08								GOTERM_CC_DIRECT	GO:1903561~extracellular vesicle	4	2.25989	0.00874318	FBLN2, COL6A2, COL12A1, ITGB2	171	49	19662	9.38632	0.904962	0.136786	10.8927
+	10	11	9	9	5	0.000237617	Q921M4	Golga2	Golgin subfamily A member 2 OS=Mus musculus GN=Golga2 PE=1 SV=3										-0.201611	0.869579	5.40512	4.69832e-08								GOTERM_CC_DIRECT	GO:0016607~nuclear speck	7	3.9548	0.00885799	BCLAF1, THRAP3, NPM1, SAP18, ACIN1, CDK13, IFI204	171	205	19662	3.92623	0.907867	0.130873	11.0281
+	9	7	7	7	6.6	0.000247055	Q5SSL4	Abr	Active breakpoint cluster region-related protein OS=Mus musculus GN=Abr PE=1 SV=1										0.252463	1.19124	5.38288	4.89613e-08								GOTERM_CC_DIRECT	GO:0030054~cell junction	14	7.9096	0.0096828	ARHGEF2, PARD3, SHROOM3, EPB41, ARHGEF5, CDHR2, ITGB3, MISP, S100A14, EVPL, PPL, EMB, TBC1D2, PLEC	171	718	19662	2.242	0.926291	0.134864	11.9956
+	34	26	19	16	6.6	0.000248862	Q9JHW9	Aldh1a3	Aldehyde dehydrogenase family 1 member A3 OS=Mus musculus GN=Aldh1a3 PE=1 SV=1;Aldehyde dehydrogenase family 1 member A3 OS=Mus musculus GN=Aldh1a3 PE=2 SV=1 - [AL1A3_MOUSE]										0.725332	1.65328	5.37445	4.97347e-08								GOTERM_CC_DIRECT	GO:0031528~microvillus membrane	3	1.69492	0.0153255	CDHR2, ITGB3, MUC4	171	22	19662	15.6794	0.984062	0.195749	18.3581
+	15	11	7	7	6.3	0.000250796	P16331	Pah	Phenylalanine-4-hydroxylase OS=Mus musculus GN=Pah PE=1 SV=4										-1.25291	0.4196	5.36589	5.05341e-08								GOTERM_CC_DIRECT	GO:0048471~perinuclear region of cytoplasm	13	7.34463	0.0173172	EGFR, INF2, FUS, CTGF, LDB3, ITGA2, LAMC2, TPD52, SEC23IP, S100A14, YBX1, PLEC, SPP1	171	692	19662	2.16008	0.990737	0.208705	20.5005
+	23	15	9	9	6.6	0.000279133	Q8QZR5	Gpt	Alanine aminotransferase 1 OS=Mus musculus GN=Gpt PE=1 SV=3;Alanine aminotransferase 1 OS=Mus musculus GN=Gpt PE=2 SV=3 - [ALAT1_MOUSE]										-0.731654	0.602213	5.31426	5.5664e-08								GOTERM_CC_DIRECT	GO:0008305~integrin complex	3	1.69492	0.0195698	ITGA2, ITGB2, ITGB3	171	25	19662	13.7979	0.994992	0.22293	22.8608
+	22	13	8	7	8.4	0.000281415	Q71RI9	Ccbl2	Kynurenine--oxoglutarate transaminase 3 OS=Mus musculus GN=Ccbl2 PE=1 SV=1										-1.0168	0.494211	5.30564	5.65747e-08								GOTERM_CC_DIRECT	GO:0005913~cell-cell adherens junction	8	4.51977	0.0202351	EGFR, PARD3, LAMA3, EVPL, LAD1, PPL, CTNND1, PLEC	171	316	19662	2.91095	0.995825	0.220442	23.5453
+	59	81	40	38	5.2	0.000288188	Q61316	Hspa4	Heat shock 70 kDa protein 4 OS=Mus musculus GN=Hspa4 PE=1 SV=1;Heat shock 70 kDa protein 4 OS=Mus musculus GN=Hspa4 PE=1 SV=1 - [HSP74_MOUSE]										0.243019	1.18347	5.29029	5.82377e-08								GOTERM_CC_DIRECT	GO:0009986~cell surface	12	6.77966	0.0210602	EGFR, NCAM1, CDH17, MMP7, FZD1, ITGA2, GPA33, ITGB2, ITGB3, THBS1, NT5E, ADAM9	171	629	19662	2.19362	0.996669	0.219654	24.3866
+	2	2	2	2	9.9	0.00028892	E9QAP7	Taf4a	Protein Taf4a OS=Mus musculus GN=Taf4a PE=1 SV=1										0.493041	1.40741	5.28423	5.89096e-08								GOTERM_CC_DIRECT	GO:0061574~ASAP complex	2	1.12994	0.0341411	SAP18, ACIN1	171	4	19662	57.4912	0.999909	0.321521	36.6317
+	67	64	18	12	7.4	0.000293185	P15626	Gstm2	Glutathione S-transferase Mu 2 OS=Mus musculus GN=Gstm2 PE=1 SV=2;Glutathione S-transferase Mu 2 OS=Mus musculus GN=Gstm2 PE=1 SV=2 - [GSTM2_MOUSE]										-0.42759	0.743503	5.27295	6.0181e-08								GOTERM_CC_DIRECT	GO:0019897~extrinsic component of plasma membrane	3	1.69492	0.0366981	PPL, STOML2, SYTL2	171	35	19662	9.85564	0.999956	0.330219	38.7999
+	58	96	9	9	8.6	0.000296238	P05208	Cela2a	Chymotrypsin-like elastase family member 2A OS=Mus musculus GN=Cela2a PE=1 SV=1;Chymotrypsin-like elastase family member 2A OS=Mus musculus GN=Cela2a PE=2 SV=1 - [CEL2A_MOUSE]										-0.989193	0.503759	5.26295	6.13346e-08								GOTERM_CC_DIRECT	GO:0016023~cytoplasmic, membrane-bounded vesicle	5	2.82486	0.0424558	ARHGEF2, CHIL3, LRBA, SLC39A4, TBC1D2	171	151	19662	3.80737	0.999991	0.360573	43.4334
+	44.2	32	7	2	4.8	0.000296238	Q3THE2	Myl12b	Myosin regulatory light chain 12B OS=Mus musculus GN=Myl12b PE=1 SV=2;Myosin regulatory light chain 12B OS=Mus musculus GN=Myl12b PE=1 SV=2 - [ML12B_MOUSE]										0.473999	1.38895	5.2588	6.18201e-08								GOTERM_CC_DIRECT	GO:0005635~nuclear envelope	5	2.82486	0.0488306	SLC22A18, CSE1L, CHIL3, MTA1, TPR	171	158	19662	3.63869	0.999999	0.3916	48.1843
+	16	21	16	16	5.6	0.000316372	P43406	Itgav	Integrin alpha-V OS=Mus musculus GN=Itgav PE=1 SV=2										0.404227	1.32338	5.2255	6.5875e-08								GOTERM_CC_DIRECT	GO:0005577~fibrinogen complex	2	1.12994	0.0589842	THBS1, FN1	171	7	19662	32.8521	1	0.441163	54.9962
+	20	14	11	11	5.5	0.000317335	Q6P1B1	Xpnpep1	Xaa-Pro aminopeptidase 1 OS=Mus musculus GN=Xpnpep1 PE=1 SV=1;Xaa-Pro aminopeptidase 1 OS=Mus musculus GN=Xpnpep1 PE=2 SV=1 - [XPP1_MOUSE]										0.329221	1.25634	5.21948	6.66382e-08								GOTERM_CC_DIRECT	GO:0005786~signal recognition particle, endoplasmic reticulum targeting	2	1.12994	0.0671232	SRP68, SRP72	171	8	19662	28.7456	1	0.473819	59.8484
+	15	28	17	16	6.8	0.000321142	Q9Z0U1	Tjp2	Tight junction protein ZO-2 OS=Mus musculus GN=Tjp2 PE=1 SV=2;Tight junction protein ZO-2 OS=Mus musculus GN=Tjp2 PE=1 SV=2 - [ZO2_MOUSE]										0.534271	1.44821	5.20952	6.79245e-08								GOTERM_CC_DIRECT	GO:0030056~hemidesmosome	2	1.12994	0.0751922	LAMA3, PLEC	171	9	19662	25.5517	1	0.502576	64.1776
+	55	73	22	16	5.7	0.000321142	O35744	Chil3	Chitinase-like protein 3 OS=Mus musculus GN=Chil3 PE=1 SV=2;Chitinase-like protein 3 OS=Mus musculus GN=Chil3 PE=1 SV=2 - [CHIL3_MOUSE]										0.99549	1.99376	5.20507	6.85075e-08								GOTERM_CC_DIRECT	GO:0043234~protein complex	10	5.64972	0.0954245	ARHGEF2, PARD3, APCS, SIN3A, EPB41, MMP9, SCIN, COL6A2, CHD4, MUC4	171	628	19662	1.83093	1	0.579798	73.2089
+	26	5	3	3	8.6	0.000321413	Q9D1M4	Eef1e1	Eukaryotic translation elongation factor 1 epsilon-1 OS=Mus musculus GN=Eef1e1 PE=1 SV=1;Eukaryotic translation elongation factor 1 epsilon-1 OS=Mus musculus GN=Eef1e1 PE=2 SV=1 - [MCA3_MOUSE]										-0.427842	0.743373	5.20015	6.91576e-08								GOTERM_CC_DIRECT	GO:0005911~cell-cell junction	5	2.82486	0.097151	NCAM1, PARD3, FNDC1, GPA33, CTNND1	171	201	19662	2.86026	1	0.57511	73.8727
+	20	18	8	2	7.3	0.000334334	G5E895	Akr1b10	MCG142264, isoform CRA_b OS=Mus musculus GN=Akr1b10 PE=1 SV=1										0.389845	1.31025	5.17853	7.20994e-08								GOTERM_CC_DIRECT	GO:0015629~actin cytoskeleton	5	2.82486	0.097151	MYO1A, EPB41, PDLIM2, STOML2, RFLNB	171	201	19662	2.86026	1	0.57511	73.8727
+	23.4	38	5	5	9.4	0.000340625	Q9D1M7	Fkbp11	Peptidyl-prolyl cis-trans isomerase FKBP11 OS=Mus musculus GN=Fkbp11 PE=1 SV=1;Peptidyl-prolyl cis-trans isomerase FKBP11 OS=Mus musculus GN=Fkbp11 PE=1 SV=1 - [FKB11_MOUSE]										-1.05069	0.482737	5.16598	7.38703e-08								GOTERM_CC_DIRECT	GO:0005622~intracellular	20	11.2994	0.0976333	EGFR, ARHGEF2, AFTPH, PARD3, RABGAP1, ROCK2, FBN1, ARHGEF5, SRP68, ABI3, DOCK7, DOK1, TMED2, CSE1L, ARAF, SYTL2, FABP2, TPR, TNPO1, TBC1D2	171	1599	19662	1.43818	1	0.565833	74.0554
+	38	110	70	70	6.2	0.000347815	Q69ZN7	Myof	Myoferlin OS=Mus musculus GN=Myof PE=1 SV=2										0.459035	1.37462	5.1525	7.5826e-08								GOTERM_CC_DIRECT	GO:0016323~basolateral plasma membrane	5	2.82486	0.0996735	EGFR, MYO1A, VSIG1, CDH17, ADAM9	171	203	19662	2.83208	1	0.562916	74.8153
+	4	2	2	2	5.3	0.000367358	Q99N80	Sytl1	Synaptotagmin-like protein 1 OS=Mus musculus GN=Sytl1 PE=1 SV=2										-0.520411	0.697173	5.1244	8.00889e-08								GOTERM_MF_DIRECT	GO:0005178~integrin binding	9	5.08475	2.48338e-06	EGFR, CTGF, CDH17, FBN1, ITGA2, ITGB3, THBS1, ADAM9, FN1	152	100	17446	10.3299	0.000816699	0.000816699	0.00336516
+	10	5	5	5	4.8	0.000368957	Q03517	Scg2	Secretogranin-2 OS=Mus musculus GN=Scg2 PE=1 SV=1										-0.491276	0.711396	5.11819	8.10656e-08								GOTERM_MF_DIRECT	GO:0001968~fibronectin binding	6	3.38983	4.56478e-06	CTGF, MMP9, TNC, ITGB3, THBS1, IGFBP3	152	29	17446	23.7468	0.00150069	0.000750626	0.00618552
+	4	4	3	3	6.8	0.000391943	Q8BG67	Efr3a	Protein EFR3 homolog A OS=Mus musculus GN=Efr3a PE=1 SV=1										0.282375	1.2162	5.08469	8.65681e-08								GOTERM_MF_DIRECT	GO:0008201~heparin binding	10	5.64972	6.66231e-06	NCAM1, LTBP2, CTGF, FBN1, MMP7, LAMC2, TPSB2, THBS1, THBS2, FN1	152	151	17446	7.60108	0.00218951	0.000730369	0.00902767
+	3	4	4	4	5.5	0.000391943	Q8K4G1	Ltbp4	Latent-transforming growth factor beta-binding protein 4 OS=Mus musculus GN=Ltbp4 PE=1 SV=2										0.386558	1.30727	5.08158	8.70988e-08								GOTERM_MF_DIRECT	GO:0044822~poly(A) RNA binding	25	14.1243	3.02532e-05	FUS, BCLAF1, METAP2, ROCK2, SRP68, SAP18, RBM6, KTN1, SSB, PRRC2A, PRRC2C, YBX1, SF3B1, PTCD3, NPM1, THRAP3, PTBP3, SRP72, ACIN1, TPR, TNPO1, SEC23IP, PLEC, CDK13, IFI204	152	1113	17446	2.57808	0.00990407	0.00248527	0.040988
+	28	9	5	5	5.7	0.000391943	P43025	Clec3b	Tetranectin OS=Mus musculus GN=Clec3b PE=1 SV=2										-0.335368	0.792582	5.07923	8.75027e-08								GOTERM_MF_DIRECT	GO:0005509~calcium ion binding	18	10.1695	0.000118179	MBL1, MICU1, APCS, BMP1, LTBP2, MASP2, CDHR2, FBN1, TPD52, S100A14, ANXA8, CDH17, FBLN2, SCIN, SYTL2, THBS1, THBS2, HPGDS	152	699	17446	2.95561	0.0381368	0.00774646	0.160024
+	27	32	19	18	6.7	0.000407949	Q8CCJ3	Ufl1	E3 UFM1-protein ligase 1 OS=Mus musculus GN=Ufl1 PE=1 SV=2										-0.356862	0.780861	5.05769	9.13013e-08								GOTERM_MF_DIRECT	GO:0005515~protein binding	54	30.5085	0.00077923	METAP2, MASP2, TPD52, YBX1, SIN3A, ASPH, TPSB2, TPR, ADAM9, EGFR, ARHGEF2, ROCK2, NCF4, ARHGEF5, LDB3, MTA1, HMGA2, MCM6, NCAM1, UNC13D, LAMC2, PARD3, BCLAF1, PRTN3, CHCHD3, CTNND1, ITGB2, ITGB3, SF3B1, CSE1L, KRT7, PPL, NPM1, THBS1, THBS2, TNPO1, CHD4, PLEC, FN1, MICU1, BMP1, FBN1, DLGAP4, SAP18, DOCK7, RAPH1, LCN2, PSMC5, CDH17, FBLN2, ARAF, THRAP3, SYTL2, IFI204	152	4092	17446	1.51464	0.226219	0.0418437	1.05078
+	22	39	21	13	5.9	0.000409148	G5E829	Atp2b1	Plasma membrane calcium-transporting ATPase 1 OS=Mus musculus GN=Atp2b1 PE=1 SV=1;Plasma membrane calcium-transporting ATPase 1 OS=Mus musculus GN=Atp2b1 PE=1 SV=1 - [AT2B1_MOUSE]										0.523471	1.43741	5.0523	9.22802e-08								GOTERM_MF_DIRECT	GO:0050840~extracellular matrix binding	4	2.25989	0.00177662	FBLN2, ITGB3, THBS1, SPP1	152	28	17446	16.3966	0.44291	0.0801784	2.38083
+	29	164	55	30	5.5	0.000411382	Q61879	Myh10	Myosin-10 OS=Mus musculus GN=Myh10 PE=1 SV=2;Myosin-10 OS=Mus musculus GN=Myh10 PE=1 SV=2 - [MYH10_MOUSE]										0.515052	1.42905	5.04586	9.34653e-08								GOTERM_MF_DIRECT	GO:0008061~chitin binding	3	1.69492	0.00545264	CHIL4, CHIL3, FBN1	152	13	17446	26.4868	0.834507	0.201367	7.14124
+	16	8	5	5	6.2	0.000434711	Q8C522	Endod1	Endonuclease domain-containing 1 protein OS=Mus musculus GN=Endod1 PE=1 SV=2;Endonuclease domain-containing 1 protein OS=Mus musculus GN=Endod1 PE=1 SV=2 - [ENDD1_MOUSE]										0.500546	1.41475	5.01786	9.88127e-08								GOTERM_MF_DIRECT	GO:0051015~actin filament binding	6	3.38983	0.00583383	EGFR, ANXA8, MYO1A, SHROOM3, SCIN, MYH14	152	132	17446	5.21711	0.854117	0.192557	7.62236
+	29	10	4	4	7.4	0.000437621	Q9ESP1	Sdf2l1	Stromal cell-derived factor 2-like protein 1 OS=Mus musculus GN=Sdf2l1 PE=1 SV=2;Stromal cell-derived factor 2-like protein 1 OS=Mus musculus GN=Sdf2l1 PE=2 SV=2 - [SDF2L_MOUSE]										-0.866207	0.548587	5.01096	1.00182e-07								GOTERM_MF_DIRECT	GO:0019902~phosphatase binding	4	2.25989	0.00826993	NCAM1, CHCHD3, SYTL2, TPRN	152	48	17446	9.56469	0.934919	0.239069	10.6431
+	3.2	2	2	2	4.4	0.00044209	A2BE28	Las1l	Ribosomal biogenesis protein LAS1L OS=Mus musculus GN=Las1l - [LAS1L_MOUSE];Ribosomal biogenesis protein LAS1L OS=Mus musculus GN=Las1l PE=1 SV=1										0.400844	1.32028	5.00258	1.01872e-07								GOTERM_MF_DIRECT	GO:0005198~structural molecule activity	7	3.9548	0.0169066	COL18A1, EVPL, EPB41, LAD1, SPRR1A, KRT7, MAP7D1	152	236	17446	3.40438	0.996338	0.399496	20.6308
+	6	8	8	8	5.8	0.000447126	Q6DFZ1	Gbf1	Golgi-specific brefeldin A-resistance factor 1 OS=Mus musculus GN=Gbf1 PE=1 SV=1										-0.384628	0.765976	4.99373	1.03692e-07								GOTERM_MF_DIRECT	GO:0017134~fibroblast growth factor binding	3	1.69492	0.021112	GLG1, ITGB3, THBS1	152	26	17446	13.2434	0.999106	0.442904	25.11
+	43	44	11	11	8.1	0.000449211	Q9CXI5	Manf	Mesencephalic astrocyte-derived neurotrophic factor OS=Mus musculus GN=Manf PE=1 SV=1										-0.66264	0.631721	4.98604	1.05304e-07								GOTERM_MF_DIRECT	GO:0043236~laminin binding	3	1.69492	0.021112	ITGA2, THBS1, ADAM9	152	26	17446	13.2434	0.999106	0.442904	25.11
+	50	411	216	211	6	0.000449211	Q9QXS1	Plec	Plectin OS=Mus musculus GN=Plec - [PLEC_MOUSE];Plectin OS=Mus musculus GN=Plec PE=1 SV=3										0.478959	1.39374	4.98396	1.05744e-07								GOTERM_MF_DIRECT	GO:0050839~cell adhesion molecule binding	4	2.25989	0.0236744	CDHR2, CTNND1, ITGB2, ITGB3	152	71	17446	6.46627	0.999623	0.454662	27.7233
+	2	2	2	2	7.2	0.000454325	Q148V8	Fam83h	Protein FAM83H OS=Mus musculus GN=Fam83h PE=1 SV=1;Protein FAM83H OS=Mus musculus GN=Fam83h PE=1 SV=1 - [FA83H_MOUSE]										0.646849	1.56574	4.97163	1.08395e-07								GOTERM_MF_DIRECT	GO:0001103~RNA polymerase II repressing transcription factor binding	3	1.69492	0.0242806	SIN3A, MTA1, CHD4	152	28	17446	12.2975	0.999692	0.438777	28.3291
+	45	16	9	9	6.9	0.000454325	P54116	Stom	Erythrocyte band 7 integral membrane protein OS=Mus musculus GN=Stom PE=1 SV=3;Erythrocyte band 7 integral membrane protein OS=Mus musculus GN=Stom PE=1 SV=3 - [STOM_MOUSE]										0.499096	1.41333	4.97142	1.08441e-07								GOTERM_MF_DIRECT	GO:0003779~actin binding	8	4.51977	0.0278909	INF2, MYO1A, SHROOM3, EPB41, SCIN, MYH14, MISP, PLEC	152	338	17446	2.7166	0.999909	0.462288	31.8404
+	7	7	5	5	9.2	0.000454858	Q8CJG0	Ago2	Protein argonaute-2 OS=Mus musculus GN=Ago2 PE=1 SV=3										0.285522	1.21885	4.96381	1.10115e-07								GOTERM_MF_DIRECT	GO:0005047~signal recognition particle binding	2	1.12994	0.0341771	SRP68, SRP72	152	4	17446	57.3882	0.999989	0.510836	37.5767
+	22	31	19	19	7	0.000454858	Q61739	Itga6	Integrin alpha-6 OS=Mus musculus GN=Itga6 - [ITA6_MOUSE];Integrin alpha-6 OS=Mus musculus GN=Itga6 PE=1 SV=3										0.255099	1.19342	4.95802	1.11409e-07								GOTERM_MF_DIRECT	GO:0008233~peptidase activity	10	5.64972	0.035668	ERMP1, PSMC5, METAP2, BMP1, PRTN3, MASP2, MMP9, MMP7, TPSB2, ADAM9	152	516	17446	2.22435	0.999994	0.504849	38.8699
+	5	2	2	2	8.6	0.000454858	Q9CXW2	Mrps22	28S ribosomal protein S22, mitochondrial OS=Mus musculus GN=Mrps22 PE=1 SV=1										0.300122	1.23125	4.95683	1.11676e-07								GOTERM_MF_DIRECT	GO:0017048~Rho GTPase binding	3	1.69492	0.0386964	INF2, ARHGEF2, ROCK2	152	36	17446	9.56469	0.999998	0.513896	41.4206
+	7	4	3	3	9.5	0.000454858	Q62203	Sf3a2	Splicing factor 3A subunit 2 OS=Mus musculus GN=Sf3a2 PE=1 SV=2										0.313405	1.24264	4.95363	1.124e-07								GOTERM_MF_DIRECT	GO:0070051~fibrinogen binding	2	1.12994	0.0425385	ITGB3, THBS1	152	5	17446	45.9105	0.999999	0.528913	44.5149
+	56	130	23	21	6.5	0.000454858	P50247	Ahcy	Adenosylhomocysteinase OS=Mus musculus GN=Ahcy PE=1 SV=3;Adenosylhomocysteinase OS=Mus musculus GN=Ahcy PE=1 SV=3 - [SAHH_MOUSE]										-0.585697	0.666327	4.95243	1.12672e-07								GOTERM_MF_DIRECT	GO:0005547~phosphatidylinositol-3,4,5-trisphosphate binding	3	1.69492	0.0447598	ANXA8, PARD3, NPM1	152	39	17446	8.82895	1	0.529183	46.2341
+	7	3	2	2	7.5	0.000456151	Q8C0I1	Agps	Alkyldihydroxyacetonephosphate synthase, peroxisomal OS=Mus musculus GN=Agps PE=1 SV=1										0.48357	1.3982	4.94759	1.13779e-07								GOTERM_MF_DIRECT	GO:0008237~metallopeptidase activity	5	2.82486	0.0504916	ERMP1, BMP1, MMP9, MMP7, ADAM9	152	160	17446	3.58676	1	0.555899	50.4449
+	42	43	9	9	5.1	0.000473664	P15947	Klk1	Kallikrein-1 OS=Mus musculus GN=Klk1 PE=1 SV=3;Kallikrein-1 OS=Mus musculus GN=Klk1 PE=1 SV=3 - [KLK1_MOUSE]										-1.01806	0.493779	4.92766	1.18467e-07								GOTERM_MF_DIRECT	GO:0004869~cysteine-type endopeptidase inhibitor activity	3	1.69492	0.0578405	NGP, FETUB, WFDC2	152	45	17446	7.65175	1	0.589755	55.3972
+	12	11	11	11	8.6	0.000476118	Q8JZQ2	Afg3l2	AFG3-like protein 2 OS=Mus musculus GN=Afg3l2 PE=1 SV=1;AFG3-like protein 2 OS=Mus musculus GN=Afg3l2 PE=1 SV=1 - [AFG32_MOUSE]										0.310908	1.24049	4.92187	1.19867e-07								GOTERM_MF_DIRECT	GO:0051371~muscle alpha-actinin binding	2	1.12994	0.0671936	LDB3, PDLIM2	152	8	17446	28.6941	1	0.630268	61.0375
+	16	12	8	8	7.2	0.000484586	Q60928	Ggt1	Gamma-glutamyltranspeptidase 1 OS=Mus musculus GN=Ggt1 PE=1 SV=1										-1.2106	0.43209	4.91069	1.22623e-07								GOTERM_MF_DIRECT	GO:0008312~7S RNA binding	2	1.12994	0.0671936	SRP68, SRP72	152	8	17446	28.6941	1	0.630268	61.0375
+	22	5	4	4	5.3	0.000488935	Q9CQJ6	Denr	Density-regulated protein OS=Mus musculus GN=Denr PE=1 SV=1										-0.354282	0.782259	4.90333	1.24478e-07								GOTERM_MF_DIRECT	GO:0003713~transcription coactivator activity	5	2.82486	0.0712956	FUS, THRAP3, NPM1, MTA1, TRRAP	152	180	17446	3.18823	1	0.637211	63.2963
+	14	22	12	12	8.9	0.000500974	Q3UUQ7	Pgap1	GPI inositol-deacylase OS=Mus musculus GN=Pgap1 PE=1 SV=3;GPI inositol-deacylase OS=Mus musculus GN=Pgap1 PE=1 SV=3 - [PGAP1_MOUSE]										0.307335	1.23742	4.8893	1.28095e-07								GOTERM_MF_DIRECT	GO:0005516~calmodulin binding	5	2.82486	0.0740864	EGFR, TRPM4, MYO1A, EPB41, MYH14	152	182	17446	3.1532	1	0.636866	64.763
+	59	294	122	109	6	0.000505129	Q8BTM8	Flna	Filamin-A OS=Mus musculus GN=Flna PE=1 SV=5										0.397769	1.31747	4.88169	1.30106e-07								GOTERM_MF_DIRECT	GO:0002020~protease binding	4	2.25989	0.0812207	LCN2, MBL1, ITGB3, FN1	152	117	17446	3.92398	1	0.657642	68.2694
+	34	79	61	61	5.9	0.000505129	E9Q7G0	Numa1	Protein Numa1 OS=Mus musculus GN=Numa1 PE=1 SV=1;Protein Numa1 OS=Mus musculus GN=Numa1 PE=1 SV=1 - [E9Q7G0_MOUSE]										0.353161	1.27736	4.87675	1.3143e-07								GOTERM_MF_DIRECT	GO:0004568~chitinase activity	2	1.12994	0.083279	CHIL4, CHIL3	152	10	17446	22.9553	1	0.65338	69.2193
+	39	148	23	23	6.3	0.000505129	Q64285	Cel	Bile salt-activated lipase OS=Mus musculus GN=Cel PE=1 SV=1;Bile salt-activated lipase OS=Mus musculus GN=Cel PE=1 SV=1 - [CEL_MOUSE]										-1.10944	0.463475	4.87549	1.31769e-07								GOTERM_MF_DIRECT	GO:0005080~protein kinase C binding	3	1.69492	0.0846737	PARD3, LDB3, ADAM9	152	56	17446	6.14873	1	0.646396	69.8478
+	12	70	45	45	5.4	0.000515604	Q91ZX7	Lrp1	Prolow-density lipoprotein receptor-related protein 1 OS=Mus musculus GN=Lrp1 PE=1 SV=1;Prolow-density lipoprotein receptor-related protein 1 OS=Mus musculus GN=Lrp1 PE=1 SV=1 - [LRP1_MOUSE]										0.355436	1.27937	4.86323	1.35131e-07								GOTERM_MF_DIRECT	GO:0008289~lipid binding	6	3.38983	0.0856933	PARD3, NCF4, GOLPH3L, ARHGEF5, STOML2, FABP2	152	270	17446	2.55058	1	0.638095	70.2998
+	45	124	50	50	6.9	0.00052025	Q8VDJ3	Hdlbp	Vigilin OS=Mus musculus GN=Hdlbp PE=1 SV=1;Vigilin OS=Mus musculus GN=Hdlbp PE=1 SV=1 - [VIGLN_MOUSE]										-0.599504	0.659981	4.856	1.37155e-07								GOTERM_MF_DIRECT	GO:0003712~transcription cofactor activity	3	1.69492	0.0872719	THRAP3, TRRAP, IFI204	152	57	17446	6.04086	1	0.632652	70.9872
+	46	82	8	8	7.9	0.000521117	P19157	Gstp1	Glutathione S-transferase P 1 OS=Mus musculus GN=Gstp1 PE=1 SV=2;Glutathione S-transferase P 1 OS=Mus musculus GN=Gstp1 PE=1 SV=2 - [GSTP1_MOUSE]										-0.463711	0.725119	4.85198	1.38297e-07								GOTERM_MF_DIRECT	GO:0004222~metalloendopeptidase activity	4	2.25989	0.0911088	BMP1, MMP9, MMP7, ADAM9	152	123	17446	3.73256	1	0.637181	72.597
+	3	2	2	2	7.3	0.000570556	O08739	Ampd3	AMP deaminase 3 OS=Mus musculus GN=Ampd3 PE=1 SV=2										0.516815	1.43079	4.80934	1.5106e-07								GOTERM_MF_DIRECT	GO:0030414~peptidase inhibitor activity	4	2.25989	0.0911088	NGP, COL7A1, FETUB, WFDC2	152	123	17446	3.73256	1	0.637181	72.597
+	25	6	3	3	11.3	0.000573676	P47964	Rpl36	60S ribosomal protein L36 OS=Mus musculus GN=Rpl36 PE=1 SV=2;60S ribosomal protein L36 OS=Mus musculus GN=Rpl36 PE=2 SV=2 - [RL36_MOUSE]										-0.673177	0.627124	4.80372	1.52837e-07								GOTERM_MF_DIRECT	GO:0032403~protein complex binding	7	3.9548	0.0911686	LAMB3, SIN3A, MMP9, FBN1, ITGA2, ITGB2, MUC4	152	358	17446	2.24423	1	0.625754	72.6214
+	13	6	5	2	8.1	0.000580275	Q3UMW7	Mapkapk3	MAP kinase-activated protein kinase 3 OS=Mus musculus GN=Mapkapk3 PE=1 SV=2										0.314414	1.24351	4.79552	1.55469e-07								GOTERM_MF_DIRECT	GO:0098641~cadherin binding involved in cell-cell adhesion	6	3.38983	0.095235	EGFR, EVPL, LAD1, PPL, CTNND1, PLEC	152	279	17446	2.46831	1	0.631298	74.2356
+	15	4	4	4	8.3	0.000611017	P61965	Wdr5	WD repeat-containing protein 5 OS=Mus musculus GN=Wdr5 PE=1 SV=1										0.243233	1.18364	4.76989	1.64026e-07								GOTERM_MF_DIRECT	GO:0005546~phosphatidylinositol-4,5-bisphosphate binding	3	1.69492	0.0978959	ANXA8, PARD3, SYTL2	152	61	17446	5.64474	1	0.630987	75.2437
+	34	29	22	22	8.6	0.000647955	P51660	Hsd17b4	Peroxisomal multifunctional enzyme type 2 OS=Mus musculus GN=Hsd17b4 PE=1 SV=3;Peroxisomal multifunctional enzyme type 2 OS=Mus musculus GN=Hsd17b4 PE=1 SV=3 - [DHB4_MOUSE]										0.272385	1.2078	4.74122	1.7422e-07								GOTERM_MF_DIRECT	GO:0031994~insulin-like growth factor I binding	2	1.12994	0.0990887	ITGB3, IGFBP3	152	12	17446	19.1294	1	0.625017	75.6836
+	4	3	2	2	7.1	0.000661006	Q91YU6	Lzts2	Leucine zipper putative tumor suppressor 2 OS=Mus musculus GN=Lzts2 PE=1 SV=3;Leucine zipper putative tumor suppressor 2 OS=Mus musculus GN=Lzts2 PE=2 SV=3 - [LZTS2_MOUSE]										0.829691	1.7773	4.72748	1.7935e-07								INTERPRO	IPR008160:Collagen triple helix repeat	10	5.64972	1.27632e-08	MBL1, C1QA, COL18A1, C1QB, COL4A2, C1QTNF5, COL7A1, COL6A2, COL12A1, C1QC	171	76	20594	15.8464	5.65409e-06	5.65409e-06	1.80666e-05
+	4	6	6	6	5.3	0.000661006	O08999	Ltbp2	Latent-transforming growth factor beta-binding protein 2 OS=Mus musculus GN=Ltbp2 PE=1 SV=2										0.755118	1.68777	4.72627	1.79812e-07								INTERPRO	IPR000742:Epidermal growth factor-like domain	13	7.34463	6.73294e-07	BMP1, LTBP2, MASP2, TNC, FBN1, MUC4, LAMB3, LAMA3, FBLN2, LAMC2, THBS1, THBS2, ADAM9	171	237	20594	6.60602	0.000298225	0.000149124	0.000953056
+	8	5	3	3	7.3	0.000669862	Q91VJ4	Stk38	Serine/threonine-protein kinase 38 OS=Mus musculus GN=Stk38 PE=1 SV=1										0.209195	1.15604	4.71612	1.83718e-07								INTERPRO	IPR013032:EGF-like, conserved site	10	5.64972	3.91332e-05	BMP1, LTBP2, FBLN2, MASP2, TNC, FBN1, LAMC2, THBS1, THBS2, ADAM9	171	197	20594	6.11334	0.0171869	0.00576211	0.0553795
+	3	5	5	4	8.6	0.000669862	Q99104	Myo5a	Unconventional myosin-Va OS=Mus musculus GN=Myo5a PE=1 SV=2										0.26995	1.20577	4.71428	1.84436e-07								INTERPRO	IPR001881:EGF-like calcium-binding	7	3.9548	0.000630265	BMP1, LTBP2, FBLN2, MASP2, FBN1, THBS1, THBS2	171	126	20594	6.69071	0.243684	0.0674419	0.888463
+	18	19	14	14	5.6	0.000670279	Q3UJB0	Sf3b2	Protein Sf3b2 OS=Mus musculus GN=Sf3b2 PE=1 SV=1;Protein Sf3b2 OS=Mus musculus GN=Sf3b2 PE=2 SV=1 - [Q3UJB0_MOUSE]										0.470692	1.38577	4.71094	1.85747e-07								INTERPRO	IPR009030:Insulin-like growth factor binding protein, N-terminal	7	3.9548	0.000742783	EGFR, LTBP2, CTGF, FBLN2, FBN1, EPHB3, IGFBP3	171	130	20594	6.48484	0.280483	0.0637147	1.0463
+	4	5	5	5	7	0.000681351	E9PWG2	Trappc8	Protein Trappc8 OS=Mus musculus GN=Trappc8 PE=1 SV=1;Protein Trappc8 OS=Mus musculus GN=Trappc8 PE=1 SV=1 - [E9PWG2_MOUSE]										0.323812	1.25163	4.70078	1.89802e-07								INTERPRO	IPR001791:Laminin G domain	5	2.82486	0.00134393	COL18A1, LAMA3, COL12A1, THBS1, THBS2	171	58	20594	10.3821	0.448858	0.0945233	1.88564
+	41	32	12	12	5.9	0.000694032	O35640	Anxa8	Annexin A8 OS=Mus musculus GN=Anxa8 PE=1 SV=2										0.661799	1.58205	4.68882	1.94701e-07								INTERPRO	IPR002035:von Willebrand factor, type A	6	3.38983	0.0013833	COL7A1, COL6A2, ITGA2, COL12A1, ITGB2, ITGB3	171	99	20594	7.29895	0.458399	0.083876	1.94037
+	52	16	6	5	6.8	0.000694032	P61458	Pcbd1	Pterin-4-alpha-carbinolamine dehydratase OS=Mus musculus GN=Pcbd1 PE=1 SV=2;Pterin-4-alpha-carbinolamine dehydratase OS=Mus musculus GN=Pcbd1 PE=1 SV=2 - [PHS_MOUSE]										-0.685035	0.621991	4.68674	1.95565e-07								INTERPRO	IPR001101:Plectin repeat	3	1.69492	0.00138442	EVPL, PPL, PLEC	171	7	20594	51.614	0.458668	0.0738465	1.94192
+	26	49	27	27	4.7	0.000714962	P37889	Fbln2	Fibulin-2 OS=Mus musculus GN=Fbln2 - [FBLN2_MOUSE];Fibulin-2 OS=Mus musculus GN=Fbln2 PE=1 SV=2;Isoform 2 of Fibulin-2 OS=Mus musculus GN=Fbln2 - [FBLN2_MOUSE]										1.05013	2.07071	4.67085	2.02321e-07								INTERPRO	IPR003961:Fibronectin, type III	8	4.51977	0.00189236	NCAM1, COL7A1, TNC, FNDC1, CRLF1, COL12A1, EPHB3, FN1	171	211	20594	4.56617	0.567904	0.0890199	2.64558
+	33	21	8	8	6.4	0.000749227	P12246	Apcs	Serum amyloid P-component OS=Mus musculus GN=Apcs PE=1 SV=2;Serum amyloid P-component OS=Mus musculus GN=Apcs PE=1 SV=2 - [SAMP_MOUSE]										0.697607	1.62181	4.6447	2.14003e-07								INTERPRO	IPR001073:Complement C1q protein	4	2.25989	0.00229895	C1QA, C1QB, C1QTNF5, C1QC	171	32	20594	15.0541	0.639263	0.0969348	3.20545
+	5	2	2	2	8.4	0.000749227	Q99M15	Pstpip2	Proline-serine-threonine phosphatase-interacting protein 2 OS=Mus musculus GN=Pstpip2 PE=1 SV=4										0.304524	1.23501	4.6418	2.15345e-07								INTERPRO	IPR013320:Concanavalin A-like lectin/glucanase, subgroup	7	3.9548	0.00827046	COL18A1, APCS, LAMA3, LRBA, COL12A1, THBS1, THBS2	171	211	20594	3.9954	0.974753	0.284275	11.091
+	2	2	2	2	5.4	0.000749227	Q922S4	Pde2a	cGMP-dependent 3',5'-cyclic phosphodiesterase OS=Mus musculus GN=Pde2a PE=1 SV=3										0.378904	1.30035	4.64155	2.15459e-07								INTERPRO	IPR018097:EGF-like calcium-binding, conserved site	5	2.82486	0.00856641	BMP1, LTBP2, FBLN2, MASP2, FBN1	171	97	20594	6.20787	0.97788	0.27211	11.4658
+	10	30	23	20	6.5	0.000749227	P70227	Itpr3	Inositol 1,4,5-trisphosphate receptor type 3 OS=Mus musculus GN=Itpr3 PE=1 SV=3;Inositol 1,4,5-trisphosphate receptor type 3 OS=Mus musculus GN=Itpr3 PE=1 SV=3 - [ITPR3_MOUSE]										0.437821	1.35456	4.63878	2.16751e-07								INTERPRO	IPR008983:Tumour necrosis factor-like domain	4	2.25989	0.00861029	C1QA, C1QB, C1QTNF5, C1QC	171	51	20594	9.44571	0.978309	0.255232	11.5213
+	31	17	7	2	5.4	0.000754741	P62715	Ppp2cb	Serine/threonine-protein phosphatase 2A catalytic subunit beta isoform OS=Mus musculus GN=Ppp2cb PE=1 SV=1;Serine/threonine-protein phosphatase 2A catalytic subunit beta isoform OS=Mus musculus GN=Ppp2cb PE=1 SV=1 - [PP2AB_MOUSE]										0.390892	1.3112	4.63271	2.19608e-07								INTERPRO	IPR000152:EGF-type aspartate/asparagine hydroxylation site	5	2.82486	0.00887468	BMP1, LTBP2, FBLN2, MASP2, FBN1	171	98	20594	6.14453	0.980727	0.245782	11.8547
+	21	7	6	2	5.3	0.000760722	Q9CXN7	Pbld2	Phenazine biosynthesis-like domain-containing protein 2 OS=Mus musculus GN=Pbld2 PE=1 SV=1;Phenazine biosynthesis-like domain-containing protein 2 OS=Mus musculus GN=Pbld2 PE=2 SV=1 - [PBLD2_MOUSE]										-0.736936	0.600012	4.62546	2.23076e-07								INTERPRO	IPR020067:Frizzled domain	3	1.69492	0.0165972	COL18A1, C1QTNF5, FZD1	171	24	20594	15.0541	0.999397	0.389992	21.0936
+	13	14	8	8	6.1	0.000760722	P41245	Mmp9	Matrix metalloproteinase-9 OS=Mus musculus GN=Mmp9 PE=1 SV=2;Matrix metalloproteinase-9 OS=Mus musculus GN=Mmp9 PE=2 SV=2 - [MMP9_MOUSE]										0.87612	1.83543	4.62357	2.23989e-07								INTERPRO	IPR011993:Pleckstrin homology-like domain	9	5.08475	0.0205491	DOK1, ARHGEF2, RABGAP1, EPB41, ROCK2, ARHGEF5, LRBA, RAPH1, TBC1D2	171	409	20594	2.65011	0.999899	0.437229	25.4654
+	35	51	6	3	5	0.000773216	Q792Z0	Prss3	Protein Prss3 OS=Mus musculus GN=Prss3 PE=1 SV=1;Protein Prss3 OS=Mus musculus GN=Prss3 PE=3 SV=1 - [Q792Z0_MOUSE]										-0.707265	0.61248	4.61366	2.28844e-07								INTERPRO	IPR018159:Spectrin/alpha-actinin	3	1.69492	0.0237681	EVPL, PPL, PLEC	171	29	20594	12.4586	0.999976	0.465727	28.8589
+	7	4	3	3	9.1	0.000784901	Q5RKZ7	Mocs1	Molybdenum cofactor biosynthesis protein 1 OS=Mus musculus GN=Mocs1 PE=1 SV=2										0.450689	1.36669	4.60434	2.33521e-07								INTERPRO	IPR006026:Peptidase, metallopeptidase	3	1.69492	0.0237681	BMP1, MMP9, MMP7	171	29	20594	12.4586	0.999976	0.465727	28.8589
+	19	5	2	2	11.6	0.000786293	E9PW43	Gm10320	Protein Gm10320 OS=Mus musculus GN=Gm10320 PE=4 SV=1										-0.86128	0.550464	4.59828	2.36615e-07								INTERPRO	IPR009738:BAT2, N-terminal	2	1.12994	0.0245618	PRRC2A, PRRC2C	171	3	20594	80.2885	0.999984	0.457757	29.6733
+	3	2	2	2	6.1	0.000786293	Q8R3I3	Cog6	Conserved oligomeric Golgi complex subunit 6 OS=Mus musculus GN=Cog6 PE=1 SV=2										0.23178	1.17428	4.598	2.3676e-07								INTERPRO	IPR016024:Armadillo-type fold	8	4.51977	0.0279297	INF2, SF3B1, CSE1L, LRBA, CTNND1, NUP188, TRRAP, TNPO1	171	354	20594	2.72164	0.999996	0.483392	33.0334
+	2	2	2	2	8.3	0.000792343	P06795	Abcb1b	Multidrug resistance protein 1B OS=Mus musculus GN=Abcb1b PE=1 SV=1										0.771247	1.70674	4.58854	2.41688e-07								INTERPRO	IPR011989:Armadillo-like helical	6	3.38983	0.0355069	SF3B1, CSE1L, LRBA, CTNND1, TRRAP, TNPO1	171	219	20594	3.29953	1	0.551021	40.0552
+	7	2	2	2	8.7	0.000792343	Q61420	Slc35a1	CMP-sialic acid transporter OS=Mus musculus GN=Slc35a1 PE=1 SV=2										0.270917	1.20657	4.58679	2.42611e-07								INTERPRO	IPR002049:EGF-like, laminin	3	1.69492	0.0373574	LAMB3, LAMA3, LAMC2	171	37	20594	9.76482	1	0.552089	41.6629
+	64	34	10	3	7.4	0.000792343	P15532	Nme1	Nucleoside diphosphate kinase A OS=Mus musculus GN=Nme1 PE=1 SV=1										-0.400327	0.757687	4.58505	2.43535e-07								INTERPRO	IPR003367:Thrombospondin, type 3-like repeat	2	1.12994	0.0406022	THBS1, THBS2	171	5	20594	48.1731	1	0.56597	44.3855
+	47	64	34	34	7.3	0.000792343	Q8CAQ8	Immt	Isoform 3 of MICOS complex subunit Mic60 OS=Mus musculus GN=Immt - [MIC60_MOUSE];MICOS complex subunit Mic60 OS=Mus musculus GN=Immt - [MIC60_MOUSE];MICOS complex subunit Mic60 OS=Mus musculus GN=Immt PE=1 SV=1										0.256824	1.19485	4.58231	2.44993e-07								INTERPRO	IPR008859:Thrombospondin, C-terminal	2	1.12994	0.0406022	THBS1, THBS2	171	5	20594	48.1731	1	0.56597	44.3855
+	22	49	26	26	7.1	0.000792343	O70133	Dhx9	ATP-dependent RNA helicase A OS=Mus musculus GN=Dhx9 - [DHX9_MOUSE];ATP-dependent RNA helicase A OS=Mus musculus GN=Dhx9 PE=1 SV=2;ATP-dependent RNA helicase A OS=Mus musculus GN=Dhx9 PE=1 SV=2 - [DHX9_MOUSE];Isoform 3 of ATP-dependent RNA helicase A OS=Mus musculus GN=Dhx9 - [DHX9_MOUSE]										0.29741	1.22894	4.58106	2.45664e-07								INTERPRO	IPR017897:Thrombospondin, type 3 repeat	2	1.12994	0.0406022	THBS1, THBS2	171	5	20594	48.1731	1	0.56597	44.3855
+	13	7	6	6	6.3	0.000801875	P59113	Fermt1	Fermitin family homolog 1 OS=Mus musculus GN=Fermt1 PE=1 SV=4;Fermitin family homolog 1 OS=Mus musculus GN=Fermt1 PE=1 SV=4 - [FERM1_MOUSE]										0.45469	1.37049	4.57216	2.50486e-07								INTERPRO	IPR001007:von Willebrand factor, type C	3	1.69492	0.0450269	CTGF, THBS1, THBS2	171	41	20594	8.81215	1	0.588271	47.908
+	6	6	5	4	6.8	0.000801875	Q9ES28	Arhgef7	Rho guanine nucleotide exchange factor 7 OS=Mus musculus GN=Arhgef7 PE=1 SV=2										0.32873	1.25591	4.57054	2.51379e-07								INTERPRO	IPR024079:Metallopeptidase, catalytic domain	4	2.25989	0.0464021	BMP1, MMP9, MMP7, ADAM9	171	97	20594	4.9663	1	0.583977	48.9599
+	4	2	2	2	5.6	0.000822503	Q8K330	Ssh3	Protein phosphatase Slingshot homolog 3 OS=Mus musculus GN=Ssh3 PE=1 SV=1										0.331491	1.25831	4.55381	2.60765e-07								INTERPRO	IPR014836:Integrin beta subunit, cytoplasmic domain	2	1.12994	0.0485238	ITGB2, ITGB3	171	6	20594	40.1442	1	0.585799	50.544
+	21	10	6	5	6.7	0.000822503	Q9Z2Q6	Septin5	Septin-5 OS=Mus musculus GN=Sept5 PE=1 SV=2;Septin-5 OS=Mus musculus GN=Sept5 PE=1 SV=2 - [SEPT5_MOUSE]										0.366322	1.28906	4.55203	2.61788e-07								INTERPRO	IPR012896:Integrin beta subunit, tail	2	1.12994	0.0641724	ITGB2, ITGB3	171	8	20594	30.1082	1	0.676986	60.8915
+	48	16	10	10	8.3	0.000822503	Q61581	Igfbp7	Insulin-like growth factor-binding protein 7 OS=Mus musculus GN=Igfbp7 PE=1 SV=3;Insulin-like growth factor-binding protein 7 OS=Mus musculus GN=Igfbp7 PE=2 SV=3 - [IBP7_MOUSE]										0.470341	1.38544	4.55002	2.62944e-07								INTERPRO	IPR000034:Laminin B type IV	2	1.12994	0.0641724	LAMA3, LAMC2	171	8	20594	30.1082	1	0.676986	60.8915
+	32	32	14	14	6.6	0.000822503	Q61024	Asns	Asparagine synthetase [glutamine-hydrolyzing] OS=Mus musculus GN=Asns PE=1 SV=3										-1.05828	0.480203	4.54904	2.63513e-07								INTERPRO	IPR017878:TB domain	2	1.12994	0.0641724	LTBP2, FBN1	171	8	20594	30.1082	1	0.676986	60.8915
+	7	3	2	2	6.5	0.000832059	Q8VD31	Tapbpl	Tapasin-related protein OS=Mus musculus GN=Tapbpl PE=1 SV=2										0.27499	1.20999	4.54145	2.67953e-07								INTERPRO	IPR001849:Pleckstrin homology domain	6	3.38983	0.0669666	DOK1, ARHGEF2, ROCK2, ARHGEF5, RAPH1, TBC1D2	171	262	20594	2.758	1	0.679306	62.5122
+	21	55	5	2	5.8	0.00083893	Q792Z1	Try10	MCG140784 OS=Mus musculus GN=Try10 PE=1 SV=1										-0.960469	0.51389	4.53531	2.71599e-07								INTERPRO	IPR013783:Immunoglobulin-like fold	15	8.47458	0.0711371	IGHG1, TNC, CRLF1, EPHB3, IGHV1-76, IGKV3-7, NCAM1, VSIG1, COL7A1, FNDC1, COL12A1, GPA33, IGHA, EMB, FN1	171	1099	20594	1.64376	1	0.688865	64.8157
+	4	3	3	3	4.7	0.000847222	Q9QXG2	Chm	Rab proteins geranylgeranyltransferase component A 1 OS=Mus musculus GN=Chm PE=1 SV=1										0.320103	1.24842	4.52657	2.76888e-07								INTERPRO	IPR002369:Integrin beta subunit, N-terminal	2	1.12994	0.0719005	ITGB2, ITGB3	171	9	20594	26.7628	1	0.680126	65.2228
+	16	5	4	4	7.5	0.000847222	Q9Z0L8	Ggh	Gamma-glutamyl hydrolase OS=Mus musculus GN=Ggh PE=1 SV=2										-0.667837	0.62945	4.52261	2.79325e-07								INTERPRO	IPR000859:CUB domain	3	1.69492	0.0781164	C1QTNF5, BMP1, MASP2	171	56	20594	6.45175	1	0.699127	68.3784
+	7	17	10	10	6	0.000847222	P39061	Col18a1	Collagen alpha-1(XVIII) chain OS=Mus musculus GN=Col18a1 - [COIA1_MOUSE];Collagen alpha-1(XVIII) chain OS=Mus musculus GN=Col18a1 PE=1 SV=4;Isoform 3 of Collagen alpha-1(XVIII) chain OS=Mus musculus GN=Col18a1 - [COIA1_MOUSE]										0.62662	1.54394	4.52109	2.80268e-07								INTERPRO	IPR001223:Glycoside hydrolase, family 18, catalytic domain	2	1.12994	0.0795652	CHIL4, CHIL3	171	10	20594	24.0865	1	0.694192	69.0746
+	59	28	3	3	9.3	0.000847222	P61961	Ufm1	Ubiquitin-fold modifier 1 OS=Mus musculus GN=Ufm1 PE=1 SV=1;Ubiquitin-fold modifier 1 OS=Mus musculus GN=Ufm1 PE=1 SV=1 - [UFM1_MOUSE]										-0.560087	0.678261	4.52094	2.80358e-07								INTERPRO	IPR015812:Integrin beta subunit	2	1.12994	0.0795652	ITGB2, ITGB3	171	10	20594	24.0865	1	0.694192	69.0746
+	9	18	14	14	6.9	0.000849607	Q8K4L3	Svil	Supervillin OS=Mus musculus GN=Svil PE=1 SV=1										0.251727	1.19063	4.51723	2.82669e-07								INTERPRO	IPR011583:Chitinase II	2	1.12994	0.0795652	CHIL4, CHIL3	171	10	20594	24.0865	1	0.694192	69.0746
+	32	28	10	10	8.3	0.000850351	O35855	Bcat2	Branched-chain-amino-acid aminotransferase, mitochondrial OS=Mus musculus GN=Bcat2 PE=1 SV=2										-0.747471	0.595647	4.51438	2.84461e-07								INTERPRO	IPR017853:Glycoside hydrolase, superfamily	3	1.69492	0.0805326	CHIL4, SIS, CHIL3	171	57	20594	6.33857	1	0.687243	69.5316
+	20	49	6	6	5	0.000851977	Q9D8U3	Erp27	Endoplasmic reticulum resident protein 27 OS=Mus musculus GN=Erp27 PE=1 SV=1;Endoplasmic reticulum resident protein 27 OS=Mus musculus GN=Erp27 PE=2 SV=1 - [ERP27_MOUSE]										-1.30417	0.404955	4.51056	2.86874e-07								INTERPRO	IPR012677:Nucleotide-binding, alpha-beta plait	6	3.38983	0.0838399	FUS, SNRPA, RBM6, PTBP3, SSB, ACIN1	171	281	20594	2.57152	1	0.69133	71.0467
+	45	38	14	14	7	0.000851977	Q64442	Sord	Sorbitol dehydrogenase OS=Mus musculus GN=Sord PE=1 SV=3;Sorbitol dehydrogenase OS=Mus musculus GN=Sord PE=1 SV=3 - [DHSO_MOUSE]										-0.611509	0.654512	4.50864	2.88102e-07								INTERPRO	IPR017891:Insulin-like growth factor binding protein, N-terminal, Cys-rich conserved site	2	1.12994	0.0947062	CTGF, IGFBP3	171	12	20594	20.0721	1	0.726478	75.5461
+	36	28	11	11	5.3	0.000887626	Q504N0	Cpa2	Carboxypeptidase A2 OS=Mus musculus GN=Cpa2 PE=1 SV=1;Carboxypeptidase A2 OS=Mus musculus GN=Cpa2 PE=2 SV=1 - [CBPA2_MOUSE]										-1.18382	0.440184	4.4884	3.01357e-07								KEGG_PATHWAY	mmu04512:ECM-receptor interaction	12	6.77966	2.89707e-10	COL4A2, LAMB3, LAMA3, TNC, COL6A2, ITGA2, LAMC2, ITGB3, THBS1, THBS2, FN1, SPP1	71	88	7691	14.7714	4.0559e-08	4.0559e-08	3.41826e-07
+	31	21	14	14	7	0.000905974	Q91YI0	Asl	Argininosuccinate lyase OS=Mus musculus GN=Asl PE=1 SV=1										-0.455346	0.729335	4.47577	3.0997e-07								KEGG_PATHWAY	mmu04510:Focal adhesion	14	7.9096	3.28108e-08	EGFR, COL4A2, ROCK2, TNC, ITGA2, ITGB3, LAMB3, LAMA3, COL6A2, LAMC2, THBS1, THBS2, FN1, SPP1	71	207	7691	7.32626	4.59351e-06	2.29676e-06	3.87135e-05
+	26	33	22	22	6.7	0.000905974	Q05920	Pc	Pyruvate carboxylase, mitochondrial OS=Mus musculus GN=Pc PE=1 SV=1										-0.418602	0.748149	4.47469	3.10719e-07								KEGG_PATHWAY	mmu04151:PI3K-Akt signaling pathway	13	7.34463	6.5604e-05	EGFR, COL4A2, TNC, ITGA2, ITGB3, LAMB3, LAMA3, COL6A2, LAMC2, THBS1, THBS2, FN1, SPP1	71	351	7691	4.012	0.00914281	0.00305694	0.0773788
+	50	8	5	5	7.4	0.00092588	P48024	Eif1	Eukaryotic translation initiation factor 1 OS=Mus musculus GN=Eif1 PE=1 SV=2										-0.28973	0.818055	4.46179	3.19822e-07								KEGG_PATHWAY	mmu05150:Staphylococcus aureus infection	6	3.38983	8.33462e-05	MBL1, C1QA, C1QB, MASP2, ITGB2, C1QC	71	50	7691	12.9989	0.0116011	0.00291299	0.0982959
+	26.1	6	2	2	5.4	0.00092588	P01660	Ig kappa chain V-III region PC 3741/TEPC 111	Ig kappa chain V-III region PC 3741/TEPC 111 OS=Mus musculus PE=1 SV=1;Ig kappa chain V-III region PC 3741/TEPC 111 OS=Mus musculus PE=1 SV=1 - [KV3A8_MOUSE]										-1.32144	0.400134	4.46048	3.20762e-07								KEGG_PATHWAY	mmu05205:Proteoglycans in cancer	9	5.08475	0.000475706	EGFR, ROCK2, MMP9, ARAF, FZD1, ITGA2, ITGB3, THBS1, FN1	71	203	7691	4.80254	0.0644444	0.0132346	0.559846
+	15	4	4	4	6.4	0.000926291	Q9DBB8	Dhdh	Trans-1,2-dihydrobenzene-1,2-diol dehydrogenase OS=Mus musculus GN=Dhdh PE=1 SV=1;Trans-1,2-dihydrobenzene-1,2-diol dehydrogenase OS=Mus musculus GN=Dhdh PE=2 SV=1 - [DHDH_MOUSE]										-0.440197	0.737034	4.45792	3.22609e-07								KEGG_PATHWAY	mmu05200:Pathways in cancer	12	6.77966	0.000796831	EGFR, COL4A2, LAMB3, LAMA3, ROCK2, MMP9, ARAF, FZD1, ITGA2, LAMC2, TPR, FN1	71	395	7691	3.29085	0.105599	0.0184282	0.936147
+	38	11	6	6	8.6	0.000927442	P97314	Csrp2	Cysteine and glycine-rich protein 2 OS=Mus musculus GN=Csrp2 PE=1 SV=3;Cysteine and glycine-rich protein 2 OS=Mus musculus GN=Csrp2 PE=1 SV=3 - [CSRP2_MOUSE]										0.478031	1.39284	4.45364	3.25725e-07								KEGG_PATHWAY	mmu05222:Small cell lung cancer	6	3.38983	0.000956326	COL4A2, LAMB3, LAMA3, ITGA2, LAMC2, FN1	71	84	7691	7.73742	0.125366	0.0189538	1.12256
+	10	9	8	8	6.7	0.000927442	Q99LB7	Sardh	Sarcosine dehydrogenase, mitochondrial OS=Mus musculus GN=Sardh PE=1 SV=1;Sarcosine dehydrogenase, mitochondrial OS=Mus musculus GN=Sardh PE=1 SV=1 - [SARDH_MOUSE]										-0.717051	0.60834	4.45269	3.26421e-07								KEGG_PATHWAY	mmu04810:Regulation of actin cytoskeleton	8	4.51977	0.00309161	EGFR, ROCK2, SCIN, ARAF, ITGA2, ITGB2, ITGB3, FN1	71	213	7691	4.0685	0.351761	0.0527451	3.58751
+	14	22	17	17	7	0.000930561	Q7TMB8	Cyfip1	Cytoplasmic FMR1-interacting protein 1 OS=Mus musculus GN=Cyfip1 - [CYFP1_MOUSE];Cytoplasmic FMR1-interacting protein 1 OS=Mus musculus GN=Cyfip1 PE=1 SV=1;Cytoplasmic FMR1-interacting protein 1 OS=Mus musculus GN=Cyfip1 PE=1 SV=1 - [CYFP1_MOUSE];Isoform 2 of Cytoplasmic FMR1-interacting protein 1 OS=Mus musculus GN=Cyfip1 - [CYFP1_MOUSE]										0.358043	1.28169	4.4489	3.2921e-07								KEGG_PATHWAY	mmu05020:Prion diseases	4	2.25989	0.00323996	NCAM1, C1QA, C1QB, C1QC	71	33	7691	13.1302	0.365127	0.0492282	3.75665
+	3	3	3	3	9	0.000933181	F2Z3U3	Raph1	Protein Raph1 OS=Mus musculus GN=Raph1 PE=1 SV=2										0.831489	1.77952	4.44536	3.31839e-07								KEGG_PATHWAY	mmu05146:Amoebiasis	6	3.38983	0.00411997	COL4A2, LAMB3, LAMA3, ITGB2, LAMC2, FN1	71	117	7691	5.55507	0.438973	0.0561601	4.75445
+	48	31	7	7	6.5	0.000961475	P43137	Reg1	Lithostathine-1 OS=Mus musculus GN=Reg1 PE=1 SV=1;Lithostathine-1 OS=Mus musculus GN=Reg1 PE=2 SV=1 - [LIT1_MOUSE]										-0.701215	0.615054	4.42981	3.43672e-07								KEGG_PATHWAY	mmu04145:Phagosome	7	3.9548	0.00447613	MBL1, NCF4, ITGA2, ITGB2, ITGB3, THBS1, THBS2	71	171	7691	4.43431	0.466376	0.0554974	5.15559
+	23	21	8	8	5.8	0.000961475	O08663	Metap2	Methionine aminopeptidase 2 OS=Mus musculus GN=Metap2 PE=1 SV=1										-0.303012	0.810558	4.42567	3.46903e-07								KEGG_PATHWAY	mmu04610:Complement and coagulation cascades	5	2.82486	0.00493311	MBL1, C1QA, C1QB, MASP2, C1QC	71	76	7691	7.12658	0.499598	0.0560625	5.66801
+	43	12	11	11	7.3	0.000961475	O70433	Fhl2	Four and a half LIM domains protein 2 OS=Mus musculus GN=Fhl2 PE=1 SV=1;Four and a half LIM domains protein 2 OS=Mus musculus GN=Fhl2 PE=1 SV=1 - [FHL2_MOUSE]										0.472163	1.38719	4.4237	3.48451e-07								KEGG_PATHWAY	mmu05219:Bladder cancer	4	2.25989	0.00601043	EGFR, MMP9, ARAF, THBS1	71	41	7691	10.5682	0.570013	0.0628604	6.86602
+	41	65	32	27	6.3	0.000961475	Q8K009	Aldh1l2	Mitochondrial 10-formyltetrahydrofolate dehydrogenase OS=Mus musculus GN=Aldh1l2 PE=1 SV=2										-1.12323	0.459066	4.42325	3.48809e-07								KEGG_PATHWAY	mmu04974:Protein digestion and absorption	5	2.82486	0.00826524	COL18A1, COL4A2, COL7A1, COL6A2, COL12A1	71	88	7691	6.15477	0.687122	0.0796451	9.32848
+	7	3	3	3	6.4	0.000968129	B1AVH7	Tbc1d2	TBC1 domain family member 2A OS=Mus musculus GN=Tbc1d2 PE=2 SV=1										0.727991	1.65633	4.418	3.52977e-07								KEGG_PATHWAY	mmu04670:Leukocyte transendothelial migration	5	2.82486	0.0222134	ROCK2, MMP9, NCF4, CTNND1, ITGB2	71	118	7691	4.59	0.95693	0.189142	23.2833
+	42	50	5	5	10.4	0.000969358	P62843	Rps15	40S ribosomal protein S15 OS=Mus musculus GN=Rps15 PE=1 SV=2										-0.635883	0.643547	4.4152	3.55218e-07								KEGG_PATHWAY	mmu05133:Pertussis	4	2.25989	0.0295615	C1QA, C1QB, ITGB2, C1QC	71	74	7691	5.85535	0.98502	0.230922	29.8164
+	15	9	6	6	5.2	0.00100832	Q06770	Serpina6	Corticosteroid-binding globulin OS=Mus musculus GN=Serpina6 PE=1 SV=1										-0.585507	0.666415	4.39586	3.71164e-07								KEGG_PATHWAY	mmu05206:MicroRNAs in cancer	7	3.9548	0.0390311	EGFR, ABCB1B, MMP9, TNC, ITGB3, HMGA2, THBS1	71	276	7691	2.74735	0.996204	0.279546	37.4846
+	30	15	9	9	9.9	0.00101356	O70503	Hsd17b12	Estradiol 17-beta-dehydrogenase 12 OS=Mus musculus GN=Hsd17b12 - [DHB12_MOUSE];Very-long-chain 3-oxoacyl-CoA reductase OS=Mus musculus GN=Hsd17b12 PE=1 SV=1										0.254271	1.19273	4.39138	3.74964e-07								KEGG_PATHWAY	mmu04015:Rap1 signaling pathway	6	3.38983	0.0448009	EGFR, PARD3, CTNND1, ITGB2, ITGB3, THBS1	71	214	7691	3.03712	0.998366	0.299876	41.7725
+	60	310	46	43	5.2	0.00102434	P20029	Hspa5	78 kDa glucose-regulated protein OS=Mus musculus GN=Hspa5 PE=1 SV=3;78 kDa glucose-regulated protein OS=Mus musculus GN=Hspa5 PE=1 SV=3 - [GRP78_MOUSE]										-0.502682	0.705794	4.38458	3.80825e-07								KEGG_PATHWAY	mmu05202:Transcriptional misregulation in cancer	5	2.82486	0.0629523	FUS, SIN3A, MMP9, HMGA2, IGFBP3	71	165	7691	3.28254	0.999889	0.380661	53.5681
+	15	6	4	4	7.7	0.00104288	Q8BFQ4	Wdr82	WD repeat-containing protein 82 OS=Mus musculus GN=Wdr82 PE=1 SV=1										0.19958	1.14836	4.3731	3.90933e-07								KEGG_PATHWAY	mmu05144:Malaria	3	1.69492	0.0704655	ITGB2, THBS1, THBS2	71	48	7691	6.77025	0.999964	0.400404	57.7755
+	3	6	3	3	6.1	0.00104288	O70481	Ubr1	E3 ubiquitin-protein ligase UBR1 OS=Mus musculus GN=Ubr1 PE=1 SV=2;E3 ubiquitin-protein ligase UBR1 OS=Mus musculus GN=Ubr1 PE=1 SV=2 - [UBR1_MOUSE]										0.414402	1.33275	4.37101	3.92809e-07								PIR_SUPERFAMILY	PIRSF002512:integrin, beta subunit	2	1.12994	0.0641288	ITGB2, ITGB3	18	7	1807	28.6825	0.696688	0.696688	38.6482
+	41	26	7	5	8.4	0.00104288	P35278	Rab5c	Ras-related protein Rab-5C OS=Mus musculus GN=Rab5c PE=1 SV=2;Ras-related protein Rab-5C OS=Mus musculus GN=Rab5c PE=1 SV=2 - [RAB5C_MOUSE]										0.379352	1.30076	4.37022	3.93517e-07								SMART	SM00181:EGF	12	6.77966	6.0891e-06	LAMB3, LAMA3, BMP1, LTBP2, FBLN2, MASP2, TNC, FBN1, LAMC2, THBS1, THBS2, MUC4	119	181	10425	5.80807	0.000791272	0.000791272	0.00709082
+	29	36	25	22	6.1	0.0010557	O08528	Hk2	Hexokinase-2 OS=Mus musculus GN=Hk2 PE=1 SV=1										0.490687	1.40511	4.36275	4.00309e-07								SMART	SM00060:FN3	8	4.51977	0.00173077	NCAM1, COL7A1, TNC, FNDC1, CRLF1, COL12A1, EPHB3, FN1	119	153	10425	4.58066	0.20164	0.10649	1.9971
+	18	5	4	4	7.9	0.00106233	P52196	Tst	Thiosulfate sulfurtransferase OS=Mus musculus GN=Tst PE=1 SV=3										-0.450207	0.731938	4.35788	4.04809e-07								SMART	SM00210:TSPN	4	2.25989	0.00186068	COL18A1, COL12A1, THBS1, THBS2	119	22	10425	15.9282	0.215034	0.077534	2.14552
+	7	2	2	2	6.7	0.00108302	Q6P3A8	Bckdhb	2-oxoisovalerate dehydrogenase subunit beta, mitochondrial OS=Mus musculus GN=Bckdhb PE=1 SV=2										-1.00358	0.498761	4.34736	4.14714e-07								SMART	SM00250:PLEC	3	1.69492	0.00257059	EVPL, PPL, PLEC	119	7	10425	37.545	0.284381	0.0802486	2.95296
+	22	8	8	8	8.9	0.00111241	P22315	Fech	Ferrochelatase, mitochondrial OS=Mus musculus GN=Fech PE=1 SV=2										0.221048	1.16558	4.33359	4.28075e-07								SMART	SM00179:EGF_CA	7	3.9548	0.0030272	BMP1, LTBP2, FBLN2, MASP2, FBN1, THBS1, THBS2	119	126	10425	4.86695	0.325735	0.0757997	3.46906
+	13	8	4	4	5.1	0.00111773	Q9JJ00	Plscr1	Phospholipid scramblase 1 OS=Mus musculus GN=Plscr1 PE=1 SV=1;Phospholipid scramblase 1 OS=Mus musculus GN=Plscr1 PE=2 SV=1 - [PLS1_MOUSE]										0.493892	1.40824	4.32901	4.32629e-07								SMART	SM00110:C1Q	4	2.25989	0.00416804	C1QA, C1QB, C1QTNF5, C1QC	119	29	10425	12.0835	0.418984	0.0865223	4.74763
+	35	10	5	5	5.1	0.00111773	P61022	Chp1	Calcineurin B homologous protein 1 OS=Mus musculus GN=Chp1 PE=1 SV=2										0.476653	1.39151	4.32728	4.34358e-07								SMART	SM00063:FRI	3	1.69492	0.0231852	COL18A1, C1QTNF5, FZD1	119	21	10425	12.515	0.95262	0.353157	23.9045
+	34	113	14	7	5.2	0.00111956	P07759	Serpina3k	Serine protease inhibitor A3K OS=Mus musculus GN=Serpina3k PE=1 SV=2;Serine protease inhibitor A3K OS=Mus musculus GN=Serpina3k PE=1 SV=2 - [SPA3K_MOUSE]										-0.800233	0.574257	4.32385	4.37821e-07								SMART	SM00150:SPEC	3	1.69492	0.0422822	EVPL, PPL, PLEC	119	29	10425	9.06259	0.996362	0.504424	39.5352
+	15.6	6	4	4	9.9	0.00111956	Q3UBX0	Tmem109	Transmembrane protein 109 OS=Mus musculus GN=Tmem109 PE=1 SV=2;Transmembrane protein 109 OS=Mus musculus GN=Tmem109 PE=1 SV=2 - [TM109_MOUSE]										-0.620428	0.650478	4.32238	4.39313e-07								SMART	SM00235:ZnMc	3	1.69492	0.0422822	BMP1, MMP9, MMP7	119	29	10425	9.06259	0.996362	0.504424	39.5352
+	2	2	2	2	6.8	0.0011418	Q8BWR8	Rhpn2	Rhophilin-2 OS=Mus musculus GN=Rhpn2 PE=1 SV=2										0.358619	1.2822	4.30842	4.53758e-07								SMART	SM00327:VWA	4	2.25989	0.0463709	COL7A1, COL6A2, ITGA2, COL12A1	119	71	10425	4.9355	0.997914	0.496328	42.474
+	7	9	6	6	6.2	0.0011418	P52633	Stat6	Signal transducer and transcription activator 6 OS=Mus musculus GN=Stat6 PE=1 SV=2;Signal transducer and transcription activator 6 OS=Mus musculus GN=Stat6 PE=1 SV=2 - [STAT6_MOUSE]										0.285604	1.21892	4.3074	4.54829e-07								SMART	SM00214:VWC	3	1.69492	0.059327	CTGF, THBS1, THBS2	119	35	10425	7.509	0.999648	0.548453	50.9453
+	36	25	15	15	9.3	0.0011418	Q80WJ7	Mtdh	Protein LYRIC OS=Mus musculus GN=Mtdh PE=1 SV=1										-0.189936	0.876645	4.30686	4.55402e-07								SMART	SM00180:EGF_Lam	3	1.69492	0.059327	LAMB3, LAMA3, LAMC2	119	35	10425	7.509	0.999648	0.548453	50.9453
+	7	7	5	5	6.8	0.0011418	Q80XR2	Atp2c1	Calcium-transporting ATPase type 2C member 1 OS=Mus musculus GN=Atp2c1 PE=1 SV=2										0.30184	1.23272	4.30556	4.56774e-07								SMART	SM01241:SM01241	2	1.12994	0.066036	ITGB2, ITGB3	119	6	10425	29.2017	0.999861	0.553978	54.8685
+	8	7	5	4	5.6	0.00114947	Q9Z2H5	Epb41l1	Band 4.1-like protein 1 OS=Mus musculus GN=Epb41l1 PE=1 SV=2										0.286434	1.21962	4.30061	4.6206e-07								SMART	SM00281:LamB	2	1.12994	0.0870724	LAMA3, LAMC2	119	8	10425	21.9013	0.999993	0.627271	65.3852
+	1	3	2	2	5.7	0.00115318	Q69ZR9	Fam208a	Protein TASOR OS=Mus musculus GN=Fam208a PE=1 SV=2										0.548068	1.46213	4.29718	4.65766e-07								SMART	SM01242:SM01242	2	1.12994	0.0870724	ITGB2, ITGB3	119	8	10425	21.9013	0.999993	0.627271	65.3852
+	32	48	24	18	9.4	0.00116514	Q6PHQ9	Pabpc4	Polyadenylate-binding protein OS=Mus musculus GN=Pabpc4 PE=1 SV=1										-0.73777	0.599666	4.29059	4.72961e-07								SMART	SM00187:INB	2	1.12994	0.0974137	ITGB2, ITGB3	119	9	10425	19.4678	0.999998	0.641171	69.6859
+	14	8	6	6	6.3	0.00116514	Q8VBZ3	Clptm1	Cleft lip and palate transmembrane protein 1 homolog OS=Mus musculus GN=Clptm1 PE=1 SV=1;Cleft lip and palate transmembrane protein 1 homolog OS=Mus musculus GN=Clptm1 PE=2 SV=1 - [CLPT1_MOUSE]										0.366702	1.2894	4.28865	4.75105e-07								UP_KEYWORDS	Extracellular matrix	18	10.1695	4.49414e-12	COL18A1, COL4A2, BMP1, LTBP2, LAD1, TNC, MMP9, FBN1, MMP7, LAMB3, LAMA3, COL7A1, CTGF, FBLN2, COL6A2, COL12A1, LAMC2, FN1	177	235	22680	9.81464	9.97709e-10	9.97709e-10	5.72915e-09
+	2	2	2	2	6.8	0.00118201	Q91Z96	Bmp2k	BMP-2-inducible protein kinase OS=Mus musculus GN=Bmp2k PE=1 SV=1										0.494882	1.40921	4.28021	4.84559e-07								UP_KEYWORDS	Phosphoprotein	103	58.1921	2.64103e-11	LTBP2, SRP68, STOML2, PDLIM2, TPD52, SIN3A, PTBP3, ACIN1, ASPH, TPSB2, ADAM9, EGFR, LAD1, ROCK2, NCF4, CDHR2, C77080, UBE2J1, MTA1, ERGIC3, NCAM1, UNC13D, VSIG1, ABCB1B, MAP7D1, GLG1, FUS, AFTPH, CCDC93, CHCHD3, LRBA, PRRC2A, ITGB2, ITGB3, TRRAP, EPHB3, PRRC2C, CSE1L, PPL, NPM1, GOLPH3L, EMB, SEC23IP, FN1, SPP1, COL18A1, EPB41, DOCK7, SSB, DENR, MISP, PSMC5, CES2A, MYH14, RFLNB, TPRN, LZTS2, META…	177	7617	22680	1.7327	5.86309e-09	2.93155e-09	3.36677e-08
+	35	41	20	20	8.9	0.00118201	Q80UG5	Septin9	Septin-9 OS=Mus musculus GN=Sept9 PE=1 SV=1;Septin-9 OS=Mus musculus GN=Sept9 PE=1 SV=1 - [SEPT9_MOUSE]										0.353224	1.27741	4.27841	4.86606e-07								UP_KEYWORDS	Cell adhesion	21	11.8644	5.25238e-10	COL18A1, TNC, CDHR2, CTNND1, ITGA2, ITGB2, ITGB3, MUC4, NCAM1, LAMB3, LAMA3, COL7A1, CTGF, CDH17, COL6A2, COL12A1, LAMC2, THBS1, THBS2, SPP1, FN1	177	459	22680	5.86241	1.16603e-07	3.88676e-08	6.69569e-07
+	52	39	15	15	7.1	0.00118836	Q61792	Lasp1	LIM and SH3 domain protein 1 OS=Mus musculus GN=Lasp1 PE=1 SV=1;LIM and SH3 domain protein 1 OS=Mus musculus GN=Lasp1 PE=1 SV=1 - [LASP1_MOUSE]										0.388535	1.30906	4.27409	4.9154e-07								UP_KEYWORDS	Disulfide bond	57	32.2034	5.99273e-10	IGHG1, LTBP2, MASP2, MMP9, C1QC, CTGF, COL12A1, ASPH, TPSB2, NT5E, ADAM9, EGFR, DEFA30, APCS, NGP, C1QA, NCAM1, C1QB, VSIG1, GPA33, LAMC2, WFDC2, MBL1, ERMP1, PRTN3, TNC, CRLF1, CHCHD3, ITGB2, ITGB3, EPHB3, CHIL4, LAMB3, C1QTNF5, COL7A1, CHIL3, NPM1, EMB, THBS1, THBS2, FN1, SOAT1, COL18A1, MICU1, COL4A2, BMP1, FETUB, FBN1, FZD1, ITGA2, MUC4, LCN2, LAMA3, FBLN2, CES2A, IGFBP3, POFUT1	177	3124	22680	2.33794	1.33039e-07	3.32597e-08	7.63949e-07
+	55	89	14	14	9.6	0.00119148	P24369	Ppib	Peptidyl-prolyl cis-trans isomerase B OS=Mus musculus GN=Ppib PE=1 SV=2;Peptidyl-prolyl cis-trans isomerase B OS=Mus musculus GN=Ppib PE=1 SV=2 - [PPIB_MOUSE]										-0.710048	0.6113	4.27098	4.95141e-07								UP_KEYWORDS	Hydroxylation	11	6.21469	1.64017e-09	MBL1, C1QA, COL18A1, C1QB, COL4A2, LTBP2, COL7A1, MASP2, COL6A2, COL12A1, C1QC	177	88	22680	16.0169	3.64118e-07	7.28237e-08	2.09088e-06
+	15	29	23	23	5.9	0.00119869	A2A863	Itgb4	Integrin beta-4 OS=Mus musculus GN=Itgb4 - [ITB4_MOUSE];Integrin beta-4 OS=Mus musculus GN=Itgb4 PE=1 SV=1										0.388163	1.30873	4.26639	5.00491e-07								UP_KEYWORDS	Secreted	39	22.0339	1.84074e-09	IGHG1, MBL1, LTBP2, MASP2, MMP9, TNC, CRLF1, MMP7, C1QC, YBX1, CHIL4, LAMB3, C1QTNF5, COL7A1, CTGF, CHIL3, COL6A2, COL12A1, TPSB2, SPP1, FN1, COL18A1, DEFA30, COL4A2, BMP1, APCS, LAD1, NGP, FETUB, FBN1, MUC4, LCN2, C1QA, C1QB, LAMA3, FBLN2, LAMC2, IGFBP3, WFDC2	177	1685	22680	2.96575	4.08645e-07	6.81074e-08	2.34656e-06
+	43	61	28	21	8.9	0.00120218	Q61656	Ddx5	Probable ATP-dependent RNA helicase DDX5 OS=Mus musculus GN=Ddx5 PE=1 SV=2;Probable ATP-dependent RNA helicase DDX5 OS=Mus musculus GN=Ddx5 PE=1 SV=2 - [DDX5_MOUSE]										0.279216	1.21353	4.26317	5.04287e-07								UP_KEYWORDS	Glycoprotein	62	35.0282	6.86135e-09	IGHG1, METAP2, LTBP2, MASP2, MMP9, SLC26A2, COL12A1, ASPH, TPSB2, NT5E, ADAM9, EGFR, APCS, KTN1, MCEMP1, MCM6, ERGIC3, C1QA, NCAM1, C1QB, VSIG1, ABCB1B, GPA33, LAMC2, GLG1, MBL1, ERMP1, PRTN3, TNC, CRLF1, ITGB2, ITGB3, EPHB3, LAMB3, C1QTNF5, P3H3, COL7A1, CD177, COL6A2, EMB, SLC39A4, THBS1, THBS2, FN1, SPP1, COL18A1, COL4A2, BMP1, EPB41, FETUB, FBN1, TMC4, FZD1, ITGA2, MUC4, LCN2, LAMA3, CDH17, F…	177	3815	22680	2.08241	1.52322e-06	2.17603e-07	8.7468e-06
+	66	54	6	6	7.8	0.00120271	Q9CQC2	Clps	Colipase OS=Mus musculus GN=Clps PE=1 SV=1;Colipase OS=Mus musculus GN=Clps PE=2 SV=1 - [COL_MOUSE]										-1.17015	0.444376	4.25898	5.09266e-07								UP_KEYWORDS	Collagen	10	5.64972	2.06313e-08	MBL1, C1QA, COL18A1, C1QB, COL4A2, C1QTNF5, COL7A1, COL6A2, COL12A1, C1QC	177	85	22680	15.0748	4.58013e-06	5.72518e-07	2.63006e-05
+	38	42	18	18	6.5	0.00120271	Q61753	Phgdh	D-3-phosphoglycerate dehydrogenase OS=Mus musculus GN=Phgdh PE=1 SV=3;D-3-phosphoglycerate dehydrogenase OS=Mus musculus GN=Phgdh PE=1 SV=3 - [SERA_MOUSE]										-0.72579	0.604666	4.25731	5.1127e-07								UP_KEYWORDS	Signal	67	37.8531	5.78049e-08	LTBP2, MASP2, MMP9, MMP7, STOML2, C1QC, CTGF, COL12A1, ASPH, TPSB2, NT5E, ADAM9, EGFR, DEFA30, APCS, NGP, CDHR2, IGKV3-7, C1QA, NCAM1, C1QB, VSIG1, GPA33, LAMC2, WFDC2, MBL1, GLG1, PRTN3, TNC, CRLF1, ITGB2, ITGB3, EPHB3, CHIL4, LAMB3, C1QTNF5, P3H3, TMED2, COL7A1, CD177, FNDC1, CHIL3, COL6A2, EMB, SLC39A4, THBS1, THBS2, FN1, SPP1, COL18A1, MICU1, COL4A2, BMP1, FETUB, FBN1, FZD1, MXRA7, ITGA2, IGH…	177	4543	22680	1.88974	1.28326e-05	1.42585e-06	7.36892e-05
+	3	3	2	2	5	0.00120271	Q63ZW7	Inadl	InaD-like protein OS=Mus musculus GN=Inadl PE=1 SV=2										0.45008	1.36612	4.25516	5.13859e-07								UP_KEYWORDS	Basement membrane	6	3.38983	7.14625e-06	COL4A2, LAMB3, LAMA3, LAD1, COL7A1, LAMC2	177	35	22680	21.9661	0.00158522	0.000158635	0.00910961
+	40	24	13	13	8	0.00120271	Q99K85	Psat1	Phosphoserine aminotransferase OS=Mus musculus GN=Psat1 PE=1 SV=1										-1.08435	0.471605	4.25435	5.14831e-07								UP_KEYWORDS	Acetylation	47	26.5537	9.70144e-06	ERMP1, BCLAF1, PARD3, METAP2, CWC15, SRP68, LRBA, CHCHD3, HK2, STOML2, CTNND1, NUP188, PRRC2A, TRRAP, PRRC2C, YBX1, SF3B1, SIN3A, CSE1L, KRT7, ALDH1A3, NPM1, PTBP3, ACIN1, TPR, CHD4, PLEC, CDK13, INF2, ARHGEF2, OTC, SAP18, MTA1, SSB, DOCK7, DENR, HMGA2, MCM6, ERGIC3, DOK1, PSMG1, PSMC5, PTCD3, THRAP3, SNRPA, FABP2, MYH14	177	3125	22680	1.92716	0.00215141	0.000195774	0.0123666
+	36	78	37	37	7.4	0.00120271	Q91V92	Acly	ATP-citrate synthase OS=Mus musculus GN=Acly PE=1 SV=1;ATP-citrate synthase OS=Mus musculus GN=Acly PE=1 SV=1 - [ACLY_MOUSE]										-0.278536	0.824427	4.2533	5.1611e-07								UP_KEYWORDS	Heparin-binding	7	3.9548	1.89098e-05	NCAM1, LTBP2, CTGF, LAMC2, THBS1, THBS2, FN1	177	71	22680	12.6331	0.0041892	0.000349773	0.0241033
+	20	28	22	22	5.5	0.00122672	Q921M3	Sf3b3	Isoform 2 of Splicing factor 3B subunit 3 OS=Mus musculus GN=Sf3b3 - [SF3B3_MOUSE];Splicing factor 3B subunit 3 OS=Mus musculus GN=Sf3b3 - [SF3B3_MOUSE];Splicing factor 3B subunit 3 OS=Mus musculus GN=Sf3b3 PE=1 SV=1										0.285834	1.21911	4.24224	5.29721e-07								UP_KEYWORDS	Cytoskeleton	23	12.9944	3.13013e-05	ARHGEF2, LZTS2, PARD3, RABGAP1, SHROOM3, EPB41, ROCK2, LDB3, STOML2, MTA1, PDLIM2, MISP, EVPL, PPL, NPM1, SCIN, CEP170B, FAM83H, TPR, MAP7D1, CHD4, RFLNB, PLEC	177	1073	22680	2.74662	0.0069249	0.000534395	0.0398953
+	3	2	2	2	6.1	0.00122672	Q91WP0	Masp2	Mannan-binding lectin serine protease 2 OS=Mus musculus GN=Masp2 PE=1 SV=1										0.861718	1.8172	4.24091	5.3139e-07								UP_KEYWORDS	Complement pathway	5	2.82486	5.34954e-05	MBL1, C1QA, C1QB, MASP2, C1QC	177	27	22680	23.7288	0.011806	0.000847947	0.0681741
+	8.9	5	5	5	9.2	0.0012409	A0A087WRN1	Bclaf1	Bcl-2-associated transcription factor 1 (Fragment) OS=Mus musculus GN=Bclaf1 PE=1 SV=1 - [A0A087WRN1_MOUSE]										1.07641	2.10878	4.23288	5.41555e-07								UP_KEYWORDS	EGF-like domain	10	5.64972	6.61825e-05	BMP1, LTBP2, FBLN2, MASP2, TNC, FBN1, THBS1, THBS2, ADAM9, MUC4	177	224	22680	5.72034	0.0145856	0.000979053	0.0843361
+	7	5	4	4	10	0.0012409	Q8BI29	Sarg	Specifically androgen-regulated gene protein OS=Mus musculus GN=Sarg - [SARG_MOUSE];Specifically androgen-regulated gene protein OS=Mus musculus GN=Sarg PE=1 SV=2										0.533799	1.44774	4.23214	5.42503e-07								UP_KEYWORDS	Coiled coil	44	24.8588	7.16153e-05	BCLAF1, LZTS2, PARD3, SHROOM3, RABGAP1, CCDC93, TNC, CWC15, CHCHD3, ABI3, STOML2, CTNND1, RBM6, PRRC2A, TRRAP, PRRC2C, TPD52, SF3B1, LAMB3, P3H3, SIN3A, TMED2, KRT7, PPL, ASPH, ACIN1, TPR, SEC23IP, PLEC, TBC1D2, CDK13, TRPM4, INF2, ARHGEF2, ROCK2, KTN1, DOCK7, MISP, LAMA3, PSMC5, EVPL, LAMC2, MYH14, MAP7D1	177	3076	22680	1.83289	0.0157734	0.000993205	0.0912563
+	31	25	8	8	11.5	0.00124956	P84099	Rpl19	60S ribosomal protein L19 OS=Mus musculus GN=Rpl19 PE=1 SV=1										-0.380001	0.768437	4.22724	5.48821e-07								UP_KEYWORDS	Calcium	19	10.7345	8.15038e-05	MBL1, TRPM4, MICU1, APCS, BMP1, MASP2, MMP9, CDHR2, FBN1, MMP7, ITGA2, ITGB2, ANXA8, CDH17, FBLN2, SCIN, ASPH, THBS1, THBS2	177	827	22680	2.94386	0.0179319	0.00106382	0.103851
+	4	2	2	2	6.6	0.00126112	P15920	Atp6v0a2	V-type proton ATPase 116 kDa subunit a isoform 2 OS=Mus musculus GN=Atp6v0a2 PE=1 SV=2										0.384061	1.30501	4.22018	5.58073e-07								UP_KEYWORDS	Isopeptide bond	19	10.7345	0.000460119	EGFR, BCLAF1, KTN1, MTA1, SAP18, PRRC2C, YBX1, SF3B1, EVPL, KRT7, NPM1, THRAP3, CUL4B, ACIN1, CEP170B, MAP7D1, CHD4, FN1, ZFP512	177	953	22680	2.55464	0.0971239	0.00566003	0.584974
+	42	27	15	15	6.4	0.00126112	P60122	Ruvbl1	RuvB-like 1 OS=Mus musculus GN=Ruvbl1 PE=1 SV=1;RuvB-like 1 OS=Mus musculus GN=Ruvbl1 PE=1 SV=1 - [RUVB1_MOUSE]										0.337357	1.26344	4.2187	5.6003e-07								UP_KEYWORDS	Alternative splicing	57	32.2034	0.000544872	IGHG1, MASP2, PDLIM2, TPD52, SIN3A, COL12A1, PTBP3, ACIN1, ASPH, TPSB2, CEP170B, CDK13, TRPM4, ARHGEF2, ROCK2, LDB3, C77080, KTN1, ERGIC3, NCAM1, VSIG1, UNC13D, SULT1B1, SCIN, MAP7D1, MBL1, ERMP1, AFTPH, PARD3, BCLAF1, RABGAP1, SHROOM3, TNC, LRBA, ABI3, CTNND1, PRRC2C, C1QTNF5, GOLPH3L, SLC39A4, TNPO1, PLEC, TBC1D2, FN1, INF2, COL18A1, MICU1, EPB41, DLGAP4, TMC4, DOCK7, LAMA3, FBLN2, CES2A, SYTL2…	177	4779	22680	1.5283	0.113961	0.0063479	0.69238
+	2	3	3	2	6.7	0.00126112	Q5BLK4	Zcchc6	Terminal uridylyltransferase 7 OS=Mus musculus GN=Zcchc6 PE=1 SV=3										0.3264	1.25388	4.21605	5.63568e-07								UP_KEYWORDS	mRNA splicing	9	5.08475	0.000592579	SF3B1, THRAP3, CWC15, SNRPA, SAP18, PTBP3, ACIN1, YBX1, CDK13	177	240	22680	4.80508	0.123301	0.00655798	0.752792
+	13.3	4	3	3	5.1	0.00126112	A0A087WRY3	Nucks1	Nuclear ubiquitous casein and cyclin-dependent kinase substrate 1 OS=Mus musculus GN=Nucks1 PE=1 SV=1 - [A0A087WRY3_MOUSE]										-0.595923	0.661621	4.21582	5.63872e-07								UP_KEYWORDS	Cytoplasm	53	29.9435	0.000787826	LZTS2, METAP2, SRP68, STOML2, PDLIM2, YBX1, FAM83H, CEP170B, TPR, ARHGEF2, ROCK2, NCF4, ARHGEF5, LDB3, MTA1, DOK1, UNC13D, EVPL, SULT1B1, SCIN, SRP72, MAP7D1, PARD3, AFTPH, BCLAF1, RABGAP1, SHROOM3, CHCHD3, ABI3, CTNND1, PRRC2A, CHIL4, CSE1L, CHIL3, PPL, ALDH1A3, NPM1, TNPO1, CHD4, HPGDS, PLEC, TBC1D2, INF2, EPB41, SAP18, MISP, S100A14, PSMG1, PSMC5, SPRR1A, FABP2, RFLNB, IFI204	177	4404	22680	1.54205	0.160515	0.00829712	0.999681
+	3	4	3	3	5.5	0.00126863	Q9Z0W3	Nup160	Nuclear pore complex protein Nup160 OS=Mus musculus GN=Nup160 PE=1 SV=2										0.499033	1.41327	4.2114	5.69812e-07								UP_KEYWORDS	mRNA processing	9	5.08475	0.0028104	SF3B1, THRAP3, CWC15, SNRPA, SAP18, PTBP3, ACIN1, YBX1, CDK13	177	307	22680	3.75642	0.464624	0.0279999	3.52412
+	32	9	6	6	6.6	0.00134252	P52624	Upp1	Uridine phosphorylase 1 OS=Mus musculus GN=Upp1 PE=1 SV=2										0.378093	1.29962	4.18481	6.0707e-07								UP_KEYWORDS	Actin-binding	8	4.51977	0.00361584	INF2, MYO1A, SHROOM3, EPB41, SCIN, MYH14, MISP, PLEC	177	252	22680	4.0678	0.552541	0.0343598	4.5128
+	4	4	4	4	8.7	0.00134252	Q9Z280	Pld1	Phospholipase D1 OS=Mus musculus GN=Pld1 PE=2 SV=1										0.393746	1.3138	4.18317	6.09465e-07								UP_KEYWORDS	Endoplasmic reticulum	17	9.60452	0.00485219	TRPM4, EGFR, SOAT1, ERMP1, FMO5, PSMG1, P3H3, TMED2, CHIL3, LRBA, UBE2J1, KTN1, ASPH, THBS1, SEC23IP, POFUT1, ERGIC3	177	997	22680	2.18486	0.66034	0.0439949	6.01227
+	23	14	12	12	6.4	0.00134733	Q9JLB0	Mpp6	MAGUK p55 subfamily member 6 OS=Mus musculus GN=Mpp6 - [MPP6_MOUSE];MAGUK p55 subfamily member 6 OS=Mus musculus GN=Mpp6 PE=1 SV=1										0.33025	1.25723	4.17954	6.14772e-07								UP_KEYWORDS	Cell junction	13	7.34463	0.00560796	ARHGEF2, PARD3, SHROOM3, ARHGEF5, CDHR2, ITGB3, MISP, EVPL, PPL, SCIN, EMB, TBC1D2, PLEC	177	661	22680	2.52006	0.713057	0.0487124	6.91816
+	37	8	5	2	4.9	0.00134733	Q8BU31	Rap2c	Ras-related protein Rap-2c OS=Mus musculus GN=Rap2c PE=1 SV=1										0.432546	1.34961	4.178	6.17049e-07								UP_KEYWORDS	Collagen degradation	3	1.69492	0.00754326	PRTN3, MMP9, MMP7	177	17	22680	22.6122	0.813803	0.0626064	9.20132
+	4	4	4	4	6.6	0.00135591	P97467	Pam	Peptidyl-glycine alpha-amidating monooxygenase OS=Mus musculus GN=Pam PE=1 SV=2										0.262375	1.19945	4.17344	6.2382e-07								UP_KEYWORDS	Methylation	16	9.03955	0.00800026	EGFR, FUS, BCLAF1, DLGAP4, LDB3, C77080, PRRC2A, DOCK7, PRRC2C, FMO5, KRT7, THRAP3, SNRPA, ACIN1, TPR, PLEC	177	960	22680	2.13559	0.831901	0.0639108	9.73288
+	48	52	5	5	5.5	0.00136353	P50543	S100a11	Protein S100-A11 OS=Mus musculus GN=S100a11 PE=1 SV=1;Protein S100-A11 OS=Mus musculus GN=S100a11 PE=1 SV=1 - [S10AB_MOUSE]										0.516295	1.43028	4.16768	6.32497e-07								UP_KEYWORDS	Integrin	4	2.25989	0.00809878	ITGA2, ITGB2, ITGB3, ADAM9	177	53	22680	9.67061	0.835566	0.0624387	9.84709
+	1.3	2	2	2	6.7	0.00136353	B2RQG2	Phf3	PHD finger protein 3 OS=Mus musculus GN=Phf3 PE=1 SV=1;PHD finger protein 3 OS=Mus musculus GN=Phf3 PE=2 SV=1 - [B2RQG2_MOUSE]										0.926772	1.90102	4.16659	6.34147e-07								UP_KEYWORDS	Pyrrolidone carboxylic acid	4	2.25989	0.0108657	LCN2, C1QB, CES2A, FN1	177	59	22680	8.68716	0.911556	0.0802323	13.001
+	32	15	7	5	8.3	0.00136353	Q6PHN9	Rab35	Ras-related protein Rab-35 OS=Mus musculus GN=Rab35 PE=1 SV=1;Ras-related protein Rab-35 OS=Mus musculus GN=Rab35 PE=1 SV=1 - [RAB35_MOUSE]										0.279074	1.21342	4.16566	6.35574e-07								UP_KEYWORDS	Innate immunity	7	3.9548	0.0115346	LCN2, MBL1, C1QA, C1QB, ARHGEF2, MASP2, C1QC	177	241	22680	3.72178	0.92389	0.0822704	13.748
+	26	11	6	3	6.9	0.00137549	Q922W5	Pycr1	Pyrroline-5-carboxylate reductase 1, mitochondrial OS=Mus musculus GN=Pycr1 PE=1 SV=1										-1.08311	0.47201	4.1601	6.44121e-07								UP_KEYWORDS	Keratinization	3	1.69492	0.0172224	EVPL, SPRR1A, PPL	177	26	22680	14.7849	0.978862	0.116982	19.8654
+	10	11	10	10	9.3	0.00140093	Q569Z5	Ddx46	Probable ATP-dependent RNA helicase DDX46 OS=Mus musculus GN=Ddx46 - [DDX46_MOUSE];Probable ATP-dependent RNA helicase DDX46 OS=Mus musculus GN=Ddx46 PE=1 SV=2										0.216988	1.1623	4.15037	6.59368e-07								UP_KEYWORDS	Cell shape	3	1.69492	0.0172224	SHROOM3, MYH14, FN1	177	26	22680	14.7849	0.978862	0.116982	19.8654
+	40	209	67	67	5	0.00141043	Q80YX1	Tnc	Isoform 5 of Tenascin OS=Mus musculus GN=Tnc - [TENA_MOUSE];Tenascin OS=Mus musculus GN=Tnc - [TENA_MOUSE];Tenascin OS=Mus musculus GN=Tnc PE=1 SV=1										1.16046	2.23528	4.14562	6.66974e-07								UP_KEYWORDS	Lipid-binding	6	3.38983	0.0189686	PARD3, NCF4, GOLPH3L, ARHGEF5, STOML2, FABP2	177	197	22680	3.90261	0.985757	0.124411	21.6617
+	13	14	11	11	6.2	0.00141043	Q8BJ71	Nup93	Nuclear pore complex protein Nup93 OS=Mus musculus GN=Nup93 - [NUP93_MOUSE];Nuclear pore complex protein Nup93 OS=Mus musculus GN=Nup93 PE=1 SV=1;Nuclear pore complex protein Nup93 OS=Mus musculus GN=Nup93 PE=2 SV=1 - [NUP93_MOUSE]										0.308764	1.23865	4.14394	6.69682e-07								UP_KEYWORDS	Laminin EGF-like domain	3	1.69492	0.0240275	LAMB3, LAMA3, LAMC2	177	31	22680	12.4002	0.99548	0.150929	26.6583
+	9	12	8	8	6.8	0.00145478	Q8BKG3	Ptk7	Inactive tyrosine-protein kinase 7 OS=Mus musculus GN=Ptk7 PE=1 SV=1;Inactive tyrosine-protein kinase 7 OS=Mus musculus GN=Ptk7 PE=1 SV=1 - [PTK7_MOUSE]										0.491074	1.40549	4.12875	6.94728e-07								UP_KEYWORDS	Metalloprotease	5	2.82486	0.0254626	ERMP1, BMP1, MMP9, MMP7, ADAM9	177	143	22680	4.48027	0.99674	0.154992	28.0213
+	10	13	6	6	5.9	0.00145505	P15379	Cd44	CD44 antigen OS=Mus musculus GN=Cd44 - [CD44_MOUSE];CD44 antigen OS=Mus musculus GN=Cd44 PE=1 SV=3										0.472178	1.3872	4.12672	6.98157e-07								UP_KEYWORDS	Zymogen	6	3.38983	0.0255537	BMP1, PRTN3, MMP9, MMP7, TPSB2, ADAM9	177	213	22680	3.60945	0.996807	0.15142	28.107
+	15	31	21	20	6.6	0.00145505	P39447	Tjp1	Tight junction protein ZO-1 OS=Mus musculus GN=Tjp1 PE=1 SV=2										0.185999	1.1376	4.12521	7.00713e-07								UP_KEYWORDS	Protease	10	5.64972	0.0259909	ERMP1, PSMC5, METAP2, BMP1, PRTN3, MASP2, MMP9, MMP7, TPSB2, ADAM9	177	542	22680	2.36413	0.997109	0.149896	28.5171
+	6	6	6	6	5.9	0.00146838	P51432	Plcb3	1-phosphatidylinositol 4,5-bisphosphate phosphodiesterase beta-3 OS=Mus musculus GN=Plcb3 PE=1 SV=2;1-phosphatidylinositol 4,5-bisphosphate phosphodiesterase beta-3 OS=Mus musculus GN=Plcb3 PE=2 SV=2 - [PLCB3_MOUSE]										0.393307	1.3134	4.11953	7.10438e-07								UP_KEYWORDS	Immunity	8	4.51977	0.0372232	LCN2, MBL1, TRPM4, C1QA, C1QB, ARHGEF2, MASP2, C1QC	177	401	22680	2.55632	0.99978	0.203559	38.3425
+	22.4	5	4	4	6.5	0.0014837	Q6YJU1	Fetub	Fetuin-B OS=Mus musculus GN=Fetub PE=2 SV=1 - [Q6YJU1_MOUSE]										0.684706	1.60737	4.1121	7.23382e-07								UP_KEYWORDS	Signal recognition particle	2	1.12994	0.0530795	SRP68, SRP72	177	7	22680	36.6102	0.999994	0.272855	50.1062
+	37	31	13	13	6.2	0.0014837	P55264	Adk	Adenosine kinase OS=Mus musculus GN=Adk - [ADK_MOUSE];Adenosine kinase OS=Mus musculus GN=Adk PE=1 SV=2;Isoform Short of Adenosine kinase OS=Mus musculus GN=Adk - [ADK_MOUSE]										-0.482782	0.715596	4.1116	7.24253e-07								UP_KEYWORDS	Protease inhibitor	4	2.25989	0.0682205	NGP, COL7A1, FETUB, WFDC2	177	121	22680	4.23589	1	0.331162	59.3738
+	12	9	8	8	6.2	0.00149263	Q9R0E1	Plod3	Procollagen-lysine,2-oxoglutarate 5-dioxygenase 3 OS=Mus musculus GN=Plod3 PE=1 SV=1;Procollagen-lysine,2-oxoglutarate 5-dioxygenase 3 OS=Mus musculus GN=Plod3 PE=1 SV=1 - [PLOD3_MOUSE]										0.406694	1.32564	4.1048	7.36348e-07								UP_KEYWORDS	Biological rhythms	4	2.25989	0.0750267	SIN3A, ROCK2, THRAP3, MTA1	177	126	22680	4.0678	1	0.35134	62.9987
+	11	3	3	3	7.6	0.00149263	P58137	Acot8	Acyl-coenzyme A thioesterase 8 OS=Mus musculus GN=Acot8 PE=1 SV=1										0.523826	1.43776	4.10415	7.37509e-07								UP_KEYWORDS	Calmodulin-binding	4	2.25989	0.0940453	TRPM4, MYO1A, EPB41, MYH14	177	139	22680	3.68736	1	0.414203	71.608
+	5	6	6	6	7.1	0.00149263	B2RX12	Abcc3	Canalicular multispecific organic anion transporter 2 OS=Mus musculus GN=Abcc3 PE=1 SV=1										0.464297	1.37965	4.10391	7.37932e-07								UP_KEYWORDS	Sialic acid	2	1.12994	0.0963401	GLG1, SPP1	177	13	22680	19.7132	1	0.414597	72.5113
+	6	6	6	6	6.4	0.00149732	Q9QVP9	Ptk2b	Protein-tyrosine kinase 2-beta OS=Mus musculus GN=Ptk2b PE=1 SV=2										0.332485	1.25918	4.10087	7.43425e-07								UP_SEQ_FEATURE	short sequence motif:Cell attachment site	12	6.77966	8.4149e-11	COL18A1, LAMA3, COL7A1, FBLN2, COL6A2, ITGA2, COL12A1, LAMC2, THBS1, THBS2, FN1, SPP1	158	79	18012	17.3165	7.37987e-08	7.37987e-08	1.30728e-07
+	22	16	5	5	6	0.00150776	Q99JW5	Epcam	Epithelial cell adhesion molecule OS=Mus musculus GN=Epcam PE=1 SV=1;Epithelial cell adhesion molecule OS=Mus musculus GN=Epcam PE=2 SV=1 - [EPCAM_MOUSE]										0.422817	1.34054	4.0956	7.53045e-07								UP_SEQ_FEATURE	signal peptide	58	32.7684	9.27681e-09	LTBP2, MASP2, MMP9, MMP7, C1QC, CTGF, COL12A1, TPSB2, NT5E, ADAM9, EGFR, DEFA30, APCS, C1QA, NCAM1, C1QB, VSIG1, GPA33, LAMC2, IGHA, WFDC2, GLG1, MBL1, PRTN3, TNC, CRLF1, ITGB2, ITGB3, EPHB3, CHIL4, LAMB3, C1QTNF5, P3H3, TMED2, COL7A1, CD177, CHIL3, COL6A2, EMB, SLC39A4, THBS1, THBS2, FN1, SPP1, COL18A1, COL4A2, BMP1, FETUB, FBN1, FZD1, ITGA2, MUC4, LCN2, LAMA3, CDH17, FBLN2, IGFBP3, POFUT1	158	3124	18012	2.11652	8.13573e-06	4.06787e-06	1.44118e-05
+	10	6	5	5	8.1	0.00150776	Q5EG47	Prkaa1	5'-AMP-activated protein kinase catalytic subunit alpha-1 OS=Mus musculus GN=Prkaa1 PE=1 SV=2										0.287391	1.22043	4.09424	7.55552e-07								UP_SEQ_FEATURE	disulfide bond	47	26.5537	4.20325e-07	IGHG1, MBL1, ERMP1, LTBP2, PRTN3, MASP2, MMP9, TNC, CRLF1, ITGB2, ITGB3, C1QC, CHIL4, LAMB3, C1QTNF5, COL7A1, CTGF, CHIL3, EMB, TPSB2, THBS1, THBS2, ADAM9, FN1, EGFR, COL18A1, DEFA30, COL4A2, APCS, BMP1, FETUB, FBN1, FZD1, ITGA2, MUC4, LCN2, NCAM1, C1QA, C1QB, VSIG1, LAMA3, FBLN2, GPA33, LAMC2, IGHA, IGFBP3, WFDC2	158	2510	18012	2.13466	0.000368557	0.000122867	0.000652985
+	55	71	19	19	5.7	0.00150776	Q00623	Apoa1	Apolipoprotein A-I OS=Mus musculus GN=Apoa1 PE=1 SV=2;Apolipoprotein A-I OS=Mus musculus GN=Apoa1 PE=1 SV=2 - [APOA1_MOUSE]										-0.575977	0.670832	4.09285	7.58123e-07								UP_SEQ_FEATURE	glycosylation site:N-linked (GlcNAc...)	57	32.2034	2.29422e-06	IGHG1, LTBP2, MASP2, MMP9, SLC26A2, COL12A1, ASPH, TPSB2, NT5E, ADAM9, EGFR, APCS, KTN1, MCEMP1, ERGIC3, C1QA, NCAM1, VSIG1, ABCB1B, GPA33, LAMC2, IGHA, GLG1, ERMP1, PRTN3, TNC, CRLF1, ITGB2, ITGB3, EPHB3, LAMB3, C1QTNF5, P3H3, COL7A1, CD177, COL6A2, EMB, SLC39A4, THBS1, THBS2, FN1, SPP1, COL18A1, COL4A2, BMP1, FETUB, FBN1, TMC4, FZD1, ITGA2, MUC4, LCN2, LAMA3, CDH17, FBLN2, IGFBP3, POFUT1	158	3563	18012	1.82374	0.00201001	0.000502882	0.00356408
+	8	3	3	3	7	0.00152524	Q61151	Ppp2r5e	Serine/threonine-protein phosphatase 2A 56 kDa regulatory subunit epsilon isoform OS=Mus musculus GN=Ppp2r5e PE=1 SV=3										0.362137	1.28533	4.0853	7.72262e-07								UP_SEQ_FEATURE	domain:Collagen-like	5	2.82486	0.000186683	MBL1, C1QA, C1QB, C1QTNF5, C1QC	158	33	18012	17.2727	0.151034	0.0322169	0.289625
+	29	16	9	9	4.8	0.00152524	Q66JS6	Eif3j2	Eukaryotic translation initiation factor 3 subunit J-B OS=Mus musculus GN=Eif3j2 PE=1 SV=1										-0.525089	0.694916	4.08454	7.73686e-07								UP_SEQ_FEATURE	domain:Fibronectin type-III 9	4	2.25989	0.000334726	COL7A1, TNC, COL12A1, FN1	158	16	18012	28.5	0.254428	0.047756	0.518744
+	65	172	51	38	6.6	0.00154049	P26041	Msn	Moesin OS=Mus musculus GN=Msn PE=1 SV=3;Moesin OS=Mus musculus GN=Msn PE=1 SV=3 - [MOES_MOUSE]										0.311503	1.241	4.07846	7.85301e-07								UP_SEQ_FEATURE	region of interest:Heparin-binding	4	2.25989	0.00048154	NCAM1, CTGF, THBS1, THBS2	158	18	18012	25.3333	0.344536	0.05856	0.745475
+	9	4	4	3	8.8	0.00154049	Q2NL51	Gsk3a	Glycogen synthase kinase-3 alpha OS=Mus musculus GN=Gsk3a PE=1 SV=2										0.158587	1.11619	4.07553	7.90968e-07								UP_SEQ_FEATURE	domain:TSP N-terminal	4	2.25989	0.000568183	COL18A1, COL12A1, THBS1, THBS2	158	19	18012	24	0.392521	0.0604035	0.879054
+	5	5	2	2	9.6	0.00154049	Q5SXC4	Vezf1	Protein Vezf1 OS=Mus musculus GN=Vezf1 PE=1 SV=1										0.425264	1.34282	4.07532	7.91381e-07								UP_SEQ_FEATURE	repeat:Plectin 1	3	1.69492	0.000742049	EVPL, PPL, PLEC	158	5	18012	68.4	0.478486	0.0697812	1.1466
+	22	9	6	6	7.4	0.00157324	Q9DBS1	Tmem43	Transmembrane protein 43 OS=Mus musculus GN=Tmem43 PE=1 SV=1;Transmembrane protein 43 OS=Mus musculus GN=Tmem43 PE=1 SV=1 - [TMM43_MOUSE]										0.313612	1.24282	4.06456	8.12586e-07								UP_SEQ_FEATURE	repeat:Plectin 2	3	1.69492	0.000742049	EVPL, PPL, PLEC	158	5	18012	68.4	0.478486	0.0697812	1.1466
+	47	73	39	38	5.4	0.00159734	O70318	Epb41l2	Band 4.1-like protein 2 OS=Mus musculus GN=Epb41l2 PE=1 SV=2;Band 4.1-like protein 2 OS=Mus musculus GN=Epb41l2 PE=1 SV=2 - [E41L2_MOUSE]										0.270168	1.20595	4.05634	8.292e-07								UP_SEQ_FEATURE	domain:Fibronectin type-III 2	7	3.9548	0.000763838	NCAM1, COL7A1, TNC, CRLF1, COL12A1, EPHB3, FN1	158	124	18012	6.43548	0.488364	0.0648181	1.18008
+	35	61	47	47	5.8	0.0016092	Q8BL66	Eea1	Early endosome antigen 1 OS=Mus musculus GN=Eea1 PE=1 SV=2;Early endosome antigen 1 OS=Mus musculus GN=Eea1 PE=1 SV=2 - [EEA1_MOUSE]										0.233186	1.17543	4.05151	8.39128e-07								UP_SEQ_FEATURE	domain:Fibronectin type-III 1	7	3.9548	0.000796663	NCAM1, COL7A1, TNC, CRLF1, COL12A1, EPHB3, FN1	158	125	18012	6.384	0.502894	0.0615644	1.2305
+	22	9	6	6	8.9	0.00163152	Q8K1E0	Stx5	Syntaxin-5 OS=Mus musculus GN=Stx5 PE=1 SV=3										-0.29603	0.81449	4.04392	8.55009e-07								UP_SEQ_FEATURE	domain:Laminin EGF-like 5	3	1.69492	0.0011067	LAMB3, LAMA3, LAMC2	158	6	18012	57	0.621339	0.0777382	1.70553
+	35	23	16	16	9.6	0.00166161	Q8CI51	Pdlim5	PDZ and LIM domain protein 5 OS=Mus musculus GN=Pdlim5 - [PDLI5_MOUSE];PDZ and LIM domain protein 5 OS=Mus musculus GN=Pdlim5 PE=1 SV=4;PDZ and LIM domain protein 5 OS=Mus musculus GN=Pdlim5 PE=1 SV=4 - [PDLI5_MOUSE]										0.279567	1.21383	4.03408	8.76101e-07								UP_SEQ_FEATURE	domain:Fibronectin type-III 7	4	2.25989	0.00129792	COL7A1, TNC, COL12A1, FN1	158	25	18012	18.24	0.679867	0.0838881	1.99745
+	30	15	9	9	4.6	0.00166161	Q9CYA0	Creld2	Cysteine-rich with EGF-like domain protein 2 OS=Mus musculus GN=Creld2 PE=1 SV=1;Cysteine-rich with EGF-like domain protein 2 OS=Mus musculus GN=Creld2 PE=2 SV=1 - [CREL2_MOUSE]										-0.622572	0.649512	4.0328	8.78898e-07								UP_SEQ_FEATURE	domain:Fibronectin type-III 14	3	1.69492	0.00154052	TNC, COL12A1, FN1	158	7	18012	48.8571	0.741297	0.0920597	2.36663
+	54	77	21	20	6.2	0.00166294	Q9D154	Serpinb1a	Leukocyte elastase inhibitor A OS=Mus musculus GN=Serpinb1a PE=1 SV=1;Leukocyte elastase inhibitor A OS=Mus musculus GN=Serpinb1a PE=1 SV=1 - [ILEUA_MOUSE]										-0.45026	0.731911	4.02901	8.87199e-07								UP_SEQ_FEATURE	glycosylation site:O-linked (Gal...)	3	1.69492	0.00154052	MBL1, C1QA, C1QB	158	7	18012	48.8571	0.741297	0.0920597	2.36663
+	12	11	9	9	8	0.00166294	Q9WTX6	Cul1	Cullin-1 OS=Mus musculus GN=Cul1 PE=1 SV=1;Cullin-1 OS=Mus musculus GN=Cul1 PE=1 SV=1 - [CUL1_MOUSE]										0.192095	1.14242	4.02706	8.91492e-07								UP_SEQ_FEATURE	domain:Fibronectin type-III 6	4	2.25989	0.00201009	COL7A1, TNC, COL12A1, FN1	158	29	18012	15.7241	0.828749	0.110985	3.07753
+	2	3	2	2	7.2	0.00166294	Q6A065	Cep170	Centrosomal protein of 170 kDa OS=Mus musculus GN=Cep170 PE=1 SV=2										0.254115	1.1926	4.02636	8.93046e-07								UP_SEQ_FEATURE	domain:C1q	4	2.25989	0.00201009	C1QA, C1QB, C1QTNF5, C1QC	158	29	18012	15.7241	0.828749	0.110985	3.07753
+	21	14	7	5	7.3	0.00166294	Q9Z130	Hnrnpdl	Heterogeneous nuclear ribonucleoprotein D-like OS=Mus musculus GN=Hnrnpdl PE=1 SV=1;Heterogeneous nuclear ribonucleoprotein D-like OS=Mus musculus GN=Hnrnpdl PE=1 SV=1 - [HNRDL_MOUSE]										0.366764	1.28946	4.0247	8.96747e-07								UP_SEQ_FEATURE	domain:Fibronectin type-III 12	3	1.69492	0.00324484	TNC, COL12A1, FN1	158	10	18012	34.2	0.942176	0.163181	4.9238
+	53	50	12	12	7.5	0.00166294	Q60930	Vdac2	Voltage-dependent anion-selective channel protein 2 OS=Mus musculus GN=Vdac2 PE=1 SV=2										0.196817	1.14617	4.02361	8.99178e-07								UP_SEQ_FEATURE	domain:Fibronectin type-III 11	3	1.69492	0.00324484	TNC, COL12A1, FN1	158	10	18012	34.2	0.942176	0.163181	4.9238
+	61	42	10	10	10.1	0.00166294	P62082	Rps7	40S ribosomal protein S7 OS=Mus musculus GN=Rps7 PE=2 SV=1										-0.454962	0.72953	4.023	9.00523e-07								UP_SEQ_FEATURE	domain:Fibronectin type-III 10	3	1.69492	0.00394328	TNC, COL12A1, FN1	158	11	18012	31.0909	0.96873	0.184398	5.95353
+	29	5	5	5	10.2	0.00166798	P16254	Srp14	Signal recognition particle 14 kDa protein OS=Mus musculus GN=Srp14 PE=1 SV=1										-0.563712	0.676559	4.01951	9.08379e-07								UP_SEQ_FEATURE	domain:EGF-like 10; calcium-binding	3	1.69492	0.00394328	LTBP2, FBLN2, FBN1	158	11	18012	31.0909	0.96873	0.184398	5.95353
+	22	17	7	7	5	0.00166798	Q8VE47	Uba5	Ubiquitin-like modifier-activating enzyme 5 OS=Mus musculus GN=Uba5 PE=1 SV=2										-0.505115	0.704604	4.01748	9.12975e-07								UP_SEQ_FEATURE	domain:Laminin EGF-like 6	3	1.69492	0.00470496	LAMB3, LAMA3, LAMC2	158	12	18012	28.5	0.984013	0.205289	7.06459
+	6	12	8	8	6	0.00166798	Q64449	Mrc2	C-type mannose receptor 2 OS=Mus musculus GN=Mrc2 PE=1 SV=3;C-type mannose receptor 2 OS=Mus musculus GN=Mrc2 PE=1 SV=3 - [MRC2_MOUSE]										0.341915	1.26744	4.01705	9.13968e-07								UP_SEQ_FEATURE	compositionally biased region:Pro-rich	15	8.47458	0.00481556	INF2, SHROOM3, FBN1, C77080, ABI3, PRRC2C, DOK1, P3H3, VSIG1, SNRPA, ACIN1, MAP7D1, SEC23IP, CHD4, TPRN	158	731	18012	2.33926	0.985498	0.199736	7.2249
+	36	44	24	21	7.3	0.00169553	Q3U0V1	Khsrp	Far upstream element-binding protein 2 OS=Mus musculus GN=Khsrp PE=1 SV=2;Far upstream element-binding protein 2 OS=Mus musculus GN=Khsrp PE=1 SV=2 - [FUBP2_MOUSE]										0.24749	1.18714	4.00802	9.34759e-07								UP_SEQ_FEATURE	domain:Fibronectin type-III 5	4	2.25989	0.00506811	COL7A1, TNC, COL12A1, FN1	158	40	18012	11.4	0.988392	0.199727	7.58999
+	30	36	9	6	9.2	0.00169553	P49312	Hnrnpa1	Heterogeneous nuclear ribonucleoprotein A1 OS=Mus musculus GN=Hnrnpa1 PE=1 SV=2;Heterogeneous nuclear ribonucleoprotein A1 OS=Mus musculus GN=Hnrnpa1 PE=1 SV=2 - [ROA1_MOUSE]										0.34378	1.26908	4.00686	9.37465e-07								UP_SEQ_FEATURE	domain:EGF-like 2	5	2.82486	0.00624633	LTBP2, FBLN2, TNC, FBN1, MUC4	158	84	18012	6.78571	0.995894	0.23024	9.27552
+	41	53	12	12	7.3	0.00173444	O88986	Gcat	2-amino-3-ketobutyrate coenzyme A ligase, mitochondrial OS=Mus musculus GN=Gcat PE=1 SV=2;2-amino-3-ketobutyrate coenzyme A ligase, mitochondrial OS=Mus musculus GN=Gcat PE=1 SV=2 - [KBL_MOUSE]										-0.897648	0.536761	3.99524	9.65104e-07								UP_SEQ_FEATURE	domain:EGF-like 11; calcium-binding	3	1.69492	0.00641344	LTBP2, FBLN2, FBN1	158	14	18012	24.4286	0.996457	0.226235	9.51224
+	15	3	3	3	8.4	0.00173444	Q91VN4	Chchd6	MICOS complex subunit Mic25 OS=Mus musculus GN=Chchd6 PE=1 SV=2										0.226303	1.16983	3.99396	9.68193e-07								UP_SEQ_FEATURE	domain:EGF-like 9; calcium-binding	3	1.69492	0.00641344	LTBP2, FBLN2, FBN1	158	14	18012	24.4286	0.996457	0.226235	9.51224
+	43	142	39	39	5.2	0.00173482	Q9JKR6	Hyou1	Hypoxia up-regulated protein 1 OS=Mus musculus GN=Hyou1 PE=1 SV=1;Hypoxia up-regulated protein 1 OS=Mus musculus GN=Hyou1 PE=1 SV=1 - [HYOU1_MOUSE]										-0.60963	0.655365	3.99115	9.75036e-07								UP_SEQ_FEATURE	metal ion-binding site:Calcium 1	4	2.25989	0.0079572	APCS, MASP2, MMP9, MMP7	158	47	18012	9.70213	0.999094	0.2626	11.6719
+	2	2	2	2	6.8	0.00173482	B2RRE7	Otud4	OTU domain-containing protein 4 OS=Mus musculus GN=Otud4 PE=1 SV=1;OTU domain-containing protein 4 OS=Mus musculus GN=Otud4 PE=1 SV=1 - [OTUD4_MOUSE]										0.269184	1.20513	3.99037	9.76947e-07								UP_SEQ_FEATURE	domain:VWFA 1	3	1.69492	0.00836135	COL7A1, COL6A2, COL12A1	158	16	18012	21.375	0.999366	0.264218	12.2293
+	44	39	23	23	9.2	0.00173482	F8VQC1	Srp72	Signal recognition particle subunit SRP72 OS=Mus musculus GN=Srp72 PE=1 SV=1										-0.594266	0.662381	3.98826	9.82116e-07								UP_SEQ_FEATURE	domain:VWFC	3	1.69492	0.00942234	CTGF, THBS1, THBS2	158	17	18012	20.1176	0.999752	0.282586	13.6769
+	52	32	11	11	4.7	0.00173482	Q62393	Tpd52	Tumor protein D52 OS=Mus musculus GN=Tpd52 PE=1 SV=2										-0.242401	0.845337	3.98783	9.83171e-07								UP_SEQ_FEATURE	domain:VWFA 2	3	1.69492	0.00942234	COL7A1, COL6A2, COL12A1	158	17	18012	20.1176	0.999752	0.282586	13.6769
+	24	10	5	5	7.9	0.00176303	Q8VDK1	Nit1	Nitrilase homolog 1 OS=Mus musculus GN=Nit1 PE=1 SV=2										0.239784	1.18082	3.97933	1.00438e-06								UP_SEQ_FEATURE	region of interest:Triple-helical region	3	1.69492	0.0105399	COL4A2, COL7A1, COL6A2	158	18	18012	19	0.999908	0.300512	15.1776
+	43	19	11	11	7.7	0.00176661	Q91Z53	Grhpr	Glyoxylate reductase/hydroxypyruvate reductase OS=Mus musculus GN=Grhpr PE=1 SV=1										-0.477428	0.718257	3.97696	1.01038e-06								UP_SEQ_FEATURE	domain:EGF-like 8; calcium-binding	3	1.69492	0.0129407	LTBP2, FBLN2, FBN1	158	20	18012	17.1	0.999989	0.344973	18.3191
+	18	5	4	4	8.7	0.00180538	Q8R1G6	Pdlim2	PDZ and LIM domain protein 2 OS=Mus musculus GN=Pdlim2 PE=1 SV=1										0.601275	1.51706	3.96605	1.03853e-06								UP_SEQ_FEATURE	metal ion-binding site:Calcium 2	4	2.25989	0.0141272	APCS, MASP2, MMP9, MMP7	158	58	18012	7.86207	0.999996	0.359584	19.8311
+	13	7	2	2	9.1	0.00181115	Q78XF5	Ostc	Oligosaccharyltransferase complex subunit OSTC OS=Mus musculus GN=Ostc PE=1 SV=1										-0.639085	0.64212	3.96307	1.04635e-06								UP_SEQ_FEATURE	domain:Fibronectin type-III 4	4	2.25989	0.0141272	COL7A1, TNC, COL12A1, FN1	158	58	18012	7.86207	0.999996	0.359584	19.8311
+	29	6	3	3	8	0.00181115	P49962	Srp9	Signal recognition particle 9 kDa protein OS=Mus musculus GN=Srp9 PE=1 SV=2										-0.723669	0.605555	3.96124	1.05121e-06								UP_SEQ_FEATURE	domain:EGF-like 1	5	2.82486	0.0162001	LTBP2, FBN1, THBS1, THBS2, MUC4	158	111	18012	5.13514	0.999999	0.389773	22.4102
+	11	7	4	3	6.7	0.00181115	Q8R326	Pspc1	Paraspeckle component 1 OS=Mus musculus GN=Pspc1 PE=1 SV=1										0.311395	1.24091	3.9579	1.06012e-06								UP_SEQ_FEATURE	region of interest:Central fibrous rod domain	2	1.12994	0.0173573	EVPL, PLEC	158	2	18012	114	1	0.400625	23.816
+	25	17	5	5	9.5	0.00181115	E9PYL9	Gm10036	Protein Gm10036 OS=Mus musculus GN=Gm10036 PE=3 SV=1										-0.493483	0.710308	3.95703	1.06244e-06								UP_SEQ_FEATURE	region of interest:Globular 1	2	1.12994	0.0173573	EVPL, PLEC	158	2	18012	114	1	0.400625	23.816
+	40	235	36	34	4.8	0.00181115	P08113	Hsp90b1	Endoplasmin OS=Mus musculus GN=Hsp90b1 PE=1 SV=2;Endoplasmin OS=Mus musculus GN=Hsp90b1 PE=1 SV=2 - [ENPL_MOUSE]										-0.36353	0.777261	3.95607	1.06503e-06								UP_SEQ_FEATURE	region of interest:Globular 2	2	1.12994	0.0173573	EVPL, PLEC	158	2	18012	114	1	0.400625	23.816
+	6	11	8	7	6.5	0.00181115	Q7TT50	Cdc42bpb	Serine/threonine-protein kinase MRCK beta OS=Mus musculus GN=Cdc42bpb PE=1 SV=2;Serine/threonine-protein kinase MRCK beta OS=Mus musculus GN=Cdc42bpb PE=1 SV=2 - [MRCKB_MOUSE]										0.411386	1.32996	3.95574	1.0659e-06								UP_SEQ_FEATURE	domain:FZ	3	1.69492	0.0183761	COL18A1, C1QTNF5, FZD1	158	24	18012	14.25	1	0.408268	25.0339
+	2	13	4	4	6.6	0.00181115	Q9D952	Evpl	Envoplakin OS=Mus musculus GN=Evpl PE=1 SV=3;Envoplakin OS=Mus musculus GN=Evpl PE=2 SV=3 - [EVPL_MOUSE]										0.615285	1.53186	3.95441	1.0695e-06								UP_SEQ_FEATURE	domain:Fibronectin type-III 8	3	1.69492	0.0183761	COL7A1, TNC, COL12A1	158	24	18012	14.25	1	0.408268	25.0339
+	14	11	3	3	8.8	0.00182552	O09117	Sypl1	Isoform 2 of Synaptophysin-like protein 1 OS=Mus musculus GN=Sypl1 - [SYPL1_MOUSE];Synaptophysin-like protein 1 OS=Mus musculus GN=Sypl1 - [SYPL1_MOUSE];Synaptophysin-like protein 1 OS=Mus musculus GN=Sypl1 PE=1 SV=2										0.293061	1.22524	3.94953	1.08279e-06								UP_SEQ_FEATURE	domain:EGF-like 7; calcium-binding	3	1.69492	0.0198612	LTBP2, FBLN2, FBN1	158	25	18012	13.68	1	0.422934	26.7766
+	4	2	2	2	9.2	0.00185866	Q9R1Z8	Sorbs3	Vinexin OS=Mus musculus GN=Sorbs3 PE=1 SV=1										0.267366	1.20361	3.94028	1.10848e-06								UP_SEQ_FEATURE	domain:Laminin EGF-like 3	3	1.69492	0.0198612	LAMB3, LAMA3, LAMC2	158	25	18012	13.68	1	0.422934	26.7766
+	17	10	4	4	6.5	0.00186497	Q71FD7	Fblim1	Filamin-binding LIM protein 1 OS=Mus musculus GN=Fblim1 PE=1 SV=2										0.387836	1.30843	3.93688	1.1181e-06								UP_SEQ_FEATURE	domain:EGF-like 3	4	2.25989	0.0199242	TNC, FBN1, THBS1, THBS2	158	66	18012	6.90909	1	0.41424	26.8496
+	9	14	10	6	8.9	0.00186497	P70248	Myo1f	Unconventional myosin-If OS=Mus musculus GN=Myo1f PE=1 SV=1										0.269264	1.20519	3.93594	1.12076e-06								UP_SEQ_FEATURE	compositionally biased region:Ser-rich	9	5.08475	0.0211741	EGFR, LZTS2, SHROOM3, THRAP3, C77080, SYTL2, ASPH, ACIN1, MUC4	158	390	18012	2.63077	1	0.424222	28.2856
+	6	4	3	3	5.6	0.00190948	Q78IQ7	Slc39a4	Zinc transporter ZIP4 OS=Mus musculus GN=Slc39a4 PE=1 SV=1										0.68859	1.61171	3.92296	1.15842e-06								UP_SEQ_FEATURE	binding site:Saccharide	2	1.12994	0.0259234	CHIL4, CHIL3	158	3	18012	76	1	0.482183	33.5048
+	6	4	4	4	6.7	0.00190948	Q8BVG4	Dpp9	Dipeptidyl peptidase 9 OS=Mus musculus GN=Dpp9 PE=1 SV=2										-0.181841	0.881578	3.91371	1.18609e-06								UP_SEQ_FEATURE	domain:Laminin EGF-like 1	3	1.69492	0.0279959	LAMB3, LAMA3, LAMC2	158	30	18012	11.4	1	0.499296	35.669
+	3	5	4	4	6.4	0.00190948	P53995	Anapc1	Anaphase-promoting complex subunit 1 OS=Mus musculus GN=Anapc1 PE=1 SV=2										0.40014	1.31964	3.91311	1.1879e-06								UP_SEQ_FEATURE	domain:Fibronectin type-III 3	4	2.25989	0.0287529	COL7A1, TNC, COL12A1, FN1	158	76	18012	6	1	0.499181	36.4429
+	3	26	22	21	5.4	0.00190948	Q9QXZ0	Macf1	Microtubule-actin cross-linking factor 1 OS=Mus musculus GN=Macf1 PE=1 SV=2										0.18459	1.13649	3.91209	1.19099e-06								UP_SEQ_FEATURE	domain:Laminin EGF-like 2	3	1.69492	0.0297583	LAMB3, LAMA3, LAMC2	158	31	18012	11.0323	1	0.50203	37.4574
+	9	6	5	5	7.9	0.00190948	O35598	Adam10	Disintegrin and metalloproteinase domain-containing protein 10 OS=Mus musculus GN=Adam10 PE=1 SV=2;Disintegrin and metalloproteinase domain-containing protein 10 OS=Mus musculus GN=Adam10 PE=1 SV=2 - [ADA10_MOUSE]										0.344631	1.26983	3.91187	1.19168e-06								UP_SEQ_FEATURE	domain:EGF-like 5; calcium-binding	3	1.69492	0.0297583	LTBP2, FBLN2, FBN1	158	31	18012	11.0323	1	0.50203	37.4574
+	8	5	4	4	5.1	0.00190948	Q8BX09	Rbbp5	Retinoblastoma-binding protein 5 OS=Mus musculus GN=Rbbp5 PE=1 SV=2										0.267156	1.20343	3.91175	1.19205e-06								UP_SEQ_FEATURE	metal ion-binding site:Zinc 1	4	2.25989	0.0327758	ERMP1, ARAF, MMP7, NT5E	158	80	18012	5.7	1	0.527343	40.4119
+	2	3	3	3	9.1	0.00190948	Q8K4P0	Wdr33	pre-mRNA 3' end processing protein WDR33 OS=Mus musculus GN=Wdr33 PE=1 SV=1										0.290653	1.22319	3.91156	1.1926e-06								UP_SEQ_FEATURE	repeat:Plectin 7	2	1.12994	0.0344153	EVPL, PLEC	158	4	18012	57	1	0.535988	41.9618
+	14	4	4	4	7.6	0.00190948	P39039	Mbl1	Mannose-binding protein A OS=Mus musculus GN=Mbl1 PE=1 SV=1										0.588306	1.50348	3.91039	1.19619e-06								UP_SEQ_FEATURE	domain:Fibronectin type-II 2	2	1.12994	0.0344153	MMP9, FN1	158	4	18012	57	1	0.535988	41.9618
+	14	10	7	7	6.6	0.00190948	P70412	Cuzd1	CUB and zona pellucida-like domain-containing protein 1 OS=Mus musculus GN=Cuzd1 PE=1 SV=2										-0.725522	0.604778	3.91029	1.1965e-06								UP_SEQ_FEATURE	repeat:Plectin 5	2	1.12994	0.0344153	EVPL, PLEC	158	4	18012	57	1	0.535988	41.9618
+	7	3	3	2	7.7	0.00190948	P52912	Tia1	Nucleolysin TIA-1 OS=Mus musculus GN=Tia1 PE=1 SV=1										0.519657	1.43361	3.90843	1.2022e-06								UP_SEQ_FEATURE	repeat:Plectin 4	2	1.12994	0.0344153	EVPL, PLEC	158	4	18012	57	1	0.535988	41.9618
+	26	13	8	8	6	0.00190948	Q3UPH1	Prrc1	Protein PRRC1 OS=Mus musculus GN=Prrc1 PE=1 SV=1										-0.360984	0.778633	3.9078	1.20413e-06								UP_SEQ_FEATURE	repeat:Plectin 6	2	1.12994	0.0344153	EVPL, PLEC	158	4	18012	57	1	0.535988	41.9618
+	3	5	3	3	4.6	0.00190948	Q05895	Thbs3	Thrombospondin-3 OS=Mus musculus GN=Thbs3 PE=1 SV=2										0.455325	1.37109	3.90763	1.20467e-06								UP_SEQ_FEATURE	domain:Fibronectin type-II 1	2	1.12994	0.0344153	MMP9, FN1	158	4	18012	57	1	0.535988	41.9618
+	27	10	4	4	5	0.00190948	Q07813	Bax	Apoptosis regulator BAX OS=Mus musculus GN=Bax PE=1 SV=1;Apoptosis regulator BAX OS=Mus musculus GN=Bax PE=1 SV=1 - [BAX_MOUSE]										0.230181	1.17298	3.90414	1.21549e-06								UP_SEQ_FEATURE	repeat:Plectin 3	2	1.12994	0.0344153	EVPL, PLEC	158	4	18012	57	1	0.535988	41.9618
+	37	23	8	8	4.9	0.00190948	A0A0A6YXW6	Igha	Protein Igha (Fragment) OS=Mus musculus GN=Igha PE=1 SV=1										0.756981	1.68995	3.90387	1.21631e-06								UP_SEQ_FEATURE	metal ion-binding site:Calcium 1; via carbonyl oxygen	3	1.69492	0.0372296	APCS, MASP2, MMP7	158	35	18012	9.77143	1	0.555832	44.5348
+	1	2	2	2	6.5	0.00190948	Q9QUK4	Naip2	Baculoviral IAP repeat-containing protein 1b OS=Mus musculus GN=Naip2 PE=1 SV=2										0.408508	1.32731	3.90352	1.2174e-06								UP_SEQ_FEATURE	metal ion-binding site:Calcium 2; via carbonyl oxygen	3	1.69492	0.0412064	MASP2, MMP9, MMP7	158	37	18012	9.24324	1	0.58466	47.9891
+	26	10	4	4	9.6	0.00190948	Q9JIG8	Praf2	PRA1 family protein 2 OS=Mus musculus GN=Praf2 PE=1 SV=1;PRA1 family protein 2 OS=Mus musculus GN=Praf2 PE=2 SV=1 - [PRAF2_MOUSE]										0.298966	1.23026	3.90342	1.21772e-06								UP_SEQ_FEATURE	domain:EGF-like 20; calcium-binding	2	1.12994	0.0428336	LTBP2, FBN1	158	5	18012	45.6	1	0.59052	49.3436
+	16	5	4	4	7.9	0.00195201	Q6GV12	Kdsr	3-ketodihydrosphingosine reductase OS=Mus musculus GN=Kdsr PE=1 SV=1										0.22573	1.16937	3.8925	1.25231e-06								UP_SEQ_FEATURE	repeat:TSP type-3 2	2	1.12994	0.0428336	THBS1, THBS2	158	5	18012	45.6	1	0.59052	49.3436
+	44	97	6	4	4.6	0.00196096	P07146	Prss2	Anionic trypsin-2 OS=Mus musculus GN=Prss2 PE=1 SV=1;Anionic trypsin-2 OS=Mus musculus GN=Prss2 PE=2 SV=1 - [TRY2_MOUSE]										-1.04468	0.484754	3.88916	1.2631e-06								UP_SEQ_FEATURE	repeat:TSP type-3 3	2	1.12994	0.0428336	THBS1, THBS2	158	5	18012	45.6	1	0.59052	49.3436
+	44	8	4	4	10.1	0.00196421	Q9JJI8	Rpl38	60S ribosomal protein L38 OS=Mus musculus GN=Rpl38 PE=1 SV=3										-0.587282	0.665596	3.8871	1.26984e-06								UP_SEQ_FEATURE	domain:TSP C-terminal	2	1.12994	0.0428336	THBS1, THBS2	158	5	18012	45.6	1	0.59052	49.3436
+	34	31	21	18	7.9	0.00196787	Q9WUA3	Pfkp	ATP-dependent 6-phosphofructokinase, platelet type OS=Mus musculus GN=Pfkp - [PFKAP_MOUSE];ATP-dependent 6-phosphofructokinase, platelet type OS=Mus musculus GN=Pfkp PE=1 SV=1										0.364759	1.28767	3.88495	1.27688e-06								UP_SEQ_FEATURE	domain:TB 4	2	1.12994	0.0428336	LTBP2, FBN1	158	5	18012	45.6	1	0.59052	49.3436
+	59	31	11	10	10.2	0.00199751	Q9CPR4	Rpl17	60S ribosomal protein L17 OS=Mus musculus GN=Rpl17 PE=1 SV=3										-0.583203	0.66748	3.87711	1.30293e-06								UP_SEQ_FEATURE	domain:EGF-like 19; calcium-binding	2	1.12994	0.0428336	LTBP2, FBN1	158	5	18012	45.6	1	0.59052	49.3436
+	52	41	5	5	8.3	0.00199751	P00683	Rnase1	Ribonuclease pancreatic OS=Mus musculus GN=Rnase1 PE=1 SV=2;Ribonuclease pancreatic OS=Mus musculus GN=Rnase1 PE=1 SV=2 - [RNAS1_MOUSE]										-1.08951	0.469921	3.87461	1.31135e-06								UP_SEQ_FEATURE	domain:Laminin IV type A	2	1.12994	0.0428336	LAMA3, LAMC2	158	5	18012	45.6	1	0.59052	49.3436
+	13	9	7	7	6.7	0.00199751	P12265	Gusb	Beta-glucuronidase OS=Mus musculus GN=Gusb PE=1 SV=2										0.339992	1.26575	3.87445	1.3119e-06								UP_SEQ_FEATURE	repeat:TSP type-3 5	2	1.12994	0.0428336	THBS1, THBS2	158	5	18012	45.6	1	0.59052	49.3436
+	24	7	5	5	5.9	0.0020038	Q8K1Z0	Coq9	Ubiquinone biosynthesis protein COQ9, mitochondrial OS=Mus musculus GN=Coq9 PE=1 SV=1										-0.315963	0.803315	3.87176	1.32104e-06								UP_SEQ_FEATURE	repeat:TSP type-3 7	2	1.12994	0.0428336	THBS1, THBS2	158	5	18012	45.6	1	0.59052	49.3436
+	10	15	10	6	9.1	0.00200701	E9Q634	Myo1e	Unconventional myosin-Ie OS=Mus musculus GN=Myo1e PE=1 SV=1										0.323575	1.25143	3.86856	1.33201e-06								UP_SEQ_FEATURE	repeat:TSP type-3 6	2	1.12994	0.0428336	THBS1, THBS2	158	5	18012	45.6	1	0.59052	49.3436
+	32	24	14	14	8.6	0.00200701	P53395	Dbt	Lipoamide acyltransferase component of branched-chain alpha-keto acid dehydrogenase complex, mitochondrial OS=Mus musculus GN=Dbt PE=1 SV=2;Lipoamide acyltransferase component of branched-chain alpha-keto acid dehydrogenase complex, mitochondrial OS=Mus musculus GN=Dbt PE=1 SV=2 - [ODB2_MOUSE]										-0.574093	0.671708	3.86842	1.33248e-06								UP_SEQ_FEATURE	repeat:TSP type-3 8	2	1.12994	0.0428336	THBS1, THBS2	158	5	18012	45.6	1	0.59052	49.3436
+	10	12	9	8	9.4	0.00206841	O88329	Myo1a	Unconventional myosin-Ia OS=Mus musculus GN=Myo1a PE=2 SV=2										0.865694	1.82222	3.85402	1.38311e-06								UP_SEQ_FEATURE	repeat:TSP type-3 1	2	1.12994	0.0428336	THBS1, THBS2	158	5	18012	45.6	1	0.59052	49.3436
+	2	2	2	2	8	0.00209978	Q7TN37	Trpm4	Transient receptor potential cation channel subfamily M member 4 OS=Mus musculus GN=Trpm4 PE=1 SV=1										0.796021	1.73631	3.84617	1.4116e-06								UP_SEQ_FEATURE	repeat:TSP type-3 4	2	1.12994	0.0428336	THBS1, THBS2	158	5	18012	45.6	1	0.59052	49.3436
+	7	4	2	2	4.8	0.0021079	P18828	Sdc1	Syndecan-1 OS=Mus musculus GN=Sdc1 PE=1 SV=1										0.370377	1.29269	3.84319	1.42259e-06								UP_SEQ_FEATURE	zinc finger region:Phorbol-ester/DAG-type	3	1.69492	0.0453351	ARHGEF2, ROCK2, ARAF	158	39	18012	8.76923	1	0.603363	51.3617
+	12	8	7	7	7.1	0.00210898	Q9EPL9	Acox3	Peroxisomal acyl-coenzyme A oxidase 3 OS=Mus musculus GN=Acox3 PE=1 SV=2										0.277788	1.21234	3.84167	1.42825e-06								UP_SEQ_FEATURE	domain:CUB 2	3	1.69492	0.0474544	C1QTNF5, BMP1, MASP2	158	40	18012	8.55	1	0.61229	53.0123
+	27	22	17	17	7.5	0.00211455	Q9CZW5	Tomm70a	Mitochondrial import receptor subunit TOM70 OS=Mus musculus GN=Tomm70a PE=1 SV=2;Mitochondrial import receptor subunit TOM70 OS=Mus musculus GN=Tomm70a PE=1 SV=2 - [TOM70_MOUSE]										0.22584	1.16946	3.83922	1.43736e-06								UP_SEQ_FEATURE	domain:CUB 1	3	1.69492	0.0474544	C1QTNF5, BMP1, MASP2	158	40	18012	8.55	1	0.61229	53.0123
+	8	14	12	12	5.8	0.00212628	Q6PDQ2	Chd4	Chromodomain-helicase-DNA-binding protein 4 OS=Mus musculus GN=Chd4 PE=1 SV=1										0.277977	1.21249	3.8353	1.45212e-06								UP_SEQ_FEATURE	domain:TB 1	2	1.12994	0.0511789	LTBP2, FBN1	158	6	18012	38	1	0.632706	55.7868
+	9	4	3	3	6.5	0.00212628	P98083	Shc1	SHC-transforming protein 1 OS=Mus musculus GN=Shc1 PE=1 SV=3										0.176809	1.13038	3.83302	1.46079e-06								UP_SEQ_FEATURE	domain:Fibronectin type-III 17	2	1.12994	0.0511789	COL12A1, FN1	158	6	18012	38	1	0.632706	55.7868
+	8	4	4	4	6.7	0.00212628	P07742	Rrm1	Ribonucleoside-diphosphate reductase large subunit OS=Mus musculus GN=Rrm1 PE=1 SV=2;Ribonucleoside-diphosphate reductase large subunit OS=Mus musculus GN=Rrm1 PE=1 SV=2 - [RIR1_MOUSE]										0.239033	1.1802	3.83295	1.46106e-06								UP_SEQ_FEATURE	domain:Fibronectin type-III 15	2	1.12994	0.0511789	COL12A1, FN1	158	6	18012	38	1	0.632706	55.7868
+	9	7	5	5	6.2	0.00214644	P97434	Mprip	Myosin phosphatase Rho-interacting protein OS=Mus musculus GN=Mprip PE=1 SV=2										0.346269	1.27127	3.82757	1.48174e-06								UP_SEQ_FEATURE	domain:Fibronectin type-III 16	2	1.12994	0.0511789	COL12A1, FN1	158	6	18012	38	1	0.632706	55.7868
+	14	12	7	3	7	0.00216433	P56546	Ctbp2	C-terminal-binding protein 2 OS=Mus musculus GN=Ctbp2 PE=1 SV=2										0.271993	1.20747	3.82199	1.50351e-06								UP_SEQ_FEATURE	domain:EGF-like 17; calcium-binding	2	1.12994	0.0511789	LTBP2, FBN1	158	6	18012	38	1	0.632706	55.7868
+	45	10	6	6	8.7	0.00216433	P52760	Hrsp12	Ribonuclease UK114 OS=Mus musculus GN=Hrsp12 PE=1 SV=3;Ribonuclease UK114 OS=Mus musculus GN=Hrsp12 PE=1 SV=3 - [UK114_MOUSE]										-0.695875	0.617335	3.82141	1.5058e-06								UP_SEQ_FEATURE	domain:TB 3	2	1.12994	0.0511789	LTBP2, FBN1	158	6	18012	38	1	0.632706	55.7868
+	10	9	8	8	7	0.0022235	Q9DC23	Dnajc10	DnaJ homolog subfamily C member 10 OS=Mus musculus GN=Dnajc10 PE=1 SV=2										0.216675	1.16205	3.80842	1.55793e-06								UP_SEQ_FEATURE	domain:EGF-like 18; calcium-binding	2	1.12994	0.0511789	LTBP2, FBN1	158	6	18012	38	1	0.632706	55.7868
+	40	10	7	7	10	0.00222459	Q9JMG1	Edf1	Endothelial differentiation-related factor 1 OS=Mus musculus GN=Edf1 PE=1 SV=1;Endothelial differentiation-related factor 1 OS=Mus musculus GN=Edf1 PE=1 SV=1 - [EDF1_MOUSE]										-0.518659	0.69802	3.80694	1.564e-06								UP_SEQ_FEATURE	domain:TB 2	2	1.12994	0.0511789	LTBP2, FBN1	158	6	18012	38	1	0.632706	55.7868
+	19	3	2	2	9.4	0.0022271	Q9BCZ4	Vimp	Selenoprotein S OS=Mus musculus GN=Vimp PE=1 SV=3										-0.414683	0.750184	3.80519	1.57123e-06								UP_SEQ_FEATURE	region of interest:Nonhelical region (NC2)	2	1.12994	0.0511789	COL7A1, COL12A1	158	6	18012	38	1	0.632706	55.7868
+	40	23	9	9	8.2	0.00223532	P46412	Gpx3	Glutathione peroxidase 3 OS=Mus musculus GN=Gpx3 PE=1 SV=2;Glutathione peroxidase 3 OS=Mus musculus GN=Gpx3 PE=2 SV=2 - [GPX3_MOUSE]										0.374483	1.29638	3.80125	1.58758e-06								UP_SEQ_FEATURE	region of interest:Nonhelical region (NC1)	2	1.12994	0.059452	COL7A1, COL12A1	158	7	18012	32.5714	1	0.68136	61.4108
+	11	11	11	11	6	0.00223532	P11688	Itga5	Integrin alpha-5 OS=Mus musculus GN=Itga5 PE=1 SV=3;Integrin alpha-5 OS=Mus musculus GN=Itga5 PE=1 SV=3 - [ITA5_MOUSE]										0.408081	1.32692	3.79998	1.59288e-06								UP_SEQ_FEATURE	domain:VWFA 3	2	1.12994	0.059452	COL6A2, COL12A1	158	7	18012	32.5714	1	0.68136	61.4108
+	24	21	13	13	6.9	0.00223532	P16332	Mut	Methylmalonyl-CoA mutase, mitochondrial OS=Mus musculus GN=Mut PE=1 SV=2;Methylmalonyl-CoA mutase, mitochondrial OS=Mus musculus GN=Mut PE=1 SV=2 - [MUTA_MOUSE]										-0.447526	0.733299	3.79982	1.59358e-06								UP_SEQ_FEATURE	cross-link:Glycyl lysine isopeptide (Lys-Gly) (interchain with G-Cter in ubiquitin)	7	3.9548	0.0601612	EGFR, EVPL, KTN1, ACIN1, MAP7D1, CEP170B, YBX1	158	318	18012	2.50943	1	0.678143	61.8604
+	27	11	5	5	5.5	0.00223803	P62748	Hpcal1	Hippocalcin-like protein 1 OS=Mus musculus GN=Hpcal1 PE=1 SV=2;Hippocalcin-like protein 1 OS=Mus musculus GN=Hpcal1 PE=2 SV=2 - [HPCL1_MOUSE]										0.200369	1.14899	3.79804	1.60104e-06								UP_SEQ_FEATURE	compositionally biased region:Poly-Arg	5	2.82486	0.064717	UNC13D, LAD1, C77080, LRBA, PRRC2A	158	173	18012	3.2948	1	0.698047	64.6335
+	6	4	4	4	7	0.00225059	O35250	Exoc7	Exocyst complex component 7 OS=Mus musculus GN=Exoc7 PE=1 SV=2										0.217425	1.16266	3.79323	1.62147e-06								UP_SEQ_FEATURE	domain:Fibronectin type-III 13	2	1.12994	0.0676534	TNC, COL12A1	158	8	18012	28.5	1	0.707324	66.3197
+	16	9	6	6	4.7	0.00225059	Q9WVH9	Fbln5	Fibulin-5 OS=Mus musculus GN=Fbln5 PE=1 SV=1;Fibulin-5 OS=Mus musculus GN=Fbln5 PE=1 SV=1 - [FBLN5_MOUSE]										0.426187	1.34368	3.79312	1.62193e-06								UP_SEQ_FEATURE	region of interest:Domain II and I	2	1.12994	0.0676534	LAMA3, LAMC2	158	8	18012	28.5	1	0.707324	66.3197
+	23	7	6	6	7.1	0.00225895	O54950	Prkag1	5'-AMP-activated protein kinase subunit gamma-1 OS=Mus musculus GN=Prkag1 PE=1 SV=2;5'-AMP-activated protein kinase subunit gamma-1 OS=Mus musculus GN=Prkag1 PE=1 SV=2 - [AAKG1_MOUSE]										0.211504	1.1579	3.79027	1.63417e-06								UP_SEQ_FEATURE	region of interest:Cysteine-rich tandem repeats	2	1.12994	0.0676534	ITGB2, ITGB3	158	8	18012	28.5	1	0.707324	66.3197
+	65	8	5	5	10.6	0.00227305	P52927	Hmga2	High mobility group protein HMGI-C OS=Mus musculus GN=Hmga2 PE=1 SV=1;High mobility group protein HMGI-C OS=Mus musculus GN=Hmga2 PE=1 SV=1 - [HMGA2_MOUSE]										0.950492	1.93253	3.78633	1.65124e-06								UP_SEQ_FEATURE	domain:EGF-like 2; calcium-binding	3	1.69492	0.075449	BMP1, THBS1, THBS2	158	52	18012	6.57692	1	0.740495	70.4385
+	17	11	9	9	8.2	0.00228591	Q60770	Stxbp3	Syntaxin-binding protein 3 OS=Mus musculus GN=Stxbp3 - [STXB3_MOUSE];Syntaxin-binding protein 3 OS=Mus musculus GN=Stxbp3 PE=1 SV=1;Syntaxin-binding protein 3 OS=Mus musculus GN=Stxbp3 PE=1 SV=1 - [STXB3_MOUSE]										0.391364	1.31163	3.78265	1.66738e-06								UP_SEQ_FEATURE	region of interest:CH3	2	1.12994	0.0757837	IGHG1, IGHA	158	9	18012	25.3333	1	0.735297	70.6044
+	3	5	4	4	8.1	0.00228821	Q3UH60	Dip2b	Disco-interacting protein 2 homolog B OS=Mus musculus GN=Dip2b PE=1 SV=1										0.269684	1.20554	3.78099	1.67474e-06								UP_SEQ_FEATURE	domain:EGF-like 16; calcium-binding	2	1.12994	0.0757837	LTBP2, FBN1	158	9	18012	25.3333	1	0.735297	70.6044
+	30	16	6	6	9.2	0.00229899	Q9D8V7	Sec11c	Signal peptidase complex catalytic subunit SEC11C OS=Mus musculus GN=Sec11c PE=1 SV=3										-0.898338	0.536504	3.77772	1.68928e-06								UP_SEQ_FEATURE	domain:EGF-like 13; calcium-binding	2	1.12994	0.0757837	LTBP2, FBN1	158	9	18012	25.3333	1	0.735297	70.6044
+	3	4	3	3	6.4	0.00237021	Q3UJD6	Usp19	Ubiquitin carboxyl-terminal hydrolase 19 OS=Mus musculus GN=Usp19 PE=1 SV=1										0.186259	1.13781	3.76325	1.75538e-06								UP_SEQ_FEATURE	domain:VWFA	3	1.69492	0.0805247	ITGA2, ITGB2, ITGB3	158	54	18012	6.33333	1	0.750718	72.8616
+	46	35	10	8	7.2	0.00240757	O08807	Prdx4	Peroxiredoxin-4 OS=Mus musculus GN=Prdx4 PE=1 SV=1										-0.513282	0.700627	3.75524	1.79318e-06								UP_SEQ_FEATURE	region of interest:CH2	2	1.12994	0.0838436	IGHG1, IGHA	158	10	18012	22.8	1	0.75881	74.3441
+	28	15	9	9	7.2	0.00245411	P35505	Fah	Fumarylacetoacetase OS=Mus musculus GN=Fah PE=1 SV=2;Fumarylacetoacetase OS=Mus musculus GN=Fah PE=1 SV=2 - [FAAA_MOUSE]										-0.349526	0.784842	3.74571	1.83933e-06								UP_SEQ_FEATURE	domain:EGF-like 14; calcium-binding	2	1.12994	0.0838436	LTBP2, FBN1	158	10	18012	22.8	1	0.75881	74.3441
+	47	19	7	7	5.6	0.00247719	Q9QYB1	Clic4	Chloride intracellular channel protein 4 OS=Mus musculus GN=Clic4 PE=1 SV=3;Chloride intracellular channel protein 4 OS=Mus musculus GN=Clic4 PE=1 SV=3 - [CLIC4_MOUSE]										0.221201	1.1657	3.74043	1.86544e-06								UP_SEQ_FEATURE	metal ion-binding site:Zinc 2; in inhibited form	2	1.12994	0.0838436	MMP9, MMP7	158	10	18012	22.8	1	0.75881	74.3441
+	30	22	8	8	6.6	0.00249342	Q9WUU7	Ctsz	Cathepsin Z OS=Mus musculus GN=Ctsz PE=1 SV=1;Cathepsin Z OS=Mus musculus GN=Ctsz PE=2 SV=1 - [CATZ_MOUSE]										0.268641	1.20467	3.73568	1.88932e-06								UP_SEQ_FEATURE	splice variant	50	28.2486	0.084032	MASP2, TPD52, SIN3A, COL12A1, PTBP3, ACIN1, CEP170B, TPSB2, CDK13, TRPM4, ARHGEF2, C77080, LDB3, KTN1, ERGIC3, NCAM1, UNC13D, VSIG1, SULT1B1, SCIN, MAP7D1, MBL1, ERMP1, PARD3, AFTPH, BCLAF1, RABGAP1, SHROOM3, TNC, LRBA, ABI3, CTNND1, PRRC2C, C1QTNF5, GOLPH3L, SLC39A4, TNPO1, PLEC, INF2, COL18A1, MICU1, EPB41, TMC4, DLGAP4, DOCK7, LAMA3, FBLN2, SYTL2, MYH14, IFI204	158	4691	18012	1.21509	1	0.753303	74.426
+	8	2	2	2	5.5	0.00249342	Q8BYZ1	Abi3	ABI gene family member 3 OS=Mus musculus GN=Abi3 PE=1 SV=3										1.00597	2.0083	3.73518	1.89182e-06								UP_SEQ_FEATURE	domain:EGF-like 15; calcium-binding	2	1.12994	0.0918336	LTBP2, FBN1	158	11	18012	20.7273	1	0.778772	77.6083
+	10	4	3	2	7	0.0025218	Q8BTY1	Ccbl1	Kynurenine--oxoglutarate transaminase 1 OS=Mus musculus GN=Ccbl1 PE=1 SV=1										-0.844172	0.55703	3.72907	1.92308e-06								UP_SEQ_FEATURE	domain:Laminin EGF-like 7	2	1.12994	0.0918336	LAMA3, LAMC2	158	11	18012	20.7273	1	0.778772	77.6083
+	5	3	2	2	9.1	0.0025301	Q78KK3	Slc22a18	Solute carrier family 22 member 18 OS=Mus musculus GN=Slc22a18 PE=1 SV=2										0.672912	1.59429	3.72644	1.93668e-06
+	4	3	3	3	8.9	0.00255081	Q8C854	Myef2	Myelin expression factor 2 OS=Mus musculus GN=Myef2 - [MYEF2_MOUSE];Myelin expression factor 2 OS=Mus musculus GN=Myef2 PE=1 SV=1										0.353713	1.27784	3.72171	1.96145e-06
+	16	6	5	5	6.2	0.00256038	Q64726	Azgp1	Zinc-alpha-2-glycoprotein OS=Mus musculus GN=Azgp1 PE=1 SV=2										0.326797	1.25423	3.7161	1.99127e-06
+	8	4	3	3	9.5	0.00256038	Q69Z99	Znf512	Zinc finger protein 512 OS=Mus musculus GN=Znf512 PE=2 SV=2;Zinc finger protein 512 OS=Mus musculus GN=Znf512 PE=2 SV=2 - [ZN512_MOUSE]										0.689354	1.61256	3.71606	1.99148e-06
+	12	13	11	11	5.8	0.00256038	Q811D0	Dlg1	Disks large homolog 1 OS=Mus musculus GN=Dlg1 PE=1 SV=1										0.0978343	1.07017	3.71203	2.01317e-06
+	7	2	2	2	8.3	0.00256038	Q99LC8	Eif2b1	Translation initiation factor eIF-2B subunit alpha OS=Mus musculus GN=Eif2b1 PE=1 SV=1										-0.271254	0.828599	3.712	2.01335e-06
+	22	14	4	4	5.6	0.00256038	Q9D2R4	Tmed11	Transmembrane emp24 domain-containing protein 11 OS=Mus musculus GN=Tmed11 PE=1 SV=1										-1.08263	0.472168	3.71187	2.01406e-06
+	19	24	20	19	5.1	0.00256038	O54988	Slk	Isoform 2 of STE20-like serine/threonine-protein kinase OS=Mus musculus GN=Slk - [SLK_MOUSE];STE20-like serine/threonine-protein kinase OS=Mus musculus GN=Slk - [SLK_MOUSE];STE20-like serine/threonine-protein kinase OS=Mus musculus GN=Slk PE=1 SV=2										0.303496	1.23413	3.7116	2.01553e-06
+	75	249	38	38	4.9	0.00256038	P09103	P4hb	Protein disulfide-isomerase OS=Mus musculus GN=P4hb PE=1 SV=2;Protein disulfide-isomerase OS=Mus musculus GN=P4hb PE=1 SV=2 - [PDIA1_MOUSE]										-0.467441	0.723246	3.71072	2.02031e-06
+	2	3	3	3	8.4	0.00256038	B1AZI6	Thoc2	THO complex subunit 2 OS=Mus musculus GN=Thoc2 PE=1 SV=1;THO complex subunit 2 OS=Mus musculus GN=Thoc2 PE=1 SV=1 - [THOC2_MOUSE]										0.569108	1.48361	3.70967	2.02603e-06
+	30	16	10	10	7.7	0.00256038	Q8VCN5	Cth	Cystathionine gamma-lyase OS=Mus musculus GN=Cth PE=1 SV=1										-0.752971	0.59338	3.70947	2.02711e-06
+	18	15	9	9	4.8	0.0025915	Q99LM2	Cdk5rap3	CDK5 regulatory subunit-associated protein 3 OS=Mus musculus GN=Cdk5rap3 PE=1 SV=1;CDK5 regulatory subunit-associated protein 3 OS=Mus musculus GN=Cdk5rap3 PE=1 SV=1 - [CK5P3_MOUSE]										-0.43753	0.738398	3.70306	2.06247e-06
+	5	3	2	2	7.1	0.00263884	Q9D404	Oxsm	3-oxoacyl-[acyl-carrier-protein] synthase, mitochondrial OS=Mus musculus GN=Oxsm PE=1 SV=1										0.182582	1.13491	3.69404	2.1134e-06
+	21	80	56	56	6.3	0.00263892	Q05793	Hspg2	Basement membrane-specific heparan sulfate proteoglycan core protein OS=Mus musculus GN=Hspg2 PE=1 SV=1;Basement membrane-specific heparan sulfate proteoglycan core protein OS=Mus musculus GN=Hspg2 PE=1 SV=1 - [PGBM_MOUSE]										0.372675	1.29475	3.6927	2.12112e-06
+	19	10	7	7	10	0.00263892	Q8BVY0	Rsl1d1	Ribosomal L1 domain-containing protein 1 OS=Mus musculus GN=Rsl1d1 PE=1 SV=1										-0.25327	0.838992	3.69172	2.12674e-06
+	41	31	20	19	7.7	0.00263983	P97384	Anxa11	Annexin A11 OS=Mus musculus GN=Anxa11 PE=1 SV=2;Annexin A11 OS=Mus musculus GN=Anxa11 PE=1 SV=2 - [ANX11_MOUSE]										0.260062	1.19753	3.69042	2.13424e-06
+	26	77	24	24	5.4	0.00266465	Q04857	Col6a1	Collagen alpha-1(VI) chain OS=Mus musculus GN=Col6a1 PE=1 SV=1;Collagen alpha-1(VI) chain OS=Mus musculus GN=Col6a1 PE=2 SV=1 - [CO6A1_MOUSE]										0.369834	1.2922	3.68521	2.16461e-06
+	3	2	2	2	5.2	0.00270386	Q80TM9	Nisch	Nischarin OS=Mus musculus GN=Nisch PE=1 SV=2										0.436976	1.35376	3.67741	2.21097e-06
+	8	8	6	5	6.7	0.00270386	Q7SIG6	Asap2	Arf-GAP with SH3 domain, ANK repeat and PH domain-containing protein 2 OS=Mus musculus GN=Asap2 PE=1 SV=3										0.488053	1.40255	3.67658	2.21597e-06
+	4	2	2	2	6.4	0.00272235	Q8C0E3	Trim47	Tripartite motif-containing protein 47 OS=Mus musculus GN=Trim47 PE=1 SV=2										0.464558	1.37989	3.67248	2.24082e-06
+	15	5	5	5	5.2	0.00274149	O35465	Fkbp8	Peptidyl-prolyl cis-trans isomerase FKBP8 OS=Mus musculus GN=Fkbp8 PE=1 SV=2;Peptidyl-prolyl cis-trans isomerase FKBP8 OS=Mus musculus GN=Fkbp8 PE=1 SV=2 - [FKBP8_MOUSE]										0.280452	1.21458	3.6683	2.26648e-06
+	14	6	5	5	8.4	0.00275068	P70295	Aup1	Ancient ubiquitous protein 1 OS=Mus musculus GN=Aup1 PE=1 SV=1										-0.156017	0.897499	3.66572	2.28251e-06
+	29	14	6	6	9.1	0.00276846	Q9DCS3	Mecr	Trans-2-enoyl-CoA reductase, mitochondrial OS=Mus musculus GN=Mecr PE=1 SV=2										-0.341029	0.789478	3.66179	2.30712e-06
+	13.9	3	3	3	10.1	0.00277091	F6SXM5	Ssb	Lupus La protein homolog (Fragment) OS=Mus musculus GN=Ssb PE=1 SV=1 - [F6SXM5_MOUSE]										0.647132	1.56605	3.66028	2.31665e-06
+	53	43	12	11	5	0.00278217	P57776	Eef1d	Elongation factor 1-delta OS=Mus musculus GN=Eef1d PE=1 SV=3										-0.350896	0.784097	3.65739	2.33499e-06
+	5	3	3	2	6.5	0.00278701	P15307	Rel	Proto-oncogene c-Rel OS=Mus musculus GN=Rel PE=1 SV=2										0.400159	1.31965	3.65488	2.35107e-06
+	22	10	7	7	5.5	0.00278701	Q3TDN2	Faf2	FAS-associated factor 2 OS=Mus musculus GN=Faf2 PE=1 SV=2										0.170959	1.12581	3.654	2.35674e-06
+	1.6	3	3	3	5.9	0.00278701	E9QAS4	Chd4	Chromodomain-helicase-DNA-binding protein 4 OS=Mus musculus GN=Chd4 PE=1 SV=1 - [E9QAS4_MOUSE]										1.09131	2.13067	3.65327	2.36148e-06
+	46	56	15	15	6.6	0.00278701	P14152	Mdh1	Malate dehydrogenase, cytoplasmic OS=Mus musculus GN=Mdh1 PE=1 SV=3;Malate dehydrogenase, cytoplasmic OS=Mus musculus GN=Mdh1 PE=1 SV=3 - [MDHC_MOUSE]										-0.468668	0.722631	3.65217	2.36858e-06
+	2	2	2	2	7.4	0.00279302	Q148W0	Atp8b1	Phospholipid-transporting ATPase IC OS=Mus musculus GN=Atp8b1 PE=1 SV=2										0.404488	1.32362	3.65013	2.38189e-06
+	46	23	3	3	10.7	0.00280164	P62858	Rps28	40S ribosomal protein S28 OS=Mus musculus GN=Rps28 PE=1 SV=1										-0.602954	0.658405	3.64768	2.3979e-06
+	2	2	2	2	8.1	0.00281211	Q80UP3	Dgkz	Diacylglycerol kinase zeta OS=Mus musculus GN=Dgkz PE=1 SV=2										0.327288	1.25465	3.64341	2.42617e-06
+	41	115	27	27	7.5	0.00281211	Q62009	Postn	Periostin OS=Mus musculus GN=Postn PE=1 SV=2										0.537696	1.45165	3.64262	2.43146e-06
+	6	5	3	3	6.3	0.00281211	Q8C079	Strip1	Striatin-interacting protein 1 OS=Mus musculus GN=Strip1 PE=1 SV=2										0.220257	1.16494	3.64218	2.43437e-06
+	17	10	7	7	4.6	0.00281211	P70663	Sparcl1	SPARC-like protein 1 OS=Mus musculus GN=Sparcl1 PE=1 SV=3;SPARC-like protein 1 OS=Mus musculus GN=Sparcl1 PE=2 SV=3 - [SPRL1_MOUSE]										0.530459	1.44439	3.64087	2.44316e-06
+	5	4	4	4	6.6	0.00281211	Q05921	Rnasel	2-5A-dependent ribonuclease OS=Mus musculus GN=Rnasel PE=1 SV=2										0.529001	1.44293	3.64057	2.44515e-06
+	20	16	11	11	9.1	0.00283635	Q8R0X7	Sgpl1	Sphingosine-1-phosphate lyase 1 OS=Mus musculus GN=Sgpl1 PE=1 SV=1										0.175445	1.12931	3.63525	2.48118e-06
+	16	6	5	5	9.5	0.00283635	Q9JLZ3	Auh	Methylglutaconyl-CoA hydratase, mitochondrial OS=Mus musculus GN=Auh PE=1 SV=1										-0.281817	0.822555	3.63467	2.48516e-06
+	5	2	2	2	9.7	0.00284551	Q91WJ7	Spats2l	SPATS2-like protein OS=Mus musculus GN=Spats2l PE=2 SV=2										0.541083	1.45506	3.63217	2.50228e-06
+	10	2	2	2	7.4	0.00284551	J3QN16	Gm5612	Protein Gm5612 OS=Mus musculus GN=Gm5612 PE=3 SV=1										-0.423684	0.745519	3.63035	2.51483e-06
+	16	10	6	6	5.3	0.00284551	P28658	Atxn10	Ataxin-10 OS=Mus musculus GN=Atxn10 PE=1 SV=2;Ataxin-10 OS=Mus musculus GN=Atxn10 PE=1 SV=2 - [ATX10_MOUSE]										0.153483	1.11225	3.63002	2.51714e-06
+	5	2	2	2	7.3	0.00285399	Q9DAW6	Prpf4	U4/U6 small nuclear ribonucleoprotein Prp4 OS=Mus musculus GN=Prpf4 PE=1 SV=1;U4/U6 small nuclear ribonucleoprotein Prp4 OS=Mus musculus GN=Prpf4 PE=1 SV=1 - [PRP4_MOUSE]										0.348552	1.27328	3.62765	2.53363e-06
+	4	2	2	2	8.9	0.00285552	Q8BHL3	Tbc1d10b	TBC1 domain family member 10B OS=Mus musculus GN=Tbc1d10b PE=1 SV=2										0.476544	1.39141	3.62635	2.54277e-06
+	14	47	16	16	9.2	0.0028669	Q01149	Col1a2	Collagen alpha-2(I) chain OS=Mus musculus GN=Col1a2 PE=1 SV=2;Collagen alpha-2(I) chain OS=Mus musculus GN=Col1a2 PE=2 SV=2 - [CO1A2_MOUSE]										0.349655	1.27426	3.62355	2.56248e-06
+	3	3	3	3	6.8	0.00290108	P70704	Atp8a1	Phospholipid-transporting ATPase IA OS=Mus musculus GN=Atp8a1 PE=1 SV=2										0.488885	1.40336	3.61733	2.60684e-06
+	12	13	13	13	5.9	0.00293591	P59242	Cgn	Cingulin OS=Mus musculus GN=Cgn - [CING_MOUSE];Cingulin OS=Mus musculus GN=Cgn PE=1 SV=1;Isoform 2 of Cingulin OS=Mus musculus GN=Cgn - [CING_MOUSE]										0.455633	1.37138	3.61108	2.65231e-06
+	58	257	120	108	5.7	0.00294122	Q80X90	Flnb	Filamin-B OS=Mus musculus GN=Flnb PE=1 SV=3;Filamin-B OS=Mus musculus GN=Flnb PE=1 SV=3 - [FLNB_MOUSE]										0.363096	1.28618	3.60924	2.66592e-06
+	6	2	2	2	7	0.00294221	E9Q987	Trim12c	Protein Trim12c OS=Mus musculus GN=Trim12c PE=1 SV=1										0.392313	1.3125	3.60803	2.67485e-06
+	9	2	2	2	8.1	0.00294239	Q8R2U0	Seh1l	Nucleoporin SEH1 OS=Mus musculus GN=Seh1l PE=2 SV=1										0.236778	1.17836	3.60694	2.68291e-06
+	11	14	10	10	6.3	0.00295356	Q9EP71	Rai14	Ankycorbin OS=Mus musculus GN=Rai14 PE=1 SV=1;Ankycorbin OS=Mus musculus GN=Rai14 PE=1 SV=1 - [RAI14_MOUSE]										0.385259	1.30609	3.60424	2.70308e-06
+	31	24	10	10	6.7	0.00297521	Q921F2	Tardbp	TAR DNA-binding protein 43 OS=Mus musculus GN=Tardbp PE=1 SV=1;TAR DNA-binding protein 43 OS=Mus musculus GN=Tardbp PE=1 SV=1 - [TADBP_MOUSE]										0.264265	1.20102	3.60002	2.73497e-06
+	27	11	4	4	7.9	0.00298133	Q8VCK7	Sycn	Syncollin OS=Mus musculus GN=Sycn PE=1 SV=3;Syncollin OS=Mus musculus GN=Sycn PE=2 SV=3 - [SYCN_MOUSE]										-1.08651	0.470901	3.59808	2.74977e-06
+	31	44	14	14	6.2	0.00299378	Q07076	Anxa7	Annexin A7 OS=Mus musculus GN=Anxa7 PE=1 SV=2;Annexin A7 OS=Mus musculus GN=Anxa7 PE=2 SV=2 - [ANXA7_MOUSE]										0.254689	1.19308	3.59522	2.77171e-06
+	10	7	3	3	7.4	0.00300498	Q02013	Aqp1	Aquaporin-1 OS=Mus musculus GN=Aqp1 PE=1 SV=3;Aquaporin-1 OS=Mus musculus GN=Aqp1 PE=1 SV=3 - [AQP1_MOUSE]										0.357163	1.2809	3.59255	2.79235e-06
+	14	8	4	4	7.8	0.00301183	Q99KB8	Hagh	Hydroxyacylglutathione hydrolase, mitochondrial OS=Mus musculus GN=Hagh PE=1 SV=2										-0.323818	0.798953	3.59052	2.80819e-06
+	15	7	4	4	6	0.00308731	P50608	Fmod	Fibromodulin OS=Mus musculus GN=Fmod PE=2 SV=1;Fibromodulin OS=Mus musculus GN=Fmod PE=2 SV=1 - [FMOD_MOUSE]										0.387434	1.30806	3.57873	2.90209e-06
+	23	9	8	8	7.9	0.0031036	Q9DBL1	Acadsb	Short/branched chain specific acyl-CoA dehydrogenase, mitochondrial OS=Mus musculus GN=Acadsb PE=1 SV=1;Short/branched chain specific acyl-CoA dehydrogenase, mitochondrial OS=Mus musculus GN=Acadsb PE=1 SV=1 - [ACDSB_MOUSE]										-0.342235	0.788818	3.57541	2.92918e-06
+	13	7	4	4	6.1	0.00313096	Q9CWU9	Nup37	Nucleoporin Nup37 OS=Mus musculus GN=Nup37 PE=1 SV=2										0.216501	1.16191	3.56873	2.98448e-06
+	62	161	50	31	5.4	0.00313096	Q7TPR4	Actn1	Alpha-actinin-1 OS=Mus musculus GN=Actn1 PE=1 SV=1;Alpha-actinin-1 OS=Mus musculus GN=Actn1 PE=1 SV=1 - [ACTN1_MOUSE]										0.233138	1.17539	3.56772	2.99293e-06
+	34	11	5	5	11.1	0.00313096	P14115	Rpl27a	60S ribosomal protein L27a OS=Mus musculus GN=Rpl27a PE=1 SV=5;60S ribosomal protein L27a OS=Mus musculus GN=Rpl27a PE=2 SV=5 - [RL27A_MOUSE]										-0.634085	0.644349	3.5676	2.99394e-06
+	13	5	5	5	8.4	0.00313096	Q61398	Pcolce	Procollagen C-endopeptidase enhancer 1 OS=Mus musculus GN=Pcolce PE=1 SV=2;Procollagen C-endopeptidase enhancer 1 OS=Mus musculus GN=Pcolce PE=1 SV=2 - [PCOC1_MOUSE]										0.419272	1.33725	3.56731	2.99632e-06
+	18	4	3	3	5.3	0.00313096	Q9CQ45	Nenf	Neudesin OS=Mus musculus GN=Nenf PE=1 SV=1										0.269472	1.20537	3.56644	3.00364e-06
+	25	20	11	8	7.8	0.00313421	A0A0N4SVP8	Gm5580	Protein Gm5580 OS=Mus musculus GN=Gm5580 PE=3 SV=1										0.212043	1.15833	3.56497	3.01607e-06
+	9	2	2	2	8.2	0.00315095	Q9QZN4	Fbxo6	F-box only protein 6 OS=Mus musculus GN=Fbxo6 PE=1 SV=1										0.363384	1.28644	3.56112	3.0488e-06
+	47	16	10	8	9.5	0.00315095	Q91V61	Sfxn3	Sideroflexin-3 OS=Mus musculus GN=Sfxn3 PE=1 SV=1										0.244664	1.18482	3.56062	3.05314e-06
+	3	3	3	3	10.1	0.00318855	A2A7S8	Kiaa1522	Uncharacterized protein KIAA1522 OS=Mus musculus GN=Kiaa1522 - [K1522_MOUSE];Uncharacterized protein KIAA1522 OS=Mus musculus GN=Kiaa1522 PE=1 SV=1										0.677438	1.5993	3.55373	3.11284e-06
+	20	3	3	3	5.2	0.00318855	P08556	Nras	GTPase NRas OS=Mus musculus GN=Nras PE=1 SV=1										0.24416	1.1844	3.553	3.11921e-06
+	27	26	14	11	6.6	0.00318855	Q8VCT4	Ces1d	Carboxylesterase 1D OS=Mus musculus GN=Ces1d PE=1 SV=1;Carboxylesterase 1D OS=Mus musculus GN=Ces1d PE=1 SV=1 - [CES1D_MOUSE]										-0.501086	0.706575	3.55181	3.12971e-06
+	7	5	5	5	6.2	0.00318855	Q9DBT5	Ampd2	AMP deaminase 2 OS=Mus musculus GN=Ampd2 PE=1 SV=1;AMP deaminase 2 OS=Mus musculus GN=Ampd2 PE=1 SV=1 - [AMPD2_MOUSE]										-0.374071	0.771602	3.55142	3.13318e-06
+	9	6	5	5	7	0.00321302	Q8BIQ5	Cstf2	Cleavage stimulation factor subunit 2 OS=Mus musculus GN=Cstf2 - [CSTF2_MOUSE];Cleavage stimulation factor subunit 2 OS=Mus musculus GN=Cstf2 PE=1 SV=2										0.235227	1.17709	3.54709	3.1716e-06
+	8	8	7	7	6.7	0.00323065	Q8CGY8	Ogt	UDP-N-acetylglucosamine--peptide N-acetylglucosaminyltransferase 110 kDa subunit OS=Mus musculus GN=Ogt - [OGT1_MOUSE];UDP-N-acetylglucosamine--peptide N-acetylglucosaminyltransferase 110 kDa subunit OS=Mus musculus GN=Ogt PE=1 SV=2										0.300233	1.23134	3.54371	3.20199e-06
+	7	6	3	3	7.8	0.00324193	O70311	Nmt2	Glycylpeptide N-tetradecanoyltransferase 2 OS=Mus musculus GN=Nmt2 PE=1 SV=1										-0.139416	0.907887	3.54119	3.22481e-06
+	17	9	7	7	7	0.00325832	Q8BTS4	Nup54	Nuclear pore complex protein Nup54 OS=Mus musculus GN=Nup54 PE=1 SV=1										0.20012	1.14879	3.538	3.254e-06
+	27	21	6	6	8.8	0.003302	P11672	Lcn2	Neutrophil gelatinase-associated lipocalin OS=Mus musculus GN=Lcn2 PE=1 SV=1;Neutrophil gelatinase-associated lipocalin OS=Mus musculus GN=Lcn2 PE=1 SV=1 - [NGAL_MOUSE]										0.676693	1.59847	3.53122	3.31702e-06
+	35	33	14	14	8.3	0.00331464	Q9JHI5	Ivd	Isovaleryl-CoA dehydrogenase, mitochondrial OS=Mus musculus GN=Ivd PE=1 SV=1;Isovaleryl-CoA dehydrogenase, mitochondrial OS=Mus musculus GN=Ivd PE=1 SV=1 - [IVD_MOUSE]										-0.4561	0.728954	3.52857	3.34206e-06
+	10	9	8	8	7.8	0.00332497	Q3U2P1	Sec24a	Protein transport protein Sec24A OS=Mus musculus GN=Sec24a PE=1 SV=1										-0.251398	0.840082	3.52622	3.36434e-06
+	29	54	27	23	6.8	0.00333312	P17710	Hk1	Hexokinase-1 OS=Mus musculus GN=Hk1 PE=1 SV=3										0.286053	1.2193	3.52417	3.384e-06
+	62	109	21	18	4.7	0.00335042	Q6IRU2	Tpm4	Tropomyosin alpha-4 chain OS=Mus musculus GN=Tpm4 PE=1 SV=3;Tropomyosin alpha-4 chain OS=Mus musculus GN=Tpm4 PE=2 SV=3 - [TPM4_MOUSE]										0.260248	1.19768	3.52094	3.41523e-06
+	8	5	2	2	4.9	0.0033654	P32507	Pvrl2	Nectin-2 OS=Mus musculus GN=Pvrl2 PE=1 SV=2										0.360261	1.28366	3.51696	3.45405e-06
+	6	3	2	2	5.4	0.0033654	Q5XG73	Acbd5	Acyl-CoA-binding domain-containing protein 5 OS=Mus musculus GN=Acbd5 - [ACBD5_MOUSE];Acyl-CoA-binding domain-containing protein 5 OS=Mus musculus GN=Acbd5 PE=1 SV=1										0.438974	1.35564	3.51581	3.46538e-06
+	20	2	2	2	10.2	0.0033654	Q9CQF8	Mrpl57	Ribosomal protein 63, mitochondrial OS=Mus musculus GN=Mrpl57 PE=1 SV=1										0.395927	1.31579	3.51481	3.47523e-06
+	26	19	11	11	8.3	0.0033654	Q6DFW4	Nop58	Nucleolar protein 58 OS=Mus musculus GN=Nop58 PE=1 SV=1										-0.199412	0.870906	3.51474	3.4759e-06
+	30	41	21	17	5.9	0.0033654	Q02248	Ctnnb1	Catenin beta-1 OS=Mus musculus GN=Ctnnb1 PE=1 SV=1										0.267136	1.20342	3.51409	3.48234e-06
+	22	26	18	18	5.3	0.00336722	Q99K41	Emilin1	EMILIN-1 OS=Mus musculus GN=Emilin1 PE=1 SV=1										0.34481	1.26998	3.51288	3.49435e-06
+	14	6	6	5	8.3	0.00337751	P70694	Akr1c6	Estradiol 17 beta-dehydrogenase 5 OS=Mus musculus GN=Akr1c6 PE=1 SV=1										-1.14248	0.452981	3.51058	3.51729e-06
+	38	75	18	18	5.8	0.00341641	Q9DBG6	Rpn2	Dolichyl-diphosphooligosaccharide--protein glycosyltransferase subunit 2 OS=Mus musculus GN=Rpn2 PE=1 SV=1										-0.428858	0.74285	3.50431	3.58074e-06
+	63	827	146	119	5.7	0.00341641	Q8VDD5	Myh9	Myosin-9 OS=Mus musculus GN=Myh9 PE=1 SV=4;Myosin-9 OS=Mus musculus GN=Myh9 PE=1 SV=4 - [MYH9_MOUSE]										0.356378	1.28021	3.50292	3.59499e-06
+	16	6	4	4	9.6	0.00341641	Q9DCF9	Ssr3	Isoform 2 of Translocon-associated protein subunit gamma OS=Mus musculus GN=Ssr3 - [SSRG_MOUSE];Translocon-associated protein subunit gamma OS=Mus musculus GN=Ssr3 - [SSRG_MOUSE];Translocon-associated protein subunit gamma OS=Mus musculus GN=Ssr3 PE=1 SV=1										-0.509674	0.702381	3.5027	3.59721e-06
+	13	4	4	4	7	0.00345999	P50431	Shmt1	Serine hydroxymethyltransferase, cytosolic OS=Mus musculus GN=Shmt1 PE=1 SV=3										0.185142	1.13693	3.49623	3.66433e-06
+	23	17	11	11	7.1	0.00345999	Q921T2	Tor1aip1	Torsin-1A-interacting protein 1 OS=Mus musculus GN=Tor1aip1 - [TOIP1_MOUSE];Torsin-1A-interacting protein 1 OS=Mus musculus GN=Tor1aip1 PE=1 SV=3										0.286994	1.2201	3.49429	3.68479e-06
+	7	5	4	2	8.2	0.00345999	Q8K3X4	Irf2bpl	Interferon regulatory factor 2-binding protein-like OS=Mus musculus GN=Irf2bpl PE=1 SV=1;Interferon regulatory factor 2-binding protein-like OS=Mus musculus GN=Irf2bpl PE=1 SV=1 - [I2BPL_MOUSE]										0.497256	1.41153	3.49336	3.6946e-06
+	13	13	6	6	6.2	0.00345999	P48999	Alox5	Arachidonate 5-lipoxygenase OS=Mus musculus GN=Alox5 PE=1 SV=3										0.282688	1.21646	3.49336	3.69463e-06
+	23	15	9	9	8.4	0.00346818	P28650	Adssl1	Adenylosuccinate synthetase isozyme 1 OS=Mus musculus GN=Adssl1 PE=1 SV=2;Adenylosuccinate synthetase isozyme 1 OS=Mus musculus GN=Adssl1 PE=1 SV=2 - [PURA1_MOUSE]										0.536191	1.45014	3.49028	3.72729e-06
+	21	3	3	3	4.9	0.00346818	P55002	Mfap2	Microfibrillar-associated protein 2 OS=Mus musculus GN=Mfap2 PE=2 SV=1										0.561717	1.47603	3.49003	3.73001e-06
+	21	27	4	4	4.5	0.00346818	Q9CY50	Ssr1	Translocon-associated protein subunit alpha OS=Mus musculus GN=Ssr1 PE=1 SV=1;Translocon-associated protein subunit alpha OS=Mus musculus GN=Ssr1 PE=1 SV=1 - [SSRA_MOUSE]										-0.623005	0.649317	3.48947	3.736e-06
+	11	14	9	9	5.1	0.00354084	Q640N1	Aebp1	Adipocyte enhancer-binding protein 1 OS=Mus musculus GN=Aebp1 - [AEBP1_MOUSE];Adipocyte enhancer-binding protein 1 OS=Mus musculus GN=Aebp1 PE=1 SV=1										0.303471	1.23411	3.47951	3.84427e-06
+	18	9	7	7	9.5	0.00354451	Q8BTV2	Cpsf7	Cleavage and polyadenylation specificity factor subunit 7 OS=Mus musculus GN=Cpsf7 - [CPSF7_MOUSE];Cleavage and polyadenylation specificity factor subunit 7 OS=Mus musculus GN=Cpsf7 PE=1 SV=2										0.499945	1.41416	3.47812	3.85973e-06
+	54	93	20	20	5.9	0.00356052	P61979	Hnrnpk	Heterogeneous nuclear ribonucleoprotein K OS=Mus musculus GN=Hnrnpk - [HNRPK_MOUSE];Heterogeneous nuclear ribonucleoprotein K OS=Mus musculus GN=Hnrnpk PE=1 SV=1;Isoform 3 of Heterogeneous nuclear ribonucleoprotein K OS=Mus musculus GN=Hnrnpk - [HNRPK_MOUSE]										0.250017	1.18922	3.47516	3.89269e-06
+	5	3	3	3	6.9	0.00356052	Q8K0D5	Gfm1	Elongation factor G, mitochondrial OS=Mus musculus GN=Gfm1 PE=1 SV=1										0.280703	1.21479	3.47427	3.90267e-06
+	5	2	2	2	7	0.0035706	Q9D8B7	Jam3	Junctional adhesion molecule C OS=Mus musculus GN=Jam3 PE=1 SV=2										0.52442	1.43836	3.4721	3.92712e-06
+	4	5	4	4	6.6	0.00362076	Q99N50	Sytl2	Synaptotagmin-like protein 2 OS=Mus musculus GN=Sytl2 PE=1 SV=2										0.757613	1.69069	3.46511	4.00714e-06
+	32	14	4	4	9.2	0.00366888	Q8K0C5	Zg16	Zymogen granule membrane protein 16 OS=Mus musculus GN=Zg16 PE=1 SV=1;Zymogen granule membrane protein 16 OS=Mus musculus GN=Zg16 PE=2 SV=1 - [ZG16_MOUSE]										-0.761652	0.589821	3.45843	4.08512e-06
+	16	10	4	4	8.4	0.00370816	Q60870	Reep5	Receptor expression-enhancing protein 5 OS=Mus musculus GN=Reep5 PE=1 SV=1;Receptor expression-enhancing protein 5 OS=Mus musculus GN=Reep5 PE=1 SV=1 - [REEP5_MOUSE]										-0.533875	0.690697	3.45287	4.15138e-06
+	4	3	2	2	9.1	0.00372627	Q9JMD0	Znf207	BUB3-interacting and GLEBS motif-containing protein ZNF207 OS=Mus musculus GN=Znf207 PE=1 SV=1										0.298649	1.22999	3.44983	4.18821e-06
+	19	7	4	4	7.7	0.00373019	Q9QYA2	Tomm40	Mitochondrial import receptor subunit TOM40 homolog OS=Mus musculus GN=Tomm40 PE=1 SV=3;Mitochondrial import receptor subunit TOM40 homolog OS=Mus musculus GN=Tomm40 PE=1 SV=3 - [TOM40_MOUSE]										0.245501	1.1855	3.44844	4.20509e-06
+	17	31	29	29	5.5	0.00377587	Q9R269	Ppl	Periplakin OS=Mus musculus GN=Ppl PE=1 SV=1										0.328642	1.25583	3.44222	4.28164e-06
+	3	2	2	2	8	0.00377693	Q9QYC7	Ggcx	Vitamin K-dependent gamma-carboxylase OS=Mus musculus GN=Ggcx PE=1 SV=1										0.339447	1.26527	3.44117	4.2947e-06
+	24	30	10	10	6.4	0.00378029	Q62523	Zyx	Zyxin OS=Mus musculus GN=Zyx PE=1 SV=2;Zyxin OS=Mus musculus GN=Zyx PE=1 SV=2 - [ZYX_MOUSE]										0.365982	1.28876	3.43986	4.3111e-06
+	42	24	11	9	5.7	0.00378161	Q9DAW9	Cnn3	Calponin-3 OS=Mus musculus GN=Cnn3 PE=1 SV=1;Calponin-3 OS=Mus musculus GN=Cnn3 PE=1 SV=1 - [CNN3_MOUSE]										0.429423	1.3467	3.43879	4.32459e-06
+	44	3	3	3	7.9	0.00381063	Q62266	Sprr1a	Cornifin-A OS=Mus musculus GN=Sprr1a PE=1 SV=1										0.632425	1.55017	3.43396	4.38573e-06
+	45	5	3	3	6.4	0.00381063	Q923D4	Sf3b5	Splicing factor 3B subunit 5 OS=Mus musculus GN=Sf3b5 PE=1 SV=1										0.190844	1.14143	3.43363	4.39002e-06
+	4	7	4	4	6.9	0.00381265	Q80U78	Pum1	Pumilio homolog 1 OS=Mus musculus GN=Pum1 PE=1 SV=2										0.222382	1.16666	3.43248	4.40471e-06
+	18	3	2	2	6.8	0.00394153	Q9CQ89	Cuta	Protein CutA OS=Mus musculus GN=Cuta PE=1 SV=3										-0.217927	0.8598	3.41713	4.60667e-06
+	38.1	11	3	3	9.5	0.00397164	Q6ZWY3	Rps27l	40S ribosomal protein S27-like OS=Mus musculus GN=Rps27l PE=1 SV=3;40S ribosomal protein S27-like OS=Mus musculus GN=Rps27l PE=2 SV=3 - [RS27L_MOUSE]										-0.546264	0.684791	3.41291	4.66393e-06
+	2	3	2	2	8.2	0.0039816	Q66K08	Cilp	Cartilage intermediate layer protein 1 OS=Mus musculus GN=Cilp PE=2 SV=1;Cartilage intermediate layer protein 1 OS=Mus musculus GN=Cilp PE=2 SV=1 - [CILP1_MOUSE]										-0.379858	0.768513	3.41091	4.69133e-06
+	44	40	9	9	10.1	0.00402135	Q6ZWV3	Rpl10	60S ribosomal protein L10 OS=Mus musculus GN=Rpl10 PE=1 SV=3										-0.566602	0.675205	3.40569	4.7638e-06
+	40	62	22	22	7.1	0.00404806	P82198	Tgfbi	Transforming growth factor-beta-induced protein ig-h3 OS=Mus musculus GN=Tgfbi PE=1 SV=1										0.442639	1.35909	3.40134	4.82508e-06
+	5	4	4	3	5.6	0.00404806	P35123	Usp4	Ubiquitin carboxyl-terminal hydrolase 4 OS=Mus musculus GN=Usp4 PE=1 SV=3										0.266812	1.20315	3.401	4.82988e-06
+	6	2	2	2	6.9	0.00404877	Q3TIU4	Pde12	2',5'-phosphodiesterase 12 OS=Mus musculus GN=Pde12 PE=1 SV=2										0.215012	1.16071	3.40002	4.84381e-06
+	12	6	6	6	6.7	0.00408924	Q64324	Stxbp2	Syntaxin-binding protein 2 OS=Mus musculus GN=Stxbp2 PE=1 SV=1;Syntaxin-binding protein 2 OS=Mus musculus GN=Stxbp2 PE=2 SV=1 - [STXB2_MOUSE]										0.171361	1.12612	3.3948	4.91883e-06
+	44	55	27	27	6.6	0.00410196	Q64521	Gpd2	Glycerol-3-phosphate dehydrogenase, mitochondrial OS=Mus musculus GN=Gpd2 PE=1 SV=2;Glycerol-3-phosphate dehydrogenase, mitochondrial OS=Mus musculus GN=Gpd2 PE=1 SV=2 - [GPDM_MOUSE]										0.35987	1.28331	3.39185	4.9617e-06
+	9	3	2	2	7.5	0.00410196	P21845	Tpsb2	Tryptase beta-2 OS=Mus musculus GN=Tpsb2 PE=1 SV=2										1.18484	2.27338	3.39165	4.96466e-06
+	28	38	17	17	5.1	0.00410493	Q8BSY0	Asph	Aspartyl/asparaginyl beta-hydroxylase OS=Mus musculus GN=Asph PE=1 SV=1										0.184031	1.13605	3.3888	5.00657e-06
+	21	18	9	9	9.9	0.00410493	Q62376	Snrnp70	Isoform 2 of U1 small nuclear ribonucleoprotein 70 kDa OS=Mus musculus GN=Snrnp70 - [RU17_MOUSE];U1 small nuclear ribonucleoprotein 70 kDa OS=Mus musculus GN=Snrnp70 - [RU17_MOUSE];U1 small nuclear ribonucleoprotein 70 kDa OS=Mus musculus GN=Snrnp70 PE=1 SV=2;U1 small nuclear ribonucleoprotein 70 kDa OS=Mus musculus GN=Snrnp70 PE=1 SV=2 - [RU17_MOUSE]										0.337143	1.26325	3.38822	5.01514e-06
+	33	30	16	16	7.5	0.00410493	Q9DBF1	Aldh7a1	Alpha-aminoadipic semialdehyde dehydrogenase OS=Mus musculus GN=Aldh7a1 - [AL7A1_MOUSE];Alpha-aminoadipic semialdehyde dehydrogenase OS=Mus musculus GN=Aldh7a1 PE=1 SV=4										-0.440812	0.73672	3.38794	5.01923e-06
+	3	2	2	2	7.2	0.00410493	Q9JHG7	Pik3cg	Phosphatidylinositol 4,5-bisphosphate 3-kinase catalytic subunit gamma isoform OS=Mus musculus GN=Pik3cg PE=1 SV=2										0.409174	1.32792	3.38776	5.02194e-06
+	33	19	12	12	7.7	0.00410853	Q99MN9	Pccb	Propionyl-CoA carboxylase beta chain, mitochondrial OS=Mus musculus GN=Pccb PE=1 SV=2										-0.552494	0.681841	3.38649	5.04081e-06
+	18	2	2	2	9.6	0.00416968	P04370	Mbp	Myelin basic protein OS=Mus musculus GN=Mbp PE=1 SV=2										-0.325165	0.798207	3.37919	5.15082e-06
+	36.9	5	4	4	5.6	0.00420767	D3YW48	Capns1	Calpain small subunit 1 (Fragment) OS=Mus musculus GN=Capns1 PE=4 SV=1 - [D3YW48_MOUSE]										0.421381	1.33921	3.37436	5.22494e-06
+	4	2	2	2	5.9	0.00430377	Q14C51	Ptcd3	Pentatricopeptide repeat domain-containing protein 3, mitochondrial OS=Mus musculus GN=Ptcd3 PE=1 SV=2;Pentatricopeptide repeat domain-containing protein 3, mitochondrial OS=Mus musculus GN=Ptcd3 PE=2 SV=2 - [PTCD3_MOUSE]										0.934515	1.91125	3.36367	5.39341e-06
+	5	7	7	7	8.8	0.00430606	E9Q3G8	Nup153	Protein Nup153 OS=Mus musculus GN=Nup153 PE=1 SV=1;Protein Nup153 OS=Mus musculus GN=Nup153 PE=1 SV=1 - [E9Q3G8_MOUSE]										0.215465	1.16108	3.36256	5.41129e-06
+	3	2	2	2	6.4	0.00433033	Q7TSQ8	Pdpr	Pyruvate dehydrogenase phosphatase regulatory subunit, mitochondrial OS=Mus musculus GN=Pdpr PE=1 SV=1										0.359134	1.28266	3.35924	5.46502e-06
+	4	3	3	3	7.1	0.00433189	B1AZP2	Dlgap4	Disks large-associated protein 4 OS=Mus musculus GN=Dlgap4 PE=1 SV=1										0.236082	1.17779	3.3582	5.48188e-06
+	25	10	4	4	5.8	0.00439615	Q6PEB6	Mob4	MOB-like protein phocein OS=Mus musculus GN=Mob4 PE=1 SV=1										0.158901	1.11644	3.3499	5.61927e-06
+	34	24	7	7	10.6	0.00439615	P61255	Rpl26	60S ribosomal protein L26 OS=Mus musculus GN=Rpl26 PE=1 SV=1;60S ribosomal protein L26 OS=Mus musculus GN=Rpl26 PE=1 SV=1 - [RL26_MOUSE]										-0.393266	0.761404	3.34917	5.63156e-06
+	28	34	16	16	8.6	0.00439615	Q8BMA6	Srp68	Signal recognition particle subunit SRP68 OS=Mus musculus GN=Srp68 PE=1 SV=2;Signal recognition particle subunit SRP68 OS=Mus musculus GN=Srp68 PE=2 SV=2 - [SRP68_MOUSE]										-0.519083	0.697815	3.34835	5.64531e-06
+	9	4	4	4	5.9	0.00439615	Q9Z0K8	Vnn1	Pantetheinase OS=Mus musculus GN=Vnn1 PE=1 SV=3										0.468412	1.38359	3.34831	5.64598e-06
+	3	3	3	3	7.5	0.0044319	P97820	Map4k4	Mitogen-activated protein kinase kinase kinase kinase 4 OS=Mus musculus GN=Map4k4 PE=1 SV=1										0.292048	1.22438	3.34361	5.72598e-06
+	2	5	3	3	6.3	0.0044319	P42859	Htt	Huntingtin OS=Mus musculus GN=Htt PE=1 SV=2										0.317065	1.24579	3.34306	5.73536e-06
+	49	10	5	5	10.3	0.00446466	P17095	Hmga1	High mobility group protein HMG-I/HMG-Y OS=Mus musculus GN=Hmga1 - [HMGA1_MOUSE];High mobility group protein HMG-I/HMG-Y OS=Mus musculus GN=Hmga1 PE=1 SV=4										0.361977	1.28519	3.33899	5.80555e-06
+	9	4	3	3	9.1	0.00448166	Q9D6M3	Slc25a22	Mitochondrial glutamate carrier 1 OS=Mus musculus GN=Slc25a22 PE=1 SV=1										-0.258675	0.835855	3.33648	5.84946e-06
+	1.6	2	2	2	6.8	0.00455481	E9PX48	Dock7	Dedicator of cytokinesis protein 7 OS=Mus musculus GN=Dock7 PE=1 SV=1 - [E9PX48_MOUSE]										0.752584	1.68481	3.32859	5.98967e-06
+	8	4	4	4	8.3	0.00460803	Q9D2Y4	Mlkl	Mixed lineage kinase domain-like protein OS=Mus musculus GN=Mlkl - [MLKL_MOUSE];Mixed lineage kinase domain-like protein OS=Mus musculus GN=Mlkl PE=1 SV=1										0.322098	1.25015	3.32268	6.09699e-06
+	4	3	2	2	8.9	0.0046117	Q9EP89	Lactb	Serine beta-lactamase-like protein LACTB, mitochondrial OS=Mus musculus GN=Lactb PE=1 SV=1										0.353608	1.27775	3.32104	6.12724e-06
+	27	14	10	10	7.1	0.0046117	P21956	Mfge8	Lactadherin OS=Mus musculus GN=Mfge8 - [MFGM_MOUSE];Lactadherin OS=Mus musculus GN=Mfge8 PE=1 SV=3										0.318398	1.24695	3.32014	6.14382e-06
+	10	4	4	4	5	0.0046117	Q91XD7	Creld1	Cysteine-rich with EGF-like domain protein 1 OS=Mus musculus GN=Creld1 PE=1 SV=1										0.191411	1.14188	3.31917	6.16179e-06
+	8	7	4	4	6.4	0.0046117	Q9WVJ3	Cpq	Carboxypeptidase Q OS=Mus musculus GN=Cpq - [CBPQ_MOUSE];Carboxypeptidase Q OS=Mus musculus GN=Cpq PE=1 SV=1										0.277302	1.21193	3.31891	6.16664e-06
+	25	30	13	13	5.8	0.00462754	Q9WUM3	Coro1b	Coronin-1B OS=Mus musculus GN=Coro1b PE=1 SV=1;Coronin-1B OS=Mus musculus GN=Coro1b PE=1 SV=1 - [COR1B_MOUSE]										0.274103	1.20924	3.31548	6.2306e-06
+	7	6	3	2	5.7	0.00462754	Q91WK0	Lrrfip2	Leucine-rich repeat flightless-interacting protein 2 OS=Mus musculus GN=Lrrfip2 PE=1 SV=1										0.219037	1.16396	3.31544	6.23137e-06
+	13.5	9	9	9	10.3	0.00462754	Q8BZN7	Thrap3	Thyroid hormone receptor-associated protein 3 OS=Mus musculus GN=Thrap3 PE=2 SV=1 - [Q8BZN7_MOUSE]										0.813674	1.75768	3.31487	6.24224e-06
+	4	3	3	3	8.3	0.00464967	Q9Z2B9	Rps6ka4	Ribosomal protein S6 kinase alpha-4 OS=Mus musculus GN=Rps6ka4 PE=1 SV=2										0.245346	1.18538	3.31195	6.29747e-06
+	3	2	2	2	6.5	0.00467919	Q9Z138	Ror2	Tyrosine-protein kinase transmembrane receptor ROR2 OS=Mus musculus GN=Ror2 PE=1 SV=2										0.333796	1.26033	3.30835	6.36622e-06
+	31	17	12	12	5.6	0.00470881	Q9WTM5	Ruvbl2	RuvB-like 2 OS=Mus musculus GN=Ruvbl2 PE=1 SV=3;RuvB-like 2 OS=Mus musculus GN=Ruvbl2 PE=2 SV=3 - [RUVB2_MOUSE]										0.216213	1.16168	3.3033	6.46434e-06
+	73	126	29	28	7.4	0.00470881	P10107	Anxa1	Annexin A1 OS=Mus musculus GN=Anxa1 PE=1 SV=2;Annexin A1 OS=Mus musculus GN=Anxa1 PE=1 SV=2 - [ANXA1_MOUSE]										0.472046	1.38707	3.30297	6.47064e-06
+	35	32	22	17	6.1	0.00470881	Q02257	Jup	Junction plakoglobin OS=Mus musculus GN=Jup PE=1 SV=3;Junction plakoglobin OS=Mus musculus GN=Jup PE=1 SV=3 - [PLAK_MOUSE]										0.495709	1.41001	3.30062	6.51701e-06
+	16	11	6	6	5.8	0.00470881	P48997	Ivl	Involucrin OS=Mus musculus GN=Ivl PE=1 SV=1;Involucrin OS=Mus musculus GN=Ivl PE=1 SV=1 - [INVO_MOUSE]										0.541915	1.4559	3.30057	6.51788e-06
+	6	4	3	3	9.3	0.00470881	Q61102	Abcb7	ATP-binding cassette sub-family B member 7, mitochondrial OS=Mus musculus GN=Abcb7 PE=1 SV=3										0.327066	1.25446	3.30054	6.5186e-06
+	11	11	8	7	5.9	0.00470881	P48722	Hspa4l	Heat shock 70 kDa protein 4L OS=Mus musculus GN=Hspa4l - [HS74L_MOUSE];Heat shock 70 kDa protein 4L OS=Mus musculus GN=Hspa4l PE=1 SV=2;Heat shock 70 kDa protein 4L OS=Mus musculus GN=Hspa4l PE=1 SV=2 - [HS74L_MOUSE]										0.326266	1.25376	3.29984	6.53245e-06
+	6	2	2	2	6.5	0.00470881	O08800	Serpinb8	Serpin B8 OS=Mus musculus GN=Serpinb8 PE=1 SV=2										0.584783	1.49981	3.29974	6.5344e-06
+	37	20	5	5	5.8	0.00472806	Q62186	Ssr4	Translocon-associated protein subunit delta OS=Mus musculus GN=Ssr4 PE=1 SV=1;Translocon-associated protein subunit delta OS=Mus musculus GN=Ssr4 PE=2 SV=1 - [SSRD_MOUSE]										-0.531361	0.691902	3.29713	6.58621e-06
+	8	7	5	4	6.2	0.00474334	O70309	Itgb5	Integrin beta-5 OS=Mus musculus GN=Itgb5 PE=1 SV=2										0.362927	1.28603	3.2949	6.63096e-06
+	14	17	11	11	6.8	0.00477196	Q8BIJ6	Iars2	Isoleucine--tRNA ligase, mitochondrial OS=Mus musculus GN=Iars2 PE=1 SV=1										0.207244	1.15448	3.29129	6.70404e-06
+	14	4	4	4	9.7	0.00477196	Q61334	Bcap29	B-cell receptor-associated protein 29 OS=Mus musculus GN=Bcap29 PE=1 SV=1;B-cell receptor-associated protein 29 OS=Mus musculus GN=Bcap29 PE=1 SV=1 - [BAP29_MOUSE]										0.216112	1.1616	3.29017	6.727e-06
+	7	9	6	6	6.5	0.00477196	Q6ZPZ3	Zc3h4	Zinc finger CCCH domain-containing protein 4 OS=Mus musculus GN=Zc3h4 - [ZC3H4_MOUSE];Zinc finger CCCH domain-containing protein 4 OS=Mus musculus GN=Zc3h4 PE=1 SV=2										0.373368	1.29537	3.2898	6.73441e-06
+	11	5	4	3	6.8	0.00477279	Q9Z2W1	Stk25	Serine/threonine-protein kinase 25 OS=Mus musculus GN=Stk25 PE=1 SV=2										0.319879	1.24823	3.2889	6.75287e-06
+	41	49	24	24	8.8	0.00480282	Q9D0E1	Hnrnpm	Heterogeneous nuclear ribonucleoprotein M OS=Mus musculus GN=Hnrnpm - [HNRPM_MOUSE];Heterogeneous nuclear ribonucleoprotein M OS=Mus musculus GN=Hnrnpm PE=1 SV=3;Isoform 2 of Heterogeneous nuclear ribonucleoprotein M OS=Mus musculus GN=Hnrnpm - [HNRPM_MOUSE]										0.2072	1.15445	3.2843	6.84806e-06
+	13	6	6	6	6.2	0.00480282	Q9D279	Misp	Mitotic interactor and substrate of PLK1 OS=Mus musculus GN=Misp PE=1 SV=1										0.805923	1.74826	3.28397	6.85496e-06
+	4	4	3	3	7.4	0.00480282	Q9JM52	Mink1	Misshapen-like kinase 1 OS=Mus musculus GN=Mink1 PE=1 SV=3										0.29456	1.22651	3.28371	6.86035e-06
+	23	16	4	4	11.8	0.00486119	D3Z1N9	Gm10709	MCG9889 OS=Mus musculus GN=Gm10709 PE=4 SV=1										-0.824592	0.564642	3.27765	6.98836e-06
+	6	6	6	6	5.7	0.00487104	Q80TH2	Erbb2ip	Protein LAP2 OS=Mus musculus GN=Erbb2ip - [LAP2_MOUSE];Protein LAP2 OS=Mus musculus GN=Erbb2ip PE=1 SV=3										0.317028	1.24576	3.27595	7.02463e-06
+	18	4	3	3	6.8	0.00492364	P35288	Rab23	Ras-related protein Rab-23 OS=Mus musculus GN=Rab23 PE=1 SV=2;Ras-related protein Rab-23 OS=Mus musculus GN=Rab23 PE=1 SV=2 - [RAB23_MOUSE]										0.293112	1.22528	3.27047	7.14322e-06
+	10	5	5	5	6.7	0.00494493	Q2TPA8	Hsdl2	Hydroxysteroid dehydrogenase-like protein 2 OS=Mus musculus GN=Hsdl2 PE=1 SV=1										0.254727	1.19311	3.26779	7.2022e-06
+	16	6	2	2	9.5	0.00499193	Q9D7S7	Rpl22l1	60S ribosomal protein L22-like 1 OS=Mus musculus GN=Rpl22l1 - [RL22L_MOUSE];60S ribosomal protein L22-like 1 OS=Mus musculus GN=Rpl22l1 PE=1 SV=1										-0.826832	0.563766	3.26286	7.31156e-06
+	10	10	9	9	7.9	0.00509751	F8VPU2	Farp1	FERM, RhoGEF and pleckstrin domain-containing protein 1 OS=Mus musculus GN=Farp1 PE=1 SV=1;FERM, RhoGEF and pleckstrin domain-containing protein 1 OS=Mus musculus GN=Farp1 PE=1 SV=1 - [FARP1_MOUSE]										0.319454	1.24786	3.25296	7.53716e-06
+	10	7	6	6	5.8	0.0050995	Q8R2Y2	Mcam	Cell surface glycoprotein MUC18 OS=Mus musculus GN=Mcam - [MUC18_MOUSE];Cell surface glycoprotein MUC18 OS=Mus musculus GN=Mcam PE=1 SV=1										0.313304	1.24255	3.25198	7.55989e-06
+	3.8	2	2	2	5.1	0.00512105	E9QKT1	Ube3a	Ubiquitin-protein ligase E3A OS=Mus musculus GN=Ube3a PE=1 SV=1 - [E9QKT1_MOUSE]										0.543028	1.45703	3.2482	7.64843e-06
+	20	6	3	3	8.5	0.00512105	P30355	Alox5ap	Arachidonate 5-lipoxygenase-activating protein OS=Mus musculus GN=Alox5ap PE=1 SV=2										0.300042	1.23118	3.24792	7.65511e-06
+	25	11	6	6	11.6	0.00512105	E9QAZ2	Gm10020	Ribosomal protein L15 OS=Mus musculus GN=Gm10020 PE=3 SV=1										-0.575114	0.671233	3.24762	7.66204e-06
+	9	6	3	3	6.9	0.00512105	Q4VBE8	Wdr18	WD repeat-containing protein 18 OS=Mus musculus GN=Wdr18 PE=1 SV=1										0.207888	1.155	3.24616	7.69652e-06
+	31	51	9	9	10	0.00512105	P53026	Rpl10a	60S ribosomal protein L10a OS=Mus musculus GN=Rpl10a PE=1 SV=3;60S ribosomal protein L10a OS=Mus musculus GN=Rpl10a PE=1 SV=3 - [RL10A_MOUSE]										-0.703238	0.614192	3.24499	7.72446e-06
+	44	23	7	7	10.1	0.00512105	P62852	Rps25	40S ribosomal protein S25 OS=Mus musculus GN=Rps25 PE=1 SV=1;40S ribosomal protein S25 OS=Mus musculus GN=Rps25 PE=1 SV=1 - [RS25_MOUSE]										-0.466669	0.723633	3.24444	7.73763e-06
+	13.8	28	25	25	6.2	0.00512105	E9Q390	Myof	Myoferlin OS=Mus musculus GN=Myof PE=1 SV=2 - [E9Q390_MOUSE]										0.536424	1.45037	3.24397	7.7488e-06
+	24	6	3	3	6.7	0.00512105	Q9D358	Acp1	Low molecular weight phosphotyrosine protein phosphatase OS=Mus musculus GN=Acp1 PE=1 SV=3;Low molecular weight phosphotyrosine protein phosphatase OS=Mus musculus GN=Acp1 PE=1 SV=3 - [PPAC_MOUSE]										-0.533295	0.690975	3.24373	7.75446e-06
+	4	5	4	2	7.4	0.00512386	E9Q8B5	Gm4788	Protein Gm4788 OS=Mus musculus GN=Gm4788 PE=1 SV=1										0.498928	1.41316	3.2427	7.77923e-06
+	11	8	6	6	8.2	0.00512947	Q8BFR4	Gns	N-acetylglucosamine-6-sulfatase OS=Mus musculus GN=Gns PE=1 SV=1;N-acetylglucosamine-6-sulfatase OS=Mus musculus GN=Gns PE=2 SV=1 - [GNS_MOUSE]										0.211551	1.15793	3.24143	7.80977e-06
+	31	18	5	5	10.9	0.0051545	P62849	Rps24	40S ribosomal protein S24 OS=Mus musculus GN=Rps24 - [RS24_MOUSE];40S ribosomal protein S24 OS=Mus musculus GN=Rps24 PE=1 SV=1										-0.481716	0.716125	3.23846	7.88152e-06
+	5	2	2	2	5.2	0.0051545	O88291	Znf326	DBIRD complex subunit ZNF326 OS=Mus musculus GN=Znf326 PE=1 SV=1										0.221106	1.16563	3.23773	7.89945e-06
+	36	22	12	12	8.1	0.00517088	Q8QZS1	Hibch	3-hydroxyisobutyryl-CoA hydrolase, mitochondrial OS=Mus musculus GN=Hibch PE=1 SV=1;3-hydroxyisobutyryl-CoA hydrolase, mitochondrial OS=Mus musculus GN=Hibch PE=1 SV=1 - [HIBCH_MOUSE]										-0.507722	0.703332	3.23388	7.99405e-06
+	4	4	3	3	9.4	0.00517088	Q8CC35	Synpo	Synaptopodin OS=Mus musculus GN=Synpo PE=1 SV=2										0.289701	1.22239	3.23387	7.9942e-06
+	4	3	2	2	6.1	0.00517088	Q80WQ2	Vac14	Protein VAC14 homolog OS=Mus musculus GN=Vac14 PE=1 SV=1										-0.176225	0.885016	3.23322	8.01019e-06
+	5	13	11	3	5.9	0.00517088	Q68FG2	Sptbn2	Protein Sptbn2 OS=Mus musculus GN=Sptbn2 PE=1 SV=1										0.295875	1.22763	3.2332	8.01084e-06
+	6	8	5	5	8.6	0.00520022	Q8BRT1	Clasp2	CLIP-associating protein 2 OS=Mus musculus GN=Clasp2 PE=1 SV=1										0.254863	1.19322	3.22996	8.09161e-06
+	19	12	4	4	7.4	0.00521259	Q9QXF8	Gnmt	Glycine N-methyltransferase OS=Mus musculus GN=Gnmt PE=1 SV=3;Glycine N-methyltransferase OS=Mus musculus GN=Gnmt PE=1 SV=3 - [GNMT_MOUSE]										-1.07504	0.474658	3.22814	8.13723e-06
+	3	2	2	2	9.1	0.00522379	Q9CXJ4	Abcb8	ATP-binding cassette sub-family B member 8, mitochondrial OS=Mus musculus GN=Abcb8 PE=1 SV=1										0.264873	1.20153	3.22526	8.21029e-06
+	10	5	4	4	6.5	0.00522379	Q9CQE7	Ergic3	Endoplasmic reticulum-Golgi intermediate compartment protein 3 OS=Mus musculus GN=Ergic3 PE=1 SV=1										-0.715208	0.609117	3.22512	8.21386e-06
+	11	9	9	9	7.3	0.00522379	Q60790	Rasa3	Ras GTPase-activating protein 3 OS=Mus musculus GN=Rasa3 PE=1 SV=2										0.227256	1.17061	3.22487	8.22019e-06
+	8	2	2	2	5.6	0.00523261	Q60994	Adipoq	Adiponectin OS=Mus musculus GN=Adipoq PE=1 SV=2										-0.314702	0.804017	3.22336	8.2588e-06
+	5	5	5	5	6.3	0.00525817	Q6P9Q4	Fhod1	FH1/FH2 domain-containing protein 1 OS=Mus musculus GN=Fhod1 PE=1 SV=3										0.39775	1.31745	3.21933	8.36256e-06
+	5	13	10	10	6.8	0.00525817	Q8R4Y4	Stab1	Isoform 2 of Stabilin-1 OS=Mus musculus GN=Stab1 - [STAB1_MOUSE];Stabilin-1 OS=Mus musculus GN=Stab1 - [STAB1_MOUSE];Stabilin-1 OS=Mus musculus GN=Stab1 PE=1 SV=1										0.31826	1.24683	3.21922	8.36541e-06
+	21	8	6	6	6.8	0.00525817	Q9QWG7	Sult1b1	Sulfotransferase family cytosolic 1B member 1 OS=Mus musculus GN=Sult1b1 PE=1 SV=2										0.787881	1.72654	3.21832	8.3889e-06
+	25	9	3	3	7.5	0.00525817	O89086	Rbm3	RNA-binding protein 3 OS=Mus musculus GN=Rbm3 PE=1 SV=1;RNA-binding protein 3 OS=Mus musculus GN=Rbm3 PE=2 SV=1 - [RBM3_MOUSE]										0.538088	1.45205	3.21814	8.39355e-06
+	17	11	8	7	5.7	0.00529437	Q8C166	Cpne1	Copine-1 OS=Mus musculus GN=Cpne1 PE=1 SV=1;Copine-1 OS=Mus musculus GN=Cpne1 PE=1 SV=1 - [CPNE1_MOUSE]										0.188188	1.13933	3.21439	8.49201e-06
+	73	47	13	13	5.2	0.00552513	P63242	Eif5a	Eukaryotic translation initiation factor 5A-1 OS=Mus musculus GN=Eif5a PE=1 SV=2										-0.368227	0.774734	3.19465	9.03161e-06
+	33	18	2	2	7.4	0.00552513	P63168	Dynll1	Dynein light chain 1, cytoplasmic OS=Mus musculus GN=Dynll1 PE=1 SV=1;Dynein light chain 1, cytoplasmic OS=Mus musculus GN=Dynll1 PE=1 SV=1 - [DYL1_MOUSE]										0.264605	1.20131	3.19407	9.04806e-06
+	41	54	32	27	5.9	0.00552513	Q8R0Y6	Aldh1l1	Cytosolic 10-formyltetrahydrofolate dehydrogenase OS=Mus musculus GN=Aldh1l1 PE=1 SV=1;Cytosolic 10-formyltetrahydrofolate dehydrogenase OS=Mus musculus GN=Aldh1l1 PE=1 SV=1 - [AL1L1_MOUSE]										-0.399531	0.758105	3.19356	9.0625e-06
+	2	4	2	2	7.3	0.00566318	Q60520	Sin3a	Paired amphipathic helix protein Sin3a OS=Mus musculus GN=Sin3a PE=1 SV=3;Paired amphipathic helix protein Sin3a OS=Mus musculus GN=Sin3a PE=1 SV=3 - [SIN3A_MOUSE]										0.608351	1.52452	3.18208	9.3949e-06
+	43	20	9	8	5.2	0.00566883	P23198	Cbx3	Chromobox protein homolog 3 OS=Mus musculus GN=Cbx3 PE=1 SV=2;Chromobox protein homolog 3 OS=Mus musculus GN=Cbx3 PE=1 SV=2 - [CBX3_MOUSE]										0.279593	1.21385	3.18046	9.44289e-06
+	3	7	4	4	7	0.00566883	Q69Z37	Samd9l	Sterile alpha motif domain-containing protein 9-like OS=Mus musculus GN=Samd9l PE=1 SV=2										0.411987	1.33052	3.18012	9.45296e-06
+	50	29	8	8	7.8	0.00567688	Q8BVI4	Qdpr	Dihydropteridine reductase OS=Mus musculus GN=Qdpr PE=1 SV=2										-0.34134	0.789308	3.17874	9.49399e-06
+	17	3	3	3	5.3	0.00569587	O89051	Itm2b	Integral membrane protein 2B OS=Mus musculus GN=Itm2b PE=1 SV=1										0.26595	1.20243	3.17653	9.56026e-06
+	13	8	6	6	6.2	0.00571694	Q63961	Eng	Endoglin OS=Mus musculus GN=Eng PE=1 SV=2										0.349425	1.27405	3.17417	9.63164e-06
+	4	2	2	2	6.4	0.00576585	Q5SVL6	Rap1gap2	Rap1 GTPase-activating protein 2 OS=Mus musculus GN=Rap1gap2 PE=1 SV=1										-0.539309	0.6881	3.16971	9.76793e-06
+	14	14	9	9	9	0.00583081	Q80UM7	Mogs	Mannosyl-oligosaccharide glucosidase OS=Mus musculus GN=Mogs PE=1 SV=1										-0.32357	0.79909	3.16409	9.94288e-06
+	9	15	14	14	6.6	0.00592712	A0A0J9YUD5	Nup205	Protein Nup205 OS=Mus musculus GN=Nup205 PE=1 SV=1										0.291903	1.22425	3.15622	1.01936e-05
+	8	3	3	3	5.1	0.0059512	Q8K0G5	Tssc1	Protein TSSC1 OS=Mus musculus GN=Tssc1 PE=1 SV=2										0.15193	1.11105	3.15371	1.02751e-05
+	28	6	2	2	11.6	0.00598507	P62315	Snrpd1	Small nuclear ribonucleoprotein Sm D1 OS=Mus musculus GN=Snrpd1 PE=1 SV=1;Small nuclear ribonucleoprotein Sm D1 OS=Mus musculus GN=Snrpd1 PE=2 SV=1 - [SMD1_MOUSE]										0.333329	1.25992	3.15049	1.03805e-05
+	3	5	2	2	8.2	0.00598651	Q7TQK1	Ints7	Integrator complex subunit 7 OS=Mus musculus GN=Ints7 PE=1 SV=1										0.285331	1.21869	3.14963	1.04087e-05
+	6	3	3	3	6.4	0.00604132	O35704	Sptlc1	Serine palmitoyltransferase 1 OS=Mus musculus GN=Sptlc1 PE=1 SV=2										0.360369	1.28375	3.14493	1.05656e-05
+	28	14	10	10	6.5	0.00610378	Q91WT9	Cbs	Cystathionine beta-synthase OS=Mus musculus GN=Cbs PE=1 SV=3										-0.934818	0.523109	3.13934	1.07551e-05
+	11	12	9	9	7.5	0.00610378	Q05BC3	Eml1	Echinoderm microtubule-associated protein-like 1 OS=Mus musculus GN=Eml1 - [EMAL1_MOUSE];Echinoderm microtubule-associated protein-like 1 OS=Mus musculus GN=Eml1 PE=1 SV=1;Isoform 2 of Echinoderm microtubule-associated protein-like 1 OS=Mus musculus GN=Eml1 - [EMAL1_MOUSE]										0.272672	1.20804	3.13844	1.07861e-05
+	21	14	9	9	8	0.00610378	Q3ULD5	Mccc2	Methylcrotonoyl-CoA carboxylase beta chain, mitochondrial OS=Mus musculus GN=Mccc2 PE=1 SV=1;Methylcrotonoyl-CoA carboxylase beta chain, mitochondrial OS=Mus musculus GN=Mccc2 PE=1 SV=1 - [MCCB_MOUSE]										-0.303339	0.810375	3.13773	1.08105e-05
+	14	5	2	2	8.4	0.00610378	O09049	Reg3g	Regenerating islet-derived protein 3-gamma OS=Mus musculus GN=Reg3g PE=1 SV=1										-1.50382	0.352619	3.13747	1.08193e-05
+	6	2	2	2	8.1	0.00611203	Q8BHN1	Txlng	Gamma-taxilin OS=Mus musculus GN=Txlng PE=1 SV=1										0.364014	1.287	3.13615	1.08652e-05
+	36	9	6	6	7.9	0.00612243	Q9WVL0	Gstz1	Maleylacetoacetate isomerase OS=Mus musculus GN=Gstz1 PE=1 SV=1;Maleylacetoacetate isomerase OS=Mus musculus GN=Gstz1 PE=1 SV=1 - [MAAI_MOUSE]										-0.402525	0.756533	3.13467	1.09166e-05
+	12	4	4	4	9.1	0.00618169	Q9ER67	Maged2	Maged2 protein OS=Mus musculus GN=Maged2 PE=1 SV=1										-0.353796	0.782522	3.12974	1.10896e-05
+	42.5	14	6	6	10.1	0.00619774	A2BGG7	Ybx1	Nuclease-sensitive element-binding protein 1 (Fragment) OS=Mus musculus GN=Ybx1 PE=1 SV=1 - [A2BGG7_MOUSE]										1.4408	2.71472	3.12788	1.11559e-05
+	5	2	2	2	7.8	0.00633494	P33215	Nedd1	Protein NEDD1 OS=Mus musculus GN=Nedd1 PE=1 SV=2										0.191843	1.14222	3.11763	1.15281e-05
+	3	3	3	3	7	0.00637674	Q6ZQH8	Nup188	Nucleoporin NUP188 homolog OS=Mus musculus GN=Nup188 PE=1 SV=2;Nucleoporin NUP188 homolog OS=Mus musculus GN=Nup188 PE=1 SV=2 - [NU188_MOUSE]										1.41005	2.65746	3.11277	1.17094e-05
+	40	43	19	19	8.1	0.00637674	Q9EQ20	Aldh6a1	Methylmalonate-semialdehyde dehydrogenase [acylating], mitochondrial OS=Mus musculus GN=Aldh6a1 PE=1 SV=1;Methylmalonate-semialdehyde dehydrogenase [acylating], mitochondrial OS=Mus musculus GN=Aldh6a1 PE=1 SV=1 - [MMSA_MOUSE]										-0.397983	0.758919	3.11242	1.17225e-05
+	6	5	4	4	5.6	0.00637674	Q8R480	Nup85	Nuclear pore complex protein Nup85 OS=Mus musculus GN=Nup85 PE=1 SV=1										0.186079	1.13767	3.1116	1.17532e-05
+	24	9	5	5	8.1	0.00637674	Q99L13	Hibadh	3-hydroxyisobutyrate dehydrogenase, mitochondrial OS=Mus musculus GN=Hibadh PE=1 SV=1;3-hydroxyisobutyrate dehydrogenase, mitochondrial OS=Mus musculus GN=Hibadh PE=1 SV=1 - [3HIDH_MOUSE]										-0.294042	0.815614	3.11062	1.17904e-05
+	9	11	5	5	7.2	0.00637674	Q3UKJ7	Smu1	WD40 repeat-containing protein SMU1 OS=Mus musculus GN=Smu1 PE=2 SV=2										0.194746	1.14452	3.10973	1.18241e-05
+	13	3	3	3	8.9	0.00637674	Q922B1	Macrod1	O-acetyl-ADP-ribose deacetylase MACROD1 OS=Mus musculus GN=Macrod1 PE=1 SV=2;O-acetyl-ADP-ribose deacetylase MACROD1 OS=Mus musculus GN=Macrod1 PE=1 SV=2 - [MACD1_MOUSE]										-0.346918	0.786262	3.10954	1.18316e-05
+	31	12	7	5	4.6	0.00637674	P54726	Rad23a	UV excision repair protein RAD23 homolog A OS=Mus musculus GN=Rad23a PE=1 SV=2										-0.206426	0.866682	3.10897	1.1853e-05
+	12	5	4	4	4.9	0.00637674	Q9WVJ9	Efemp2	EGF-containing fibulin-like extracellular matrix protein 2 OS=Mus musculus GN=Efemp2 PE=2 SV=1										0.202035	1.15032	3.10891	1.18553e-05
+	4	4	4	4	5.6	0.00641018	Q8K1R7	Nek9	Serine/threonine-protein kinase Nek9 OS=Mus musculus GN=Nek9 PE=1 SV=2										0.259593	1.19714	3.10591	1.19703e-05
+	51	29	8	8	10.1	0.00647753	P62245	Rps15a	40S ribosomal protein S15a OS=Mus musculus GN=Rps15a PE=1 SV=2										-0.476847	0.718546	3.10065	1.21751e-05
+	29	28	19	19	5.7	0.00652721	Q8R2S8	Cd177	CD177 antigen OS=Mus musculus GN=Cd177 PE=2 SV=1										0.817935	1.76288	3.09661	1.2335e-05
+	5	4	4	4	5.3	0.00653937	Q3UKC1	Tax1bp1	Tax1-binding protein 1 homolog OS=Mus musculus GN=Tax1bp1 PE=1 SV=2										0.317556	1.24622	3.09508	1.23961e-05
+	31	11	5	5	6.2	0.00654482	P07309	Ttr	Transthyretin OS=Mus musculus GN=Ttr PE=1 SV=1;Transthyretin OS=Mus musculus GN=Ttr PE=1 SV=1 - [TTHY_MOUSE]										-0.625353	0.648261	3.09314	1.24741e-05
+	25	16	7	6	7.2	0.00654482	P48774	Gstm5	Glutathione S-transferase Mu 5 OS=Mus musculus GN=Gstm5 PE=1 SV=1										-0.255639	0.837616	3.09309	1.2476e-05
+	25	48	7	7	6.4	0.00654482	P01869	Ighg1	Ig gamma-1 chain C region, membrane-bound form OS=Mus musculus GN=Ighg1 PE=1 SV=2										0.680289	1.60246	3.09255	1.24977e-05
+	6	2	2	2	8.3	0.00658278	Q8BVA5	Ldah	Lipid droplet-associated hydrolase OS=Mus musculus GN=Ldah PE=1 SV=1										-0.22613	0.854925	3.08932	1.2629e-05
+	1	5	2	2	8.5	0.00659614	Q80YV3	Trrap	Transformation/transcription domain-associated protein OS=Mus musculus GN=Trrap PE=1 SV=2;Transformation/transcription domain-associated protein OS=Mus musculus GN=Trrap PE=1 SV=2 - [TRRAP_MOUSE]										0.658962	1.57895	3.08772	1.26945e-05
+	30	103	11	4	5.7	0.00661199	P07758	Serpina1a	Alpha-1-antitrypsin 1-1 OS=Mus musculus GN=Serpina1a PE=1 SV=4;Alpha-1-antitrypsin 1-1 OS=Mus musculus GN=Serpina1a PE=1 SV=4 - [A1AT1_MOUSE]										-0.571477	0.672928	3.08551	1.27859e-05
+	25	22	16	15	6.7	0.00661199	Q9CQN1	Trap1	Heat shock protein 75 kDa, mitochondrial OS=Mus musculus GN=Trap1 PE=1 SV=1;Heat shock protein 75 kDa, mitochondrial OS=Mus musculus GN=Trap1 PE=1 SV=1 - [TRAP1_MOUSE]										0.229344	1.1723	3.08525	1.27966e-05
+	13	12	10	10	5.5	0.00661824	Q8K4Q8	Colec12	Collectin-12 OS=Mus musculus GN=Colec12 PE=1 SV=1										0.354597	1.27863	3.0841	1.28446e-05
+	20	8	7	7	6.5	0.00661824	Q8R016	Blmh	Bleomycin hydrolase OS=Mus musculus GN=Blmh PE=1 SV=1										-0.114382	0.923778	3.08341	1.28731e-05
+	2	6	6	6	6.4	0.00662235	P83741	Wnk1	Serine/threonine-protein kinase WNK1 OS=Mus musculus GN=Wnk1 PE=1 SV=2										0.210691	1.15724	3.08243	1.29141e-05
+	25	15	8	8	8.4	0.00663271	P16110	Lgals3	Galectin-3 OS=Mus musculus GN=Lgals3 PE=1 SV=3;Galectin-3 OS=Mus musculus GN=Lgals3 PE=1 SV=3 - [LEG3_MOUSE]										0.403142	1.32238	3.08104	1.29724e-05
+	41	6	6	6	8.3	0.00668015	Q3TGF2	Fam107b	Protein FAM107B OS=Mus musculus GN=Fam107b PE=1 SV=2										0.388888	1.30938	3.07724	1.31337e-05
+	20	15	7	2	6	0.00670319	B2RSH2	Gnai1	Guanine nucleotide-binding protein G(i) subunit alpha-1 OS=Mus musculus GN=Gnai1 PE=1 SV=1										-0.424	0.745355	3.07453	1.32498e-05
+	28	14	8	8	9.5	0.00670319	Q5SWT3	Slc25a35	Solute carrier family 25 member 35 OS=Mus musculus GN=Slc25a35 PE=1 SV=2										-0.646808	0.638692	3.07433	1.32585e-05
+	21	7	4	4	8.2	0.00676405	O35166	Gosr2	Golgi SNAP receptor complex member 2 OS=Mus musculus GN=Gosr2 PE=1 SV=2										-0.301333	0.811502	3.0697	1.34599e-05
+	11	7	4	4	8.2	0.00677135	Q91WT8	Rbm47	RNA-binding protein 47 OS=Mus musculus GN=Rbm47 PE=1 SV=1										-0.429481	0.742529	3.0676	1.35523e-05
+	4	2	2	2	7.3	0.00677135	A2ACP1	Ttc39a	Tetratricopeptide repeat protein 39A OS=Mus musculus GN=Ttc39a PE=2 SV=1										0.466729	1.38197	3.06695	1.35812e-05
+	5	2	2	2	7.7	0.00677135	Q921V7	Slc44a3	Choline transporter-like protein 3 OS=Mus musculus GN=Slc44a3 PE=2 SV=3										0.286852	1.21997	3.06694	1.35813e-05
+	22	25	17	17	6	0.00677135	Q99MR6	Srrt	Isoform C of Serrate RNA effector molecule homolog OS=Mus musculus GN=Srrt - [SRRT_MOUSE];Serrate RNA effector molecule homolog OS=Mus musculus GN=Srrt - [SRRT_MOUSE];Serrate RNA effector molecule homolog OS=Mus musculus GN=Srrt PE=1 SV=1										0.30304	1.23374	3.06642	1.36046e-05
+	21	11	6	6	8.7	0.00678248	Q99LR1	Abhd12	Monoacylglycerol lipase ABHD12 OS=Mus musculus GN=Abhd12 PE=1 SV=2										0.153887	1.11256	3.06501	1.36674e-05
+	19	9	7	7	7.8	0.00680295	Q8BKZ9	Pdhx	Pyruvate dehydrogenase protein X component, mitochondrial OS=Mus musculus GN=Pdhx PE=1 SV=1;Pyruvate dehydrogenase protein X component, mitochondrial OS=Mus musculus GN=Pdhx PE=1 SV=1 - [ODPX_MOUSE]										0.116267	1.08393	3.06255	1.37773e-05
+	3	3	3	3	5.7	0.00680295	F6RJ39	Acin1	Apoptotic chromatin condensation inducer in the nucleus (Fragment) OS=Mus musculus GN=Acin1 PE=1 SV=1 - [F6RJ39_MOUSE]										1.70456	3.25929	3.0623	1.37886e-05
+	14	6	4	4	4.7	0.00685757	Q3UND0	Skap2	Src kinase-associated phosphoprotein 2 OS=Mus musculus GN=Skap2 PE=1 SV=2										0.393092	1.3132	3.05752	1.40059e-05
+	22	12	11	11	7.7	0.00685757	Q61093	Cybb	Cytochrome b-245 heavy chain OS=Mus musculus GN=Cybb PE=1 SV=1;Cytochrome b-245 heavy chain OS=Mus musculus GN=Cybb PE=1 SV=1 - [CY24B_MOUSE]										0.417478	1.33559	3.05744	1.40096e-05
+	13	6	2	2	8.7	0.00686808	Q8VE95	UPF0598 protein C8orf82 homolog	UPF0598 protein C8orf82 homolog OS=Mus musculus PE=1 SV=1										0.279017	1.21337	3.05608	1.40721e-05
+	32	32	13	12	6.7	0.00688945	P17892	Pnliprp2	Pancreatic lipase-related protein 2 OS=Mus musculus GN=Pnliprp2 PE=1 SV=2;Pancreatic lipase-related protein 2 OS=Mus musculus GN=Pnliprp2 PE=2 SV=1 - [LIPR2_MOUSE]										-0.707282	0.612473	3.05403	1.41664e-05
+	10	10	8	8	5.4	0.00693625	P47713	Pla2g4a	Cytosolic phospholipase A2 OS=Mus musculus GN=Pla2g4a PE=1 SV=1										0.336809	1.26296	3.04926	1.43899e-05
+	25	7	5	5	7.9	0.00693625	P35282	Rab21	Ras-related protein Rab-21 OS=Mus musculus GN=Rab21 PE=1 SV=4;Ras-related protein Rab-21 OS=Mus musculus GN=Rab21 PE=1 SV=4 - [RAB21_MOUSE]										0.208476	1.15547	3.04906	1.43992e-05
[truncated: 3,242 more rows]

## Sheet: Supp.Table 3. KC DIO ANOVA
Supplementary Table S3. DIO ANOVA Analysis
KC DIO 3mo
[truncated: 3,677 more rows]
[truncated: 16 more columns]

## Sheet: Suppl. Table 4. KC DIO PC-NoPC
Supplementary Table S4. KC - DIO - Cancer/Noncancer
[truncated: 4,066 more rows]

[truncated: 2 more sheets: Suppl. Table 5. KC DIO Phospho, Legend]
